# Supplementary material for: Divergent Allometric Trajectories in Gene Expression and Coexpression Produce Species Differences in Sympatrically Speciating Midas Cichlid Fish
Source: Genome Biol Evol. 2019 May 24;11(6):1644–57. doi: 10.1093/gbe/evz108 (PMC6563553; doi:10.1093/gbe/evz108)
Supplement: Supplementary_Material_evz108 [file supplementary_material_evz108.zip]

Archive with 13 entries (13 files):
- 01.Supplementary_Table_S1_REV2.xlsx
- 02.Supplementary_Fig_S2_REV2.pdf
- 03.Supplementary_Fig_S3_REV2.pdf
- 04.Supplementary_Tables_S4-S5-S6_REV2.xlsx
- 05.Supplementary_Tables_S7-S8_REV2.xlsx
- 06.Supplementary_Tables_S9-S10_REV2.xlsx
- 07.Supplementary_Tables_S11-S12_REV2.xlsx
- 08.Supplementary_Fig_S13_REV2.pdf
- 09.Supplementary_Fig_S14_REV2.pdf
- 10.Supplementary_Tables_S15_REV2.xlsx
- 11.Supplementary_Tables S16-S17-S18_REV2.xlsx
- 12.Supplementary_Tables S19_REV2.xlsx
- suppl legends.docx
