# Supplementary material for: Divergent Allometric Trajectories in Gene Expression and Coexpression Produce Species Differences in Sympatrically Speciating Midas Cichlid Fish
Source: Genome Biol Evol. 2019 May 24;11(6):1644–57. doi: 10.1093/gbe/evz108 (PMC6563553; doi:10.1093/gbe/evz108)
Supplement: Supplementary_Material_evz108 [file supplementary_material_evz108.zip › 01.Supplementary_Table_S1_REV2.xlsx]

## Sheet: Table S1
Supplementary Table S1. Description and sequencing statistics of the 39 samples used in this study. Library ID, species, lake of origin, phenotype, developmental stage and number or reads before and after filtering are shown. The last column describes the final samples used in the statistical analyses.
Library ID	Species	Lake	Phenotype	Developmental stage	Tissue	Number of raw reads	Number of fileterd reads	Samples ID
ast_a_1dph	A. astorquii	Apoyo	benthic	1-day post-hatching	whole embryo	11986122	10738546	ast_a_1dph
ast_b_1dph	A. astorquii	Apoyo	benthic	1-day post-hatching	whole embryo	13134374	11863234	ast_b_1dph
ast_c_1dph	A. astorquii	Apoyo	benthic	1-day post-hatching	whole embryo	14427368	12703806	ast_c_1dph
zal_a_1dph	A. zaliosus	Apoyo	limnetic	1-day post-hatching	whole embryo	10334250	9193920	zal_a_1dph
zal_b_1dph	A. zaliosus	Apoyo	limnetic	1-day post-hatching	whole embryo	11157866	9938630	zal_b_1dph
zal_c_1dph	A. zaliosus	Apoyo	limnetic	1-day post-hatching	whole embryo	26858016	24086914	zal_c_1dph
ama_a_1dph	A. amarillo	Xiloá	benthic	1-day post-hatching	whole embryo	9713878	8704170	ama_a_1dph
ama_b_1dph	A. amarillo	Xiloá	benthic	1-day post-hatching	whole embryo	11482356	10259634	ama_b_1dph
ama_c_1dph	A. amarillo	Xiloá	benthic	1-day post-hatching	whole embryo	10790366	9454820	ama_c_1dph
sag_a_1dph	A. sagittae	Xiloá	limnetic	1-day post-hatching	whole embryo	14662278	12834886	sag_a_1dph
sag_b_1dph	A. sagittae	Xiloá	limnetic	1-day post-hatching	whole embryo	8369642	7407194	sag_b_1dph
sag_c_1dph	A. sagittae	Xiloá	limnetic	1-day post-hatching	whole embryo	13893276	12166504	sag_c_1dph
cit_a_1dph	A. citrinellus	Nicaragua	benthic	1-day post-hatching	whole embryo	25752690	22986192	cit_a_1dph
cit_b_1dph	A. citrinellus	Nicaragua	benthic	1-day post-hatching	whole embryo	20322312	18050986	cit_b_1dph
cit_c_1dph	A. citrinellus	Nicaragua	benthic	1-day post-hatching	whole embryo	14935688	13146840	cit_c_1dph
ast_a_1mph_B	A. astorquii	Apoyo	benthic	1-month post-hatching	body	4004857	3595572	ast_a_1mph
ast_a_1mph_H	A. astorquii	Apoyo	benthic	1-month post-hatching	head	4783161	4525950
ast_c_1mph_B	A. astorquii	Apoyo	benthic	1-month post-hatching	body	5140685	4538253	ast_c_1mph
ast_c_1mph_H	A. astorquii	Apoyo	benthic	1-month post-hatching	head	3706603	3484372
zal_a_1mph_B	A. zaliosus	Apoyo	limnetic	1-month post-hatching	body	3863342	3431918	zal_a_1mph
zal_a_1mph_H	A. zaliosus	Apoyo	limnetic	1-month post-hatching	head	6982806	6609477
zal_b_1mph_B	A. zaliosus	Apoyo	limnetic	1-month post-hatching	body	3581308	3241831	zal_b_1mph
zal_b_1mph_H	A. zaliosus	Apoyo	limnetic	1-month post-hatching	head	5590902	5274287
zal_c_1mph_B	A. zaliosus	Apoyo	limnetic	1-month post-hatching	body	4479755	3941020	zal_c_1mph
zal_c_1mph_H	A. zaliosus	Apoyo	limnetic	1-month post-hatching	head	8873789	8311692
ama_a_1mph_B	A. amarillo	Xiloá	benthic	1-month post-hatching	body	10199883	9159499	ama_a_1mph
ama_a_1mph_H	A. amarillo	Xiloá	benthic	1-month post-hatching	head	2666639	2497658
ama_b_1mph_B	A. amarillo	Xiloá	benthic	1-month post-hatching	body	5496762	4945506	ama_b_1mph
ama_b_1mph_H	A. amarillo	Xiloá	benthic	1-month post-hatching	head	5600953	5277847
sag_a_1mph_B	A. sagittae	Xiloá	limnetic	1-month post-hatching	body	2688717	2411670	sag_a_1mph
sag_a_1mph_H	A. sagittae	Xiloá	limnetic	1-month post-hatching	head	3839083	3641292
sag_b_1mph_B	A. sagittae	Xiloá	limnetic	1-month post-hatching	body	5412817	4784269	sag_b_1mph
sag_b_1mph_H	A. sagittae	Xiloá	limnetic	1-month post-hatching	head	4602883	4310169
cit_a_1mph_B	A. citrinellus	Nicaragua	benthic	1-month post-hatching	body	4332880	3910156	cit_a_1mph
cit_a_1mph_H	A. citrinellus	Nicaragua	benthic	1-month post-hatching	head	3828057	3612006
cit_b_1mph_B	A. citrinellus	Nicaragua	benthic	1-month post-hatching	body	3665104	3255064	cit_b_1mph
cit_b_1mph_H	A. citrinellus	Nicaragua	benthic	1-month post-hatching	head	4710001	4425976
cit_c_1mph_B	A. citrinellus	Nicaragua	benthic	1-month post-hatching	body	3085799	2726181	cit_c_1mph
cit_c_1mph_H	A. citrinellus	Nicaragua	benthic	1-month post-hatching	head	4209280	3960281
