# Supplementary material for: Divergent Allometric Trajectories in Gene Expression and Coexpression Produce Species Differences in Sympatrically Speciating Midas Cichlid Fish
Source: Genome Biol Evol. 2019 May 24;11(6):1644–57. doi: 10.1093/gbe/evz108 (PMC6563553; doi:10.1093/gbe/evz108)
Supplement: Supplementary_Material_evz108 [file supplementary_material_evz108.zip › 04.Supplementary_Tables_S4-S5-S6_REV2.xlsx]

## Sheet: Table S4. 1dph "royal blue"
Supplementary Table S4. Description, correlation with phenotype, correlation with module membership and annotation of the 32 genes highly correlated with the benthic/limnetic state included in the 1 dph “royal blue” module.
Sequence_ID	Cluster_ID	Sequence_length	Correlation_Phenotype	Correlation_Module_Membership	Tilapia_Ensembl_Gene_ID	Tilapia_Ensembl_Protein_ID	Gene name	Gene description
STRG.3281.2_gene=STRG.3281	Cluster-593.4881	4902	0.782588	0.775652	ENSONIG00000003477	ENSONIP00000004378	pcdh18a	protocadherin-18 [Source:NCBI gene;Acc:100698145]
STRG.21519.3_gene=STRG.21519	Cluster-593.10393	6981	0.801966	0.844336	ENSONIG00000003982	ENSONIP00000005015	grm8a	metabotropic glutamate receptor 8 [Source:NCBI gene;Acc:100701565]
STRG.32530.1_gene=STRG.32530	Cluster-593.11851	11247	0.786356	0.902943	ENSONIG00000004050	ENSONIP00000005105	cplane2	ciliogenesis and planar polarity effector 2 [Source:NCBI gene;Acc:100700653]
STRG.21452.2_gene=STRG.21452	Cluster-593.3560	8758	0.737527	0.808208	ENSONIG00000004119	ENSONIP00000005192		uncharacterized protein C11orf24 [Source:NCBI gene;Acc:102077858]
STRG.28582.1_gene=STRG.28582	Cluster-593.12092	5391	0.818706	0.821487	ENSONIG00000004799	ENSONIP00000006042	pias4a	protein inhibitor of activated STAT 4 [Source:NCBI gene;Acc:100708278]
STRG.37216.2_gene=STRG.37216	Cluster-593.10433	5089	0.705926	0.88263	ENSONIG00000005347	ENSONIP00000006723		nuclear RNA export factor 1 [Source:NCBI gene;Acc:100704151]
STRG.29770.2_gene=STRG.29770	Cluster-593.15776	2117	0.809651	0.90009	ENSONIG00000005990	ENSONIP00000007543	ncapg2	non-SMC condensin II complex subunit G2 [Source:NCBI gene;Acc:100692952]
STRG.14914.1_gene=STRG.14914	Cluster-593.5111	3249	0.722101	0.870169	ENSONIG00000006885	ENSONIP00000008688	cwc22	CWC22 spliceosome-associated protein homolog (S. cerevisiae) [Source:ZFIN;Acc:ZDB-GENE-060929-452]
STRG.12658.5_gene=STRG.12658	Cluster-593.9032	3130	0.757051	0.851433	ENSONIG00000006966	ENSONIP00000008785	prc1b	protein regulator of cytokinesis 1b [Source:ZFIN;Acc:ZDB-GENE-040426-777]
STRG.12048.1_gene=STRG.12048	Cluster-593.4666	5715	0.80384	0.80141	ENSONIG00000007281	ENSONIP00000009182	atad2	ATPase family, AAA domain containing 2 [Source:NCBI gene;Acc:100700814]
STRG.38497.1_gene=STRG.38497	Cluster-593.11182	6836	0.807364	0.944859	ENSONIG00000007454	ENSONIP00000009396	notch1a	neurogenic locus notch homolog protein 1 [Source:NCBI gene;Acc:100703553]
STRG.15956.1_gene=STRG.15956	Cluster-593.796	992	0.870989	0.78237	ENSONIG00000008074	ENSONIP00000010170	cmah	cytidine monophospho-N-acetylneuraminic acid hydroxylase [Source:ZFIN;Acc:ZDB-GENE-040704-33]
STRG.33990.2_gene=STRG.33990	Cluster-593.8589	10824	0.801978	0.951775	ENSONIG00000008849	ENSONIP00000011125	si:dkey-92j12.5	multiple PDZ domain protein [Source:NCBI gene;Acc:100707741]
STRG.34466.1_gene=STRG.34466	Cluster-593.7052	5552	0.701864	0.91379	ENSONIG00000008963	ENSONIP00000011269
STRG.14462.1_gene=STRG.14462	Cluster-593.512	3118	0.869248	0.793102	ENSONIG00000009023	ENSONIP00000011348	si:ch211-167j6.5	high choriolytic enzyme 2-like [Source:NCBI gene;Acc:100710321]
STRG.35465.3_gene=STRG.35465	Cluster-593.5529	5182	0.798637	0.857592	ENSONIG00000010375	ENSONIP00000013040
STRG.22345.2_gene=STRG.22345	Cluster-593.2632	4505	0.722932	0.795405	ENSONIG00000010465	ENSONIP00000013156	washc4	WASH complex subunit 4 [Source:NCBI gene;Acc:100704796]
STRG.18508.1_gene=STRG.18508	Cluster-593.7512	9975	0.866541	0.888982	ENSONIG00000010684	ENSONIP00000013435	notch1b	notch 1b [Source:ZFIN;Acc:ZDB-GENE-990415-183]
STRG.2135.1_gene=STRG.2135	Cluster-593.15905	1093	0.902903	0.847023	ENSONIG00000010927	ENSONIP00000013748
STRG.37979.3_gene=STRG.37979	Cluster-593.11277	6639	0.808573	0.879224	ENSONIG00000011523	ENSONIP00000014507	fbxo38	F-box protein 38 [Source:ZFIN;Acc:ZDB-GENE-030131-2797]
STRG.19032.1_gene=STRG.19032	Cluster-593.9965	6484	0.879708	0.819281	ENSONIG00000011844	ENSONIP00000014912	si:dkey-172m14.2 (1 of many)	si:dkey-172m14.2 [Source:ZFIN;Acc:ZDB-GENE-060526-222]
STRG.6183.1_gene=STRG.6183	Cluster-593.3137	6132	0.702243	0.80346	ENSONIG00000013017	ENSONIP00000016372
STRG.15100.4_gene=STRG.15100	Cluster-593.6176	8437	0.709382	0.84494	ENSONIG00000013657	ENSONIP00000017181	rif1	replication timing regulatory factor 1 [Source:ZFIN;Acc:ZDB-GENE-030131-3406]
STRG.18952.1_gene=STRG.18952	Cluster-593.11892	6118	0.804114	0.747798	ENSONIG00000013754	ENSONIP00000017301
STRG.8428.2_gene=STRG.8428	Cluster-593.12040	5832	0.717217	0.87955	ENSONIG00000013874	ENSONIP00000017443	hira	histone cell cycle regulator a [Source:ZFIN;Acc:ZDB-GENE-030131-6296]
STRG.19710.1_gene=STRG.19710	Cluster-593.5185	12040	0.833367	0.766461	ENSONIG00000013980	ENSONIP00000017571	PKN3 (1 of many)	protein kinase N3 [Source:HGNC Symbol;Acc:HGNC:17999]
STRG.33854.2_gene=STRG.33854	Cluster-593.10896	6313	0.76511	0.932167	ENSONIG00000014504	ENSONIP00000018246	DHX15 (1 of many)	pre-mRNA-splicing factor ATP-dependent RNA helicase DHX15 [Source:NCBI gene;Acc:100706682]
STRG.13549.2_gene=STRG.13549	Cluster-593.8389	7923	0.759285	0.789982	ENSONIG00000017106	ENSONIP00000021571
STRG.37595.5_gene=STRG.37595	Cluster-593.8505	4394	0.74839	0.708302	ENSONIG00000017786	ENSONIP00000022421	fam193b	family with sequence similarity 193, member B [Source:ZFIN;Acc:ZDB-GENE-111102-1]
STRG.35137.1_gene=STRG.35137	Cluster-593.7997	3158	0.72606	0.709264	ENSONIG00000018754	ENSONIP00000023611	alkal2b	protein FAM150B [Source:NCBI gene;Acc:102079602]
STRG.32411.1_gene=STRG.32411	Cluster-593.7742	8041	0.794546	0.771631	ENSONIG00000018908	ENSONIP00000023810
STRG.25360.1_gene=STRG.25360	Cluster-593.6943	4291	0.834961	0.795346	ENSONIG00000019675	ENSONIP00000024767	tmem184ba	transmembrane protein 184ba [Source:ZFIN;Acc:ZDB-GENE-050417-219]

## Sheet: Table S5. 1mph "turquoise"
Supplementary Table S5. Description, correlation with phenotype, correlation with module membership and annotation of the 811 genes highly correlated with the benthic/limnetic state included in the 1 mph “turquoise” module.
Sequence_ID	Cluster_ID	Sequence_length	Correlation_Phenotype	Correlation_Module_Membership	Tilapia_Ensembl_Gene_ID	Tilapia_Ensembl_Protein_ID	Gene name	Gene description
STRG.12118.1_gene=STRG.12118	Cluster-593.4872	22173	0.725036	0.808896	ENSONIG00000000072	ENSONIP00000000086	dopey1	dopey family member 1 [Source:ZFIN;Acc:ZDB-GENE-050309-65]
STRG.15488.3_gene=STRG.15488	Cluster-593.12102	4573	0.85114	0.878544	ENSONIG00000000075	ENSONIP00000000091	cry1aa	cryptochrome-1 [Source:NCBI gene;Acc:100694525]
STRG.4554.3_gene=STRG.4554	Cluster-593.10945	5834	0.755747	0.815069	ENSONIG00000000105	ENSONIP00000000129	tbc1d9	TBC1 domain family member 9B [Source:NCBI gene;Acc:100710981]
STRG.33512.1_gene=STRG.33512	Cluster-593.2465	7706	0.774048	0.754022	ENSONIG00000000119	ENSONIP00000000147
STRG.13045.4_gene=STRG.13045	Cluster-593.8371	9030	0.854879	0.866607	ENSONIG00000000140	ENSONIP00000000175	sema6dl	semaphorin 6D [Source:NCBI gene;Acc:100711158]
STRG.33116.5_gene=STRG.33116	Cluster-593.9220	12887	0.762213	0.841322	ENSONIG00000000252	ENSONIP00000000322	zgc:109913	zgc:109913 [Source:ZFIN;Acc:ZDB-GENE-050522-72]
STRG.33105.1_gene=STRG.33105	Cluster-593.6083	4523	0.82591	0.849477	ENSONIG00000000261	ENSONIP00000000333		PDX1 C-terminal inhibiting factor 1 [Source:NCBI gene;Acc:100702140]
STRG.25583.1_gene=STRG.25583	Cluster-593.13094	7422	0.767616	0.805084	ENSONIG00000000277	ENSONIP00000000351	smg7	SMG7 nonsense mediated mRNA decay factor [Source:ZFIN;Acc:ZDB-GENE-030131-9122]
STRG.9813.4_gene=STRG.9813	Cluster-593.741	21064	0.78195	0.910984	ENSONIG00000000348	ENSONIP00000000438
STRG.33365.10_gene=STRG.33365	Cluster-593.4955	16161	0.748642	0.954348	ENSONIG00000000351	ENSONIP00000000441	cacna1ab	calcium channel, voltage-dependent, P/Q type, alpha 1A subunit, b [Source:ZFIN;Acc:ZDB-GENE-090514-3]
STRG.9908.1_gene=STRG.9908	Cluster-593.15630	4001	0.820495	0.843677	ENSONIG00000000358	ENSONIP00000000451	st6gal1	ST6 beta-galactosamide alpha-2,6-sialyltranferase 1 [Source:ZFIN;Acc:ZDB-GENE-060322-3]
STRG.32966.3_gene=STRG.32966	Cluster-593.9246	9576	0.723722	0.766718	ENSONIG00000000373	ENSONIP00000000469	grip2b	glutamate receptor interacting protein 2b [Source:ZFIN;Acc:ZDB-GENE-070705-172]
STRG.30511.2_gene=STRG.30511	Cluster-593.8802	8722	0.73587	0.71636	ENSONIG00000000385	ENSONIP00000000486	exd2	exonuclease 3'-5' domain containing 2 [Source:NCBI gene;Acc:100697775]
STRG.17918.1_gene=STRG.17918	Cluster-593.1458	5300	0.718703	0.855365	ENSONIG00000000409	ENSONIP00000000520		E3 ubiquitin-protein ligase NEURL1 [Source:NCBI gene;Acc:100696677]
STRG.32935.1_gene=STRG.32935	Cluster-593.14843	7535	0.756141	0.828673	ENSONIG00000000426	ENSONIP00000000542	stab1	stabilin 1 [Source:ZFIN;Acc:ZDB-GENE-050208-554]
STRG.27776.1_gene=STRG.27776	Cluster-593.6792	9219	0.751418	0.728568	ENSONIG00000000499	ENSONIP00000000637	myt1b	myelin transcription factor 1b [Source:ZFIN;Acc:ZDB-GENE-090313-67]
STRG.27763.1_gene=STRG.27763	Cluster-593.11428	3179	0.761909	0.781821	ENSONIG00000000520	ENSONIP00000000664
STRG.16738.1_gene=STRG.16738	Cluster-593.2906	2813	0.796936	0.777195	ENSONIG00000000581	ENSONIP00000000737	si:ch211-57i17.1	si:ch211-57i17.1 [Source:ZFIN;Acc:ZDB-GENE-041014-259]
STRG.17985.13_gene=STRG.17985	Cluster-593.9997	22922	0.820618	0.914589	ENSONIG00000000583	ENSONIP00000000739	ank3b	ankyrin 3b [Source:ZFIN;Acc:ZDB-GENE-060621-2]
STRG.22887.1_gene=STRG.22887	Cluster-593.9372	8229	0.711657	0.843071	ENSONIG00000000593	ENSONIP00000000751	gal3st4	galactose-3-O-sulfotransferase 4 [Source:ZFIN;Acc:ZDB-GENE-080408-1]
STRG.30567.1_gene=STRG.30567	Cluster-593.12329	5987	0.812988	0.72341	ENSONIG00000000684	ENSONIP00000000864	shprh	SNF2 histone linker PHD RING helicase [Source:ZFIN;Acc:ZDB-GENE-110512-2]
STRG.30574.1_gene=STRG.30574	Cluster-593.15791	28113	0.885016	0.947864	ENSONIG00000000692	ENSONIP00000000873	syne1b	spectrin repeat containing, nuclear envelope 1b [Source:ZFIN;Acc:ZDB-GENE-071218-4]
STRG.2307.3_gene=STRG.2307	Cluster-593.7513	5507	0.769549	0.752863	ENSONIG00000000701	ENSONIP00000000885	tsc1a	TSC complex subunit 1a [Source:ZFIN;Acc:ZDB-GENE-030131-9111]
STRG.29379.2_gene=STRG.29379	Cluster-593.15855	12216	0.813607	0.823616	ENSONIG00000000710	ENSONIP00000000896	kcnh6a	potassium voltage-gated channel subfamily H member 6 [Source:NCBI gene;Acc:100702614]
STRG.35525.2_gene=STRG.35525	Cluster-593.8751	3859	0.871502	0.74522	ENSONIG00000000729	ENSONIP00000000920	ctgfa	connective tissue growth factor [Source:NCBI gene;Acc:100693059]
STRG.30646.3_gene=STRG.30646	Cluster-593.10628	7462	0.763768	0.789837	ENSONIG00000000780	ENSONIP00000000988	stag1a	stromal antigen 1 [Source:NCBI gene;Acc:100690993]
STRG.16827.2_gene=STRG.16827	Cluster-593.1323	2361	0.763452	0.850074	ENSONIG00000000791	ENSONIP00000001003	slc25a47a	solute carrier family 25 member 47 [Source:NCBI gene;Acc:100700982]
STRG.36121.4_gene=STRG.36121	Cluster-593.13689	11064	0.762792	0.894994	ENSONIG00000000809	ENSONIP00000001031	mecp2	methyl CpG binding protein 2 [Source:ZFIN;Acc:ZDB-GENE-030131-7190]
STRG.18045.2_gene=STRG.18045	Cluster-593.1683	7036	0.862308	0.707645	ENSONIG00000000863	ENSONIP00000001095	AKT3	AKT serine/threonine kinase 3 [Source:HGNC Symbol;Acc:HGNC:393]
STRG.20208.1_gene=STRG.20208	Cluster-593.12975	3971	0.750648	0.705036	ENSONIG00000000960	ENSONIP00000001215	tlk2	tousled like kinase 2 [Source:NCBI gene;Acc:100711184]
STRG.30589.1_gene=STRG.30589	Cluster-593.15392	10606	0.785358	0.925533	ENSONIG00000001001	ENSONIP00000001268	rps6ka5	ribosomal protein S6 kinase alpha-5 [Source:NCBI gene;Acc:100696873]
STRG.10515.3_gene=STRG.10515	Cluster-593.2279	4884	0.884238	0.829174	ENSONIG00000001001	ENSONIP00000001269	rps6ka5	ribosomal protein S6 kinase alpha-5 [Source:NCBI gene;Acc:100696873]
STRG.8467.1_gene=STRG.8467	Cluster-593.9244	6342	0.779142	0.920128	ENSONIG00000001048	ENSONIP00000001327		endothelin-converting enzyme 2 [Source:NCBI gene;Acc:100700204]
STRG.36923.5_gene=STRG.36923	Cluster-593.13563	4148	0.768367	0.859188	ENSONIG00000001068	ENSONIP00000001355	fam13b	family with sequence similarity 13, member B [Source:ZFIN;Acc:ZDB-GENE-030131-4913]
STRG.30659.2_gene=STRG.30659	Cluster-593.8264	3773	0.762638	0.870402	ENSONIG00000001099	ENSONIP00000001391	slc1a8b	solute carrier family 1 (glutamate transporter), member 8b [Source:ZFIN;Acc:ZDB-GENE-070912-552]
STRG.20237.1_gene=STRG.20237	Cluster-593.2731	5404	0.720405	0.7735	ENSONIG00000001129	ENSONIP00000001430	si:ch211-210g13.5	si:ch211-210g13.5 [Source:ZFIN;Acc:ZDB-GENE-030131-5675]
STRG.36908.3_gene=STRG.36908	Cluster-593.8938	11958	0.875196	0.768222	ENSONIG00000001151	ENSONIP00000001457	si:dkey-237h12.3	teneurin transmembrane protein 3 [Source:HGNC Symbol;Acc:HGNC:29944]
STRG.36887.12_gene=STRG.36887	Cluster-593.11764	8981	0.823798	0.969227	ENSONIG00000001193	ENSONIP00000001507	gria2b	glutamate receptor, ionotropic, AMPA 2b [Source:ZFIN;Acc:ZDB-GENE-020125-4]
STRG.18146.3_gene=STRG.18146	Cluster-593.1706	4174	0.823204	0.834179	ENSONIG00000001213	ENSONIP00000001533
STRG.30759.1_gene=STRG.30759	Cluster-593.13931	8704	0.725167	0.705224	ENSONIG00000001298	ENSONIP00000001639	myo10l1	myosin X-like 1 [Source:ZFIN;Acc:ZDB-GENE-080425-1]
STRG.18212.1_gene=STRG.18212	Cluster-593.9569	7032	0.829344	0.919312	ENSONIG00000001391	ENSONIP00000001756
STRG.12277.2_gene=STRG.12277	Cluster-593.1898	15390	0.775514	0.945026	ENSONIG00000001486	ENSONIP00000001864	si:dkey-22o22.2	si:dkey-22o22.2 [Source:ZFIN;Acc:ZDB-GENE-100922-84]
STRG.36656.1_gene=STRG.36656	Cluster-593.13864	8450	0.701755	0.725958	ENSONIG00000001510	ENSONIP00000001889	pi4kb	phosphatidylinositol 4-kinase, catalytic, beta [Source:ZFIN;Acc:ZDB-GENE-061013-96]
STRG.18334.2_gene=STRG.18334	Cluster-593.4020	7298	0.788095	0.887628	ENSONIG00000001523	ENSONIP00000001904	tbc1d14	TBC1 domain family, member 14 [Source:ZFIN;Acc:ZDB-GENE-030131-6136]
STRG.12311.2_gene=STRG.12311	Cluster-593.12656	12055	0.866704	0.809687	ENSONIG00000001537	ENSONIP00000001924	rrnad1	ribosomal RNA adenine dimethylase domain containing 1 [Source:ZFIN;Acc:ZDB-GENE-050522-515]
STRG.33467.3_gene=STRG.33467	Cluster-593.16034	5127	0.763572	0.801689	ENSONIG00000001568	ENSONIP00000001961	cdc37	cell division cycle 37 homolog (S. cerevisiae) [Source:ZFIN;Acc:ZDB-GENE-040426-940]
STRG.11174.1_gene=STRG.11174	Cluster-593.2228	7170	0.71154	0.806884	ENSONIG00000001576	ENSONIP00000001971	CRTC2	CREB regulated transcription coactivator 2 [Source:NCBI gene;Acc:100694646]
STRG.11173.3_gene=STRG.11173	Cluster-593.4478	9107	0.744304	0.94958	ENSONIG00000001582	ENSONIP00000001980	dennd4b	DENN domain containing 4B [Source:NCBI gene;Acc:100694906]
STRG.17111.2_gene=STRG.17111	Cluster-593.15664	4238	0.82031	0.841197	ENSONIG00000001652	ENSONIP00000002072	ddhd1b	DDHD domain containing 1b [Source:ZFIN;Acc:ZDB-GENE-040724-18]
STRG.35694.1_gene=STRG.35694	Cluster-593.13169	8793	0.772424	0.877186	ENSONIG00000001688	ENSONIP00000002114	gopc	golgi associated PDZ and coiled-coil motif containing [Source:NCBI gene;Acc:100692751]
STRG.27507.2_gene=STRG.27507	Cluster-593.9684	21205	0.86631	0.794807	ENSONIG00000001701	ENSONIP00000002130	celsr3	cadherin, EGF LAG seven-pass G-type receptor 3 [Source:ZFIN;Acc:ZDB-GENE-070122-3]
STRG.31162.1_gene=STRG.31162	Cluster-593.407	6029	0.716373	0.849428	ENSONIG00000001733	ENSONIP00000002169		MAM domain-containing glycosylphosphatidylinositol anchor protein 2 [Source:NCBI gene;Acc:100711078]
STRG.10817.1_gene=STRG.10817	Cluster-593.1908	5127	0.852101	0.768232	ENSONIG00000001755	ENSONIP00000002199	cnih2	cornichon family AMPA receptor auxiliary protein 2 [Source:NCBI gene;Acc:100706298]
STRG.10819.3_gene=STRG.10819	Cluster-593.807	9524	0.728989	0.90803	ENSONIG00000001762	ENSONIP00000002208	si:dkey-175m17.7	si:dkey-175m17.7 [Source:ZFIN;Acc:ZDB-GENE-091204-18]
STRG.31180.1_gene=STRG.31180	Cluster-593.10679	12020	0.840418	0.935878	ENSONIG00000001814	ENSONIP00000002270	prkd1	protein kinase D1 [Source:NCBI gene;Acc:100702916]
STRG.27475.3_gene=STRG.27475	Cluster-593.2881	10568	0.712365	0.944469	ENSONIG00000001850	ENSONIP00000002309	CACNA1D	calcium voltage-gated channel subunit alpha1 D [Source:HGNC Symbol;Acc:HGNC:1391]
STRG.27474.3_gene=STRG.27474	Cluster-593.3334	3767	0.74694	0.848258	ENSONIG00000001897	ENSONIP00000002373	dcp1a	decapping mRNA 1A [Source:NCBI gene;Acc:100712366]
STRG.10770.4_gene=STRG.10770	Cluster-593.14539	8282	0.851241	0.7317	ENSONIG00000001916	ENSONIP00000002398	ppm1db	protein phosphatase 1D [Source:NCBI gene;Acc:100702285]
STRG.28420.3_gene=STRG.28420	Cluster-593.6764	7491	0.708134	0.762625	ENSONIG00000001917	ENSONIP00000002400	lhx4	LIM homeobox 4 [Source:NCBI gene;Acc:100706090]
STRG.10768.1_gene=STRG.10768	Cluster-593.6	2752	0.880522	0.860845	ENSONIG00000001919	ENSONIP00000002404	tbx2a	T-box 2a [Source:ZFIN;Acc:ZDB-GENE-990917-4]
STRG.20452.1_gene=STRG.20452	Cluster-593.12143	7953	0.804816	0.899362	ENSONIG00000001920	ENSONIP00000002405	adgrl1a	adhesion G protein-coupled receptor L1 [Source:NCBI gene;Acc:100698301]
STRG.28425.6_gene=STRG.28425	Cluster-593.6900	18022	0.729295	0.910348	ENSONIG00000001928	ENSONIP00000002416
STRG.20465.1_gene=STRG.20465	Cluster-593.2860	4787	0.799009	0.78861	ENSONIG00000001946	ENSONIP00000002436	KCNT2	potassium channel subfamily T member 2 [Source:NCBI gene;Acc:100699371]
STRG.10762.1_gene=STRG.10762	Cluster-593.3395	2180	0.884113	0.772341	ENSONIG00000001964	ENSONIP00000002460	vezf1a	vascular endothelial zinc finger 1a [Source:ZFIN;Acc:ZDB-GENE-040108-4]
STRG.10760.4_gene=STRG.10760	Cluster-593.6195	8451	0.757671	0.879251	ENSONIG00000001966	ENSONIP00000002462	ksr1a	kinase suppressor of ras 1a [Source:ZFIN;Acc:ZDB-GENE-091113-34]
STRG.20736.1_gene=STRG.20736	Cluster-593.2929	12744	0.81778	0.864041	ENSONIG00000002030	ENSONIP00000002538	cacna1aa	calcium channel, voltage-dependent, P/Q type, alpha 1A subunit, a [Source:ZFIN;Acc:ZDB-GENE-040724-26]
STRG.20732.3_gene=STRG.20732	Cluster-593.8696	12053	0.822438	0.834775	ENSONIG00000002073	ENSONIP00000002586	ELFN2	extracellular leucine rich repeat and fibronectin type III domain containing 2 [Source:HGNC Symbol;Acc:HGNC:29396]
STRG.20732.2_gene=STRG.20732	Cluster-593.15125	7700	0.732892	0.812495	ENSONIG00000002075	ENSONIP00000002588	sgsm3	small G protein signaling modulator 3 [Source:NCBI gene;Acc:100695323]
STRG.20729.4_gene=STRG.20729	Cluster-593.9359	20893	0.773871	0.974237	ENSONIG00000002104	ENSONIP00000002621	CACNA1I	calcium voltage-gated channel subunit alpha1 I [Source:HGNC Symbol;Acc:HGNC:1396]
STRG.36014.2_gene=STRG.36014	Cluster-593.13988	4908	0.713851	0.711156	ENSONIG00000002117	ENSONIP00000002639	ctnnal1	catenin alpha like 1 [Source:NCBI gene;Acc:100695209]
STRG.3320.3_gene=STRG.3320	Cluster-593.9264	20915	0.723236	0.934019	ENSONIG00000002197	ENSONIP00000002738	scn1ba	sodium channel, voltage-gated, type I, beta a [Source:ZFIN;Acc:ZDB-GENE-060503-604]
STRG.20685.4_gene=STRG.20685	Cluster-593.7805	12281	0.82767	0.828175	ENSONIG00000002203	ENSONIP00000002746
STRG.27366.3_gene=STRG.27366	Cluster-593.4607	12647	0.710368	0.854808	ENSONIG00000002300	ENSONIP00000002872	cntn3a.2	contactin-3 [Source:NCBI gene;Acc:100703160]
STRG.20646.2_gene=STRG.20646	Cluster-593.4170	4514	0.853113	0.853917	ENSONIG00000002302	ENSONIP00000002874	fam20ca	family with sequence similarity 20, member Ca [Source:ZFIN;Acc:ZDB-GENE-130530-750]
STRG.28454.3_gene=STRG.28454	Cluster-593.660	3849	0.87254	0.781677	ENSONIG00000002349	ENSONIP00000002938	slc1a6	solute carrier family 1 (high affinity aspartate/glutamate transporter), member 6 [Source:ZFIN;Acc:ZDB-GENE-071004-45]
STRG.36999.1_gene=STRG.36999	Cluster-593.9756	6342	0.883782	0.77694	ENSONIG00000002350	ENSONIP00000002939
STRG.28448.1_gene=STRG.28448	Cluster-366.0	2865	0.812064	0.791675	ENSONIG00000002353	ENSONIP00000002943		serine/threonine-protein kinase NIM1 [Source:NCBI gene;Acc:100708683]
STRG.27344.4_gene=STRG.27344	Cluster-593.6322	6639	0.81383	0.810116	ENSONIG00000002377	ENSONIP00000002971	clstn1	calsyntenin 1 [Source:NCBI gene;Acc:100699827]
STRG.37034.4_gene=STRG.37034	Cluster-593.16042	7568	0.76488	0.841102	ENSONIG00000002408	ENSONIP00000003013
STRG.37040.4_gene=STRG.37040	Cluster-593.5672	2492	0.714246	0.882496	ENSONIG00000002409	ENSONIP00000003014	sfxn5b	sideroflexin 5b [Source:ZFIN;Acc:ZDB-GENE-050706-107]
STRG.28614.1_gene=STRG.28614	Cluster-508.0	4414	0.80572	0.90834	ENSONIG00000002411	ENSONIP00000003016	hcn2b	hyperpolarization activated cyclic nucleotide-gated potassium channel 2b [Source:ZFIN;Acc:ZDB-GENE-030131-8228]
STRG.27309.1_gene=STRG.27309	Cluster-593.8810	11374	0.777264	0.729137	ENSONIG00000002502	ENSONIP00000003136	gnai3	guanine nucleotide binding protein (G protein), alpha inhibiting activity polypeptide 3 [Source:ZFIN;Acc:ZDB-GENE-070713-6]
STRG.13616.4_gene=STRG.13616	Cluster-593.3767	10064	0.881632	0.811019	ENSONIG00000002557	ENSONIP00000003202	wdr76	WD repeat domain 76 [Source:ZFIN;Acc:ZDB-GENE-030131-4513]
STRG.8210.1_gene=STRG.8210	Cluster-593.2984	3376	0.805664	0.929213	ENSONIG00000002649	ENSONIP00000003318	ankrd13c	ankyrin repeat domain 13C [Source:NCBI gene;Acc:100709909]
STRG.5931.1_gene=STRG.5931	Cluster-593.5369	1522	0.870873	0.898609	ENSONIG00000002650	ENSONIP00000003319	CYP2J2 (1 of many)	cytochrome P450 family 2 subfamily J member 2 [Source:HGNC Symbol;Acc:HGNC:2634]
STRG.36228.3_gene=STRG.36228	Cluster-593.14227	21953	0.796806	0.855647	ENSONIG00000002652	ENSONIP00000003322	jarid2b	jumonji, AT rich interactive domain 2b [Source:ZFIN;Acc:ZDB-GENE-060503-246]
STRG.28682.1_gene=STRG.28682	Cluster-593.15209	10694	0.700847	0.841206	ENSONIG00000002664	ENSONIP00000003335	cyp2n13	cytochrome P450, family 2, subfamily N, polypeptide 13 [Source:ZFIN;Acc:ZDB-GENE-041001-158]
STRG.13696.3_gene=STRG.13696	Cluster-593.5008	6388	0.751341	0.831406	ENSONIG00000002740	ENSONIP00000003434	PARP6	poly(ADP-ribose) polymerase family member 6 [Source:NCBI gene;Acc:100710190]
STRG.36269.1_gene=STRG.36269	Cluster-593.6696	14066	0.774792	0.951751	ENSONIG00000002776	ENSONIP00000003482		CUB and sushi domain-containing protein 3 [Source:NCBI gene;Acc:100691715]
STRG.3801.1_gene=STRG.3801	Cluster-593.3081	2778	0.863643	0.843444	ENSONIG00000002787	ENSONIP00000003495	mysm1	Myb-like, SWIRM and MPN domains 1 [Source:ZFIN;Acc:ZDB-GENE-041014-28]
STRG.38781.1_gene=STRG.38781	Cluster-593.15311	5814	0.861584	0.861084	ENSONIG00000002836	ENSONIP00000003556
STRG.17294.2_gene=STRG.17294	Cluster-593.14136	6747	0.897405	0.743495	ENSONIG00000002906	ENSONIP00000003640	bcl11aa	B cell CLL/lymphoma 11Aa [Source:ZFIN;Acc:ZDB-GENE-060421-4643]
STRG.17225.2_gene=STRG.17225	Cluster-593.8498	8555	0.825345	0.733263	ENSONIG00000002985	ENSONIP00000003738	papolg	poly(A) polymerase gamma [Source:ZFIN;Acc:ZDB-GENE-040426-1256]
STRG.13798.1_gene=STRG.13798	Cluster-593.12997	3762	0.881429	0.799023	ENSONIG00000002992	ENSONIP00000003748	sv2ba	synaptic vesicle glycoprotein 2Ba [Source:ZFIN;Acc:ZDB-GENE-070209-134]
STRG.13864.2_gene=STRG.13864	Cluster-593.1169	9501	0.866956	0.872007	ENSONIG00000003064	ENSONIP00000003835	SLCO3A1 (1 of many)	solute carrier organic anion transporter family member 3A1 [Source:NCBI gene;Acc:100700148]
STRG.11680.1_gene=STRG.11680	Cluster-593.9304	7690	0.879519	0.903841	ENSONIG00000003094	ENSONIP00000003875		ataxin-1 [Source:NCBI gene;Acc:100690947]
STRG.31677.2_gene=STRG.31677	Cluster-593.1077	6221	0.732802	0.948456	ENSONIG00000003101	ENSONIP00000003886	fezf2	FEZ family zinc finger 2 [Source:NCBI gene;Acc:100702453]
STRG.13849.1_gene=STRG.13849	Cluster-593.6541	3536	0.75096	0.948765	ENSONIG00000003137	ENSONIP00000003931	lrp3	LDL receptor related protein 3 [Source:NCBI gene;Acc:100703123]
STRG.13900.4_gene=STRG.13900	Cluster-593.13011	17097	0.794	0.952583	ENSONIG00000003205	ENSONIP00000004019	mtss1lb	metastasis suppressor 1-like b [Source:ZFIN;Acc:ZDB-GENE-140718-4]
STRG.33609.1_gene=STRG.33609	Cluster-593.10263	9595	0.848457	0.812963	ENSONIG00000003264	ENSONIP00000004097	SDK1	sidekick cell adhesion molecule 1 [Source:HGNC Symbol;Acc:HGNC:19307]
STRG.19826.3_gene=STRG.19826	Cluster-593.8087	9592	0.728857	0.951584	ENSONIG00000003400	ENSONIP00000004282
STRG.13084.3_gene=STRG.13084	Cluster-593.9572	8527	0.703001	0.768393	ENSONIG00000003415	ENSONIP00000004301	nhsb	Nance-Horan syndrome b (congenital cataracts and dental anomalies) [Source:ZFIN;Acc:ZDB-GENE-090617-2]
STRG.34376.2_gene=STRG.34376	Cluster-593.4125	10033	0.714799	0.946238	ENSONIG00000003422	ENSONIP00000004310
STRG.13080.1_gene=STRG.13080	Cluster-593.1166	847	0.750393	0.763944	ENSONIG00000003438	ENSONIP00000004328	RS1 (1 of many)	retinoschisin [Source:NCBI gene;Acc:100700469]
STRG.3251.2_gene=STRG.3251	Cluster-593.510	9180	0.857511	0.86026	ENSONIG00000003496	ENSONIP00000004403	chrna6	neuronal acetylcholine receptor subunit alpha-3 [Source:NCBI gene;Acc:100700017]
STRG.30811.1_gene=STRG.30811	Cluster-593.13486	14811	0.764573	0.974181	ENSONIG00000003531	ENSONIP00000004446		Fanconi anemia complementation group M [Source:NCBI gene;Acc:100693459]
STRG.50760.1_gene=STRG.50760	Cluster-444.1	226	0.801464	0.770554	ENSONIG00000003570	ENSONIP00000004493
STRG.9462.1_gene=STRG.9462	Cluster-593.751	2336	0.849813	0.749624	ENSONIG00000003584	ENSONIP00000004510	p2ry12	P2Y purinoceptor 12 [Source:NCBI gene;Acc:100692921]
STRG.30838.1_gene=STRG.30838	Cluster-593.11451	8208	0.765808	0.885641	ENSONIG00000003623	ENSONIP00000004558	znf292a	zinc finger protein 292a [Source:ZFIN;Acc:ZDB-GENE-071004-18]
STRG.34576.3_gene=STRG.34576	Cluster-593.6339	7857	0.726163	0.858661	ENSONIG00000003742	ENSONIP00000004706		cyclic nucleotide-gated channel cone photoreceptor subunit alpha [Source:NCBI gene;Acc:100697819]
STRG.38882.3_gene=STRG.38882	Cluster-593.13710	5311	0.707653	0.891613	ENSONIG00000003757	ENSONIP00000004726	sfswap	splicing factor SWAP [Source:NCBI gene;Acc:100703063]
STRG.34574.2_gene=STRG.34574	Cluster-593.15014	12243	0.791766	0.798881	ENSONIG00000003777	ENSONIP00000004751
STRG.33436.3_gene=STRG.33436	Cluster-593.6761	5040	0.710543	0.871059	ENSONIG00000003816	ENSONIP00000004802
STRG.2067.4_gene=STRG.2067	Cluster-593.2448	8595	0.837324	0.904382	ENSONIG00000003817	ENSONIP00000004805	bcr	breakpoint cluster region [Source:ZFIN;Acc:ZDB-GENE-040724-43]
STRG.2063.6_gene=STRG.2063	Cluster-593.504	12912	0.744096	0.909783	ENSONIG00000003835	ENSONIP00000004829	nsmfa	NMDA receptor synaptonuclear signaling and neuronal migration factor a [Source:ZFIN;Acc:ZDB-GENE-091204-32]
STRG.33468.2_gene=STRG.33468	Cluster-593.8664	5048	0.768399	0.782695	ENSONIG00000003869	ENSONIP00000004874		cAMP-specific 3',5'-cyclic phosphodiesterase 4C [Source:NCBI gene;Acc:100697375]
STRG.22866.1_gene=STRG.22866	Cluster-593.15873	13438	0.817805	0.974158	ENSONIG00000003888	ENSONIP00000004898	nat16	N-acetyltransferase 16 (putative) [Source:NCBI gene;Acc:100702495]
STRG.21556.3_gene=STRG.21556	Cluster-593.8644	12269	0.722624	0.703469	ENSONIG00000003915	ENSONIP00000004933	cttnbp2	cortactin binding protein 2 [Source:ZFIN;Acc:ZDB-GENE-030131-8134]
STRG.32576.8_gene=STRG.32576	Cluster-593.16170	10485	0.782228	0.801771	ENSONIG00000003926	ENSONIP00000004949	kaznb	kazrin, periplakin interacting protein b [Source:ZFIN;Acc:ZDB-GENE-061215-31]
STRG.5352.1_gene=STRG.5352	Cluster-593.11961	9793	0.794025	0.808511	ENSONIG00000003938	ENSONIP00000004964
STRG.21545.2_gene=STRG.21545	Cluster-593.255	8181	0.930251	0.912557	ENSONIG00000003941	ENSONIP00000004968		plasma membrane calcium-transporting ATPase 1 [Source:NCBI gene;Acc:100699133]
STRG.36655.1_gene=STRG.36655	Cluster-593.12195	8208	0.728382	0.932391	ENSONIG00000003955	ENSONIP00000004985	rfx5	regulatory factor X5 [Source:NCBI gene;Acc:102082745]
STRG.36660.1_gene=STRG.36660	Cluster-593.8406	4520	0.805491	0.867128	ENSONIG00000003969	ENSONIP00000005001
STRG.36650.1_gene=STRG.36650	Cluster-593.9828	9730	0.73611	0.897539	ENSONIG00000003973	ENSONIP00000005005
STRG.2898.7_gene=STRG.2898	Cluster-593.11250	12265	0.87821	0.750262	ENSONIG00000004002	ENSONIP00000005043	gpr37a	G protein-coupled receptor 37a [Source:ZFIN;Acc:ZDB-GENE-131120-175]
STRG.38912.1_gene=STRG.38912	Cluster-593.7874	7767	0.856576	0.800419	ENSONIG00000004019	ENSONIP00000005066		tankyrase-1 [Source:NCBI gene;Acc:100711647]
STRG.32549.2_gene=STRG.32549	Cluster-593.12935	1870	0.775923	0.892662	ENSONIG00000004022	ENSONIP00000005072		guanine nucleotide-binding protein G(I)/G(S)/G(T) subunit beta-1 [Source:NCBI gene;Acc:100703896]
STRG.38911.2_gene=STRG.38911	Cluster-630.0	4277	0.750671	0.907361	ENSONIG00000004043	ENSONIP00000005095	si:dkey-247m21.3	si:dkey-247m21.3 [Source:ZFIN;Acc:ZDB-GENE-091204-249]
STRG.9716.1_gene=STRG.9716	Cluster-593.4470	10956	0.727027	0.766318	ENSONIG00000004046	ENSONIP00000005098	bicra	BRD4 interacting chromatin remodeling complex associated protein [Source:NCBI gene;Acc:102075543]
STRG.32595.1_gene=STRG.32595	Cluster-593.9128	6528	0.770001	0.789383	ENSONIG00000004060	ENSONIP00000005115	mmel1	membrane metallo-endopeptidase-like 1 [Source:ZFIN;Acc:ZDB-GENE-101112-2]
STRG.27129.3_gene=STRG.27129	Cluster-593.539	6693	0.759673	0.930129	ENSONIG00000004077	ENSONIP00000005138	camkva	caM kinase-like vesicle-associated protein [Source:NCBI gene;Acc:100706556]
STRG.38931.3_gene=STRG.38931	Cluster-593.6633	14154	0.880551	0.928332	ENSONIG00000004099	ENSONIP00000005166
STRG.21454.7_gene=STRG.21454	Cluster-593.11215	17432	0.802809	0.961491	ENSONIG00000004103	ENSONIP00000005171	ric8a	RIC8 guanine nucleotide exchange factor A [Source:ZFIN;Acc:ZDB-GENE-040927-18]
STRG.32512.3_gene=STRG.32512	Cluster-593.14875	9897	0.787579	0.797967	ENSONIG00000004135	ENSONIP00000005209	srgap3 (1 of many)	SLIT-ROBO Rho GTPase activating protein 3 [Source:ZFIN;Acc:ZDB-GENE-060524-4]
STRG.10340.1_gene=STRG.10340	Cluster-593.9489	9748	0.75427	0.749222	ENSONIG00000004186	ENSONIP00000005269	si:ch211-284e13.4	si:ch211-284e13.4 [Source:ZFIN;Acc:ZDB-GENE-060526-161]
STRG.32508.3_gene=STRG.32508	Cluster-593.10601	12209	0.823532	0.895131	ENSONIG00000004194	ENSONIP00000005278	cadpsb	Ca2+-dependent activator protein for secretion b [Source:ZFIN;Acc:ZDB-GENE-110621-2]
STRG.21469.1_gene=STRG.21469	Cluster-593.6850	6067	0.721832	0.750571	ENSONIG00000004200	ENSONIP00000005286	cry2	cryptochrome circadian clock 2 [Source:ZFIN;Acc:ZDB-GENE-010426-6]
STRG.4548.1_gene=STRG.4548	Cluster-593.5049	7217	0.817695	0.979021	ENSONIG00000004213	ENSONIP00000005302
STRG.33211.1_gene=STRG.33211	Cluster-593.10683	9369	0.867251	0.913965	ENSONIG00000004272	ENSONIP00000005380	glra1	glycine receptor alpha 1 [Source:NCBI gene;Acc:100697877]
STRG.4535.1_gene=STRG.4535	Cluster-593.4849	5757	0.787416	0.811395	ENSONIG00000004287	ENSONIP00000005403		complexin-2 [Source:NCBI gene;Acc:100699209]
STRG.14307.11_gene=STRG.14307	Cluster-593.8120	26530	0.750924	0.896088	ENSONIG00000004290	ENSONIP00000005407	stxbp5l	syntaxin binding protein 5-like [Source:ZFIN;Acc:ZDB-GENE-041210-220]
STRG.33058.1_gene=STRG.33058	Cluster-593.8571	3914	0.913345	0.815196	ENSONIG00000004302	ENSONIP00000005422	ip6k1	inositol hexakisphosphate kinase 1 [Source:ZFIN;Acc:ZDB-GENE-110317-2]
STRG.14295.4_gene=STRG.14295	Cluster-593.2658	15145	0.861906	0.853953	ENSONIG00000004316	ENSONIP00000005441		LDL receptor related protein 1B [Source:NCBI gene;Acc:100694230]
STRG.36753.2_gene=STRG.36753	Cluster-593.15907	3871	0.796231	0.876619	ENSONIG00000004334	ENSONIP00000005462	mgat4b	mannosyl (alpha-1,3-)-glycoprotein beta-1,4-N-acetylglucosaminyltransferase, isozyme B [Source:ZFIN;Acc:ZDB-GENE-040704-19]
STRG.10287.4_gene=STRG.10287	Cluster-593.1625	2600	0.714369	0.75437	ENSONIG00000004395	ENSONIP00000005532	ucp2	mitochondrial uncoupling protein 2 [Source:NCBI gene;Acc:100712231]
STRG.10282.3_gene=STRG.10282	Cluster-593.6454	4466	0.775556	0.793814	ENSONIG00000004417	ENSONIP00000005563	ppm1nb	protein phosphatase, Mg2+/Mn2+ dependent, 1Nb (putative) [Source:ZFIN;Acc:ZDB-GENE-071004-34]
STRG.36782.2_gene=STRG.36782	Cluster-593.10372	15520	0.77841	0.957546	ENSONIG00000004425	ENSONIP00000005571	tbc1d2	TBC1 domain family member 2 [Source:NCBI gene;Acc:100703269]
STRG.14268.1_gene=STRG.14268	Cluster-593.876	10883	0.738577	0.752066	ENSONIG00000004448	ENSONIP00000005600	mras	muscle RAS oncogene homolog [Source:ZFIN;Acc:ZDB-GENE-050208-495]
STRG.15150.1_gene=STRG.15150	Cluster-593.16103	5560	0.803251	0.840065	ENSONIG00000004527	ENSONIP00000005696	kcnh8	potassium voltage-gated channel, subfamily H (eag-related), member 8 [Source:ZFIN;Acc:ZDB-GENE-060503-204]
STRG.3598.1_gene=STRG.3598	Cluster-593.144	2068	0.77071	0.765491	ENSONIG00000004543	ENSONIP00000005717		voltage-gated potassium channel subunit beta-3 [Source:NCBI gene;Acc:100696040]
STRG.27911.3_gene=STRG.27911	Cluster-593.8088	11004	0.71958	0.784588	ENSONIG00000004558	ENSONIP00000005738	grin3bb	glutamate ionotropic receptor NMDA type subunit 3B [Source:NCBI gene;Acc:100712216]
STRG.31695.2_gene=STRG.31695	Cluster-593.5341	2179	0.902338	0.788961	ENSONIG00000004633	ENSONIP00000005835
STRG.35873.3_gene=STRG.35873	Cluster-593.12370	15310	0.828303	0.926552	ENSONIG00000004634	ENSONIP00000005838	adgrb2	adhesion G protein-coupled receptor B2 [Source:ZFIN;Acc:ZDB-GENE-060503-573]
STRG.2610.3_gene=STRG.2610	Cluster-593.7071	11406	0.737796	0.955469	ENSONIG00000004641	ENSONIP00000005845
STRG.10601.1_gene=STRG.10601	Cluster-593.1575	2381	0.79966	0.770698	ENSONIG00000004648	ENSONIP00000005853	trim47	tripartite motif containing 47 [Source:ZFIN;Acc:ZDB-GENE-040426-1000]
STRG.14185.1_gene=STRG.14185	Cluster-593.2693	10824	0.880403	0.911116	ENSONIG00000004656	ENSONIP00000005862	slc4a3	solute carrier family 4 (anion exchanger), member 3 [Source:ZFIN;Acc:ZDB-GENE-141006-1]
STRG.11065.2_gene=STRG.11065	Cluster-593.2126	5222	0.7137	0.760671	ENSONIG00000004683	ENSONIP00000005896	dlg2	discs, large homolog 2 (Drosophila) [Source:ZFIN;Acc:ZDB-GENE-050221-3]
STRG.10569.5_gene=STRG.10569	Cluster-593.401	6255	0.830628	0.918479	ENSONIG00000004698	ENSONIP00000005917	grik1a	glutamate receptor ionotropic, kainate 1 [Source:NCBI gene;Acc:100699029]
STRG.35526.2_gene=STRG.35526	Cluster-593.14689	8790	0.86249	0.868911	ENSONIG00000004699	ENSONIP00000005919	epb41a	erythrocyte membrane protein band 4.1a [Source:ZFIN;Acc:ZDB-GENE-070705-81]
STRG.29503.2_gene=STRG.29503	Cluster-593.3090	8421	0.800477	0.80838	ENSONIG00000004700	ENSONIP00000005920
STRG.35851.4_gene=STRG.35851	Cluster-593.10118	11385	0.758823	0.720094	ENSONIG00000004709	ENSONIP00000005931	dlgap3	discs, large (Drosophila) homolog-associated protein 3 [Source:ZFIN;Acc:ZDB-GENE-060503-413]
STRG.10563.1_gene=STRG.10563	Cluster-593.5079	2244	0.794039	0.797696	ENSONIG00000004725	ENSONIP00000005950	TYR (1 of many)	tyrosinase [Source:NCBI gene;Acc:100700374]
STRG.10556.2_gene=STRG.10556	Cluster-593.15370	9163	0.796459	0.896265	ENSONIG00000004746	ENSONIP00000005975	mtnr1bb	melatonin receptor type 1B-B [Source:NCBI gene;Acc:100701643]
STRG.5167.2_gene=STRG.5167	Cluster-593.222	5817	0.771233	0.874125	ENSONIG00000004775	ENSONIP00000006009	bbx	bobby sox homolog (Drosophila) [Source:ZFIN;Acc:ZDB-GENE-091204-306]
STRG.23220.4_gene=STRG.23220	Cluster-593.8700	8339	0.765665	0.86647	ENSONIG00000004827	ENSONIP00000006075	zgc:114045	zgc:114045 [Source:ZFIN;Acc:ZDB-GENE-050913-119]
STRG.29483.2_gene=STRG.29483	Cluster-593.13231	8484	0.79476	0.905478	ENSONIG00000004862	ENSONIP00000006117	abca4a	ATP-binding cassette, sub-family A (ABC1), member 4a [Source:ZFIN;Acc:ZDB-GENE-050517-3]
STRG.30770.1_gene=STRG.30770	Cluster-593.15753	10722	0.713006	0.781704	ENSONIG00000004865	ENSONIP00000006120		kelch domain containing 1 [Source:NCBI gene;Acc:100701424]
STRG.10458.2_gene=STRG.10458	Cluster-593.5957	5176	0.740518	0.828587	ENSONIG00000005012	ENSONIP00000006304	nfrkb	nuclear factor related to kappaB binding protein [Source:NCBI gene;Acc:100707991]
STRG.9215.1_gene=STRG.9215	Cluster-593.113	9854	0.757362	0.704672	ENSONIG00000005074	ENSONIP00000006381	GUCY1A2	guanylate cyclase 1 soluble subunit alpha 2 [Source:NCBI gene;Acc:100705742]
STRG.9212.3_gene=STRG.9212	Cluster-593.1388	7150	0.796211	0.897815	ENSONIG00000005081	ENSONIP00000006390	msantd4	Myb/SANT-like DNA-binding domain containing 4 with coiled-coils [Source:ZFIN;Acc:ZDB-GENE-121023-2]
STRG.32669.2_gene=STRG.32669	Cluster-593.907	8995	0.7605	0.777656	ENSONIG00000005097	ENSONIP00000006407	KIF5A (1 of many)	kinesin family member 5A [Source:HGNC Symbol;Acc:HGNC:6323]
STRG.9204.1_gene=STRG.9204	Cluster-593.2580	13932	0.797521	0.783729	ENSONIG00000005098	ENSONIP00000006408
STRG.9195.1_gene=STRG.9195	Cluster-593.9765	1841	0.767393	0.736161	ENSONIG00000005122	ENSONIP00000006437	RAB38 (1 of many)	RAB38, member RAS oncogene family [Source:NCBI gene;Acc:100701350]
STRG.15711.1_gene=STRG.15711	Cluster-593.2528	2995	0.734756	0.853455	ENSONIG00000005175	ENSONIP00000006503
STRG.37261.4_gene=STRG.37261	Cluster-593.8187	9765	0.913779	0.755579	ENSONIG00000005217	ENSONIP00000006550	mid2	midline 2 [Source:NCBI gene;Acc:100709965]
STRG.20476.2_gene=STRG.20476	Cluster-593.13024	3429	0.7242	0.703138	ENSONIG00000005316	ENSONIP00000006686	cyth1a	cytohesin-1 [Source:NCBI gene;Acc:100709795]
STRG.20480.3_gene=STRG.20480	Cluster-593.10680	7936	0.88637	0.913307	ENSONIG00000005323	ENSONIP00000006694	fscn2a	fascin-2 [Source:NCBI gene;Acc:100695939]
STRG.20483.2_gene=STRG.20483	Cluster-593.4663	13206	0.861255	0.885388	ENSONIG00000005325	ENSONIP00000006696	bahcc1a	BAH domain and coiled-coil containing 1a [Source:ZFIN;Acc:ZDB-GENE-170301-1]
STRG.10386.6_gene=STRG.10386	Cluster-593.4423	9476	0.81102	0.841631	ENSONIG00000005348	ENSONIP00000006724	zmp:0000001168	zmp:0000001168 [Source:ZFIN;Acc:ZDB-GENE-140106-128]
STRG.20492.1_gene=STRG.20492	Cluster-593.234	3534	0.873228	0.717499	ENSONIG00000005360	ENSONIP00000006737	kcnj2b	potassium inwardly-rectifying channel, subfamily J, member 2b [Source:ZFIN;Acc:ZDB-GENE-091204-290]
STRG.10380.12_gene=STRG.10380	Cluster-593.659	4519	0.839977	0.720667	ENSONIG00000005391	ENSONIP00000006776	c2cd2l	c2cd2-like [Source:ZFIN;Acc:ZDB-GENE-041019-1]
STRG.10373.3_gene=STRG.10373	Cluster-593.224	6442	0.707895	0.718329	ENSONIG00000005416	ENSONIP00000006805	snx19a	sorting nexin 19a [Source:ZFIN;Acc:ZDB-GENE-060526-204]
STRG.5096.1_gene=STRG.5096	Cluster-593.6727	9345	0.88636	0.863952	ENSONIG00000005429	ENSONIP00000006819	si:ch211-148f13.1	si:ch211-148f13.1 [Source:ZFIN;Acc:ZDB-GENE-131122-3]
STRG.13533.1_gene=STRG.13533	Cluster-593.8541	18067	0.869618	0.895301	ENSONIG00000005500	ENSONIP00000006911
STRG.9633.2_gene=STRG.9633	Cluster-593.13209	19590	0.726	0.813504	ENSONIG00000005574	ENSONIP00000007010	frem2b	FRAS1-related extracellular matrix protein 2 [Source:NCBI gene;Acc:100692726]
STRG.10656.1_gene=STRG.10656	Cluster-593.5816	7304	0.808352	0.911398	ENSONIG00000005582	ENSONIP00000007020	taok1b	TAO kinase 1b [Source:ZFIN;Acc:ZDB-GENE-141024-1]
STRG.9646.3_gene=STRG.9646	Cluster-593.1450	4550	0.794255	0.781878	ENSONIG00000005624	ENSONIP00000007079	grik1b	glutamate ionotropic receptor kainate type subunit 1 [Source:NCBI gene;Acc:100705871]
STRG.13483.1_gene=STRG.13483	Cluster-593.5812	3193	0.748757	0.722556	ENSONIG00000005640	ENSONIP00000007100	mthfsd	methenyltetrahydrofolate synthetase domain containing [Source:NCBI gene;Acc:100702617]
STRG.9653.1_gene=STRG.9653	Cluster-593.3771	11417	0.820166	0.96159	ENSONIG00000005665	ENSONIP00000007132		microtubule associated scaffold protein 2 [Source:NCBI gene;Acc:100696198]
STRG.12971.3_gene=STRG.12971	Cluster-593.8550	3708	0.863163	0.890212	ENSONIG00000005711	ENSONIP00000007196	gramd2aa	GRAM domain containing 2Aa [Source:ZFIN;Acc:ZDB-GENE-040724-9]
STRG.9672.5_gene=STRG.9672	Cluster-593.4440	12531	0.814898	0.811274	ENSONIG00000005714	ENSONIP00000007200	tenm4	teneurin transmembrane protein 4 [Source:ZFIN;Acc:ZDB-GENE-990714-20]
STRG.22507.1_gene=STRG.22507	Cluster-593.15750	10067	0.798598	0.954552	ENSONIG00000005722	ENSONIP00000007209	nrn1lb	neuritin-like protein [Source:NCBI gene;Acc:100706636]
STRG.13436.1_gene=STRG.13436	Cluster-593.2603	3555	0.801649	0.939422	ENSONIG00000005738	ENSONIP00000007233		protein FAM65A [Source:NCBI gene;Acc:102081663]
STRG.13429.1_gene=STRG.13429	Cluster-593.7767	7576	0.811927	0.840138	ENSONIG00000005750	ENSONIP00000007247	PRTG	protogenin [Source:NCBI gene;Acc:100708783]
STRG.13986.1_gene=STRG.13986	Cluster-593.3488	7186	0.823635	0.800136	ENSONIG00000005810	ENSONIP00000007316	zeb2a	zinc finger E-box binding homeobox 2a [Source:ZFIN;Acc:ZDB-GENE-070912-553]
STRG.29844.2_gene=STRG.29844	Cluster-593.2963	4503	0.786885	0.727761	ENSONIG00000005811	ENSONIP00000007317	ctdspla	CTD small phosphatase like [Source:NCBI gene;Acc:100699986]
STRG.12936.3_gene=STRG.12936	Cluster-593.12979	9898	0.812721	0.981979	ENSONIG00000005841	ENSONIP00000007357	madd	MAP-kinase activating death domain [Source:ZFIN;Acc:ZDB-GENE-030131-8076]
STRG.12935.2_gene=STRG.12935	Cluster-593.8366	17866	0.749501	0.847573	ENSONIG00000005854	ENSONIP00000007373	bbox1	gamma-butyrobetaine hydroxylase 1 [Source:NCBI gene;Acc:100695497]
STRG.16417.1_gene=STRG.16417	Cluster-593.124	4818	0.781494	0.794438	ENSONIG00000005889	ENSONIP00000007414	syt14b	synaptotagmin XIVb [Source:ZFIN;Acc:ZDB-GENE-041014-36]
STRG.16419.3_gene=STRG.16419	Cluster-593.2023	7723	0.80837	0.880467	ENSONIG00000005907	ENSONIP00000007434	slc24a4b	solute carrier family 24 member 4 [Source:NCBI gene;Acc:100694866]
STRG.6790.3_gene=STRG.6790	Cluster-593.339	6918	0.858078	0.864434	ENSONIG00000005926	ENSONIP00000007460	cpne7	copine VII [Source:ZFIN;Acc:ZDB-GENE-131125-70]
STRG.50778.1_gene=STRG.50778	Cluster-593.5622	768	0.720432	0.826331	ENSONIG00000005928	ENSONIP00000007462
STRG.29894.1_gene=STRG.29894	Cluster-593.10502	6432	0.793379	0.96451	ENSONIG00000005935	ENSONIP00000007471	dlgap1b	discs, large (Drosophila) homolog-associated protein 1b [Source:ZFIN;Acc:ZDB-GENE-091116-98]
STRG.29768.2_gene=STRG.29768	Cluster-593.5208	3898	0.778161	0.850991	ENSONIG00000006004	ENSONIP00000007564	wdr60	WD repeat domain 60 [Source:ZFIN;Acc:ZDB-GENE-140821-1]
STRG.29754.5_gene=STRG.29754	Cluster-593.16179	9233	0.759148	0.960116	ENSONIG00000006040	ENSONIP00000007606	CACNB2	calcium voltage-gated channel auxiliary subunit beta 2 [Source:NCBI gene;Acc:100694840]
STRG.16511.2_gene=STRG.16511	Cluster-593.3529	6034	0.822196	0.82206	ENSONIG00000006064	ENSONIP00000007637	si:dkey-12h9.6	macoilin-1 [Source:NCBI gene;Acc:100694684]
STRG.13307.1_gene=STRG.13307	Cluster-593.14211	5443	0.759395	0.903091	ENSONIG00000006080	ENSONIP00000007658	dennd5a	DENN domain containing 5A [Source:NCBI gene;Acc:100694760]
STRG.16523.3_gene=STRG.16523	Cluster-593.13316	6240	0.759335	0.777634	ENSONIG00000006119	ENSONIP00000007710	pum2	pumilio RNA binding family member 2 [Source:NCBI gene;Acc:100701094]
STRG.29712.7_gene=STRG.29712	Cluster-593.10331	10184	0.765394	0.953639	ENSONIG00000006169	ENSONIP00000007771	asap1b	ArfGAP with SH3 domain, ankyrin repeat and PH domain 1 [Source:NCBI gene;Acc:100690794]
STRG.11592.1_gene=STRG.11592	Cluster-593.4197	7575	0.799662	0.847258	ENSONIG00000006173	ENSONIP00000007778	adam22	ADAM metallopeptidase domain 22 [Source:ZFIN;Acc:ZDB-GENE-070810-1]
STRG.9319.1_gene=STRG.9319	Cluster-593.13380	7659	0.819178	0.834197	ENSONIG00000006183	ENSONIP00000007790	arhgef12a	Rho guanine nucleotide exchange factor 12 [Source:NCBI gene;Acc:100699405]
STRG.23596.1_gene=STRG.23596	Cluster-593.12100	4564	0.718755	0.726312	ENSONIG00000006317	ENSONIP00000007966
STRG.11546.1_gene=STRG.11546	Cluster-593.3410	4884	0.744559	0.731118	ENSONIG00000006328	ENSONIP00000007979		neuronal acetylcholine receptor subunit alpha-7 [Source:NCBI gene;Acc:100705513]
STRG.29880.2_gene=STRG.29880	Cluster-593.9215	16646	0.812527	0.910782	ENSONIG00000006330	ENSONIP00000007982
STRG.33398.1_gene=STRG.33398	Cluster-593.12288	10902	0.790754	0.794749	ENSONIG00000006345	ENSONIP00000007998	hdac5	histone deacetylase 5 [Source:NCBI gene;Acc:100693872]
STRG.29889.1_gene=STRG.29889	Cluster-593.8382	7262	0.848583	0.860002	ENSONIG00000006352	ENSONIP00000008008	kcnb2	potassium voltage-gated channel, Shab-related subfamily, member 2 [Source:ZFIN;Acc:ZDB-GENE-070912-170]
STRG.28041.1_gene=STRG.28041	Cluster-593.10113	3781	0.806962	0.776968	ENSONIG00000006373	ENSONIP00000008031	adcy1a	adenylate cyclase type 1 [Source:NCBI gene;Acc:100702846]
STRG.28051.1_gene=STRG.28051	Cluster-593.6482	9109	0.836127	0.921851	ENSONIG00000006392	ENSONIP00000008059	SLC22A23	solute carrier family 22 member 23 [Source:NCBI gene;Acc:100703928]
STRG.8649.1_gene=STRG.8649	Cluster-593.5204	6174	0.751766	0.714516	ENSONIG00000006414	ENSONIP00000008088
STRG.34227.1_gene=STRG.34227	Cluster-593.7423	12514	0.703004	0.934299	ENSONIG00000006459	ENSONIP00000008143	BPTF	bromodomain PHD finger transcription factor [Source:HGNC Symbol;Acc:HGNC:3581]
STRG.5458.3_gene=STRG.5458	Cluster-593.15741	12219	0.772888	0.961745	ENSONIG00000006492	ENSONIP00000008187
STRG.12433.1_gene=STRG.12433	Cluster-593.2703	6735	0.771243	0.77067	ENSONIG00000006493	ENSONIP00000008188
STRG.34238.1_gene=STRG.34238	Cluster-593.8893	4896	0.847168	0.858366	ENSONIG00000006495	ENSONIP00000008191	PITPNC1	phosphatidylinositol transfer protein cytoplasmic 1 [Source:HGNC Symbol;Acc:HGNC:21045]
STRG.35486.2_gene=STRG.35486	Cluster-593.12361	5517	0.723496	0.849105	ENSONIG00000006532	ENSONIP00000008239	tmem106ba	transmembrane protein 106B [Source:NCBI gene;Acc:100700572]
STRG.21100.1_gene=STRG.21100	Cluster-593.12925	9158	0.787696	0.905033	ENSONIG00000006548	ENSONIP00000008261		neurabin-2 [Source:NCBI gene;Acc:100700825]
STRG.5461.2_gene=STRG.5461	Cluster-593.3232	6975	0.861159	0.845886	ENSONIG00000006550	ENSONIP00000008264	si:dkey-283b15.4	cytohesin 2 [Source:NCBI gene;Acc:100691201]
STRG.29598.2_gene=STRG.29598	Cluster-593.16040	5520	0.877588	0.863104	ENSONIG00000006559	ENSONIP00000008275	cdh10a	cadherin-10 [Source:NCBI gene;Acc:100705471]
STRG.27553.2_gene=STRG.27553	Cluster-593.15577	14777	0.851125	0.804193	ENSONIG00000006573	ENSONIP00000008293	spen	spen family transcriptional repressor [Source:ZFIN;Acc:ZDB-GENE-050309-70]
STRG.27544.1_gene=STRG.27544	Cluster-593.8921	8933	0.868168	0.72829	ENSONIG00000006609	ENSONIP00000008345	ajap1	adherens junctions associated protein 1 [Source:NCBI gene;Acc:102080118]
STRG.27532.4_gene=STRG.27532	Cluster-593.14363	14125	0.869691	0.810316	ENSONIG00000006645	ENSONIP00000008395
STRG.14837.4_gene=STRG.14837	Cluster-593.11206	12813	0.810096	0.83045	ENSONIG00000006666	ENSONIP00000008419	il1rapl1a	interleukin 1 receptor accessory protein like 1 [Source:NCBI gene;Acc:100708279]
STRG.8601.1_gene=STRG.8601	Cluster-593.5196	23310	0.736781	0.939774	ENSONIG00000006677	ENSONIP00000008435	fat3a	FAT atypical cadherin 3a [Source:ZFIN;Acc:ZDB-GENE-060929-1254]
STRG.17575.1_gene=STRG.17575	Cluster-593.9591	14695	0.837839	0.912747	ENSONIG00000006708	ENSONIP00000008473	ptchd4	patched domain containing 4 [Source:NCBI gene;Acc:100696418]
STRG.33216.2_gene=STRG.33216	Cluster-593.12262	3088	0.729213	0.924248	ENSONIG00000006726	ENSONIP00000008497
STRG.33208.1_gene=STRG.33208	Cluster-593.13697	6807	0.71218	0.752413	ENSONIG00000006739	ENSONIP00000008512	wdr17	WD repeat domain 17 [Source:ZFIN;Acc:ZDB-GENE-090313-131]
STRG.35617.4_gene=STRG.35617	Cluster-593.1678	10744	0.797488	0.935998	ENSONIG00000006743	ENSONIP00000008516	hivep3b	human immunodeficiency virus type I enhancer binding protein 3b [Source:ZFIN;Acc:ZDB-GENE-100922-42]
STRG.33210.1_gene=STRG.33210	Cluster-593.12611	741	0.734655	0.883785	ENSONIG00000006745	ENSONIP00000008518
STRG.14898.3_gene=STRG.14898	Cluster-593.13816	11613	0.735305	0.779274	ENSONIG00000006795	ENSONIP00000008576	nalcn	sodium leak channel, non-selective [Source:NCBI gene;Acc:100703908]
STRG.11871.2_gene=STRG.11871	Cluster-593.3439	4425	0.710559	0.83879	ENSONIG00000006796	ENSONIP00000008577	si:dkey-288i20.2	fasciculation and elongation protein zeta-2 [Source:NCBI gene;Acc:100698078]
STRG.21443.1_gene=STRG.21443	Cluster-593.8976	10104	0.712731	0.794123	ENSONIG00000007027	ENSONIP00000008867		capping protein regulator and myosin 1 linker 1 [Source:NCBI gene;Acc:100696973]
STRG.18370.2_gene=STRG.18370	Cluster-593.7580	11161	0.761767	0.772352	ENSONIG00000007035	ENSONIP00000008879	psda	pleckstrin and Sec7 domain containing a [Source:ZFIN;Acc:ZDB-GENE-090313-44]
STRG.5429.2_gene=STRG.5429	Cluster-593.8188	11949	0.733106	0.87672	ENSONIG00000007037	ENSONIP00000008881	grin2da	glutamate receptor, ionotropic, N-methyl D-aspartate 2D, a [Source:ZFIN;Acc:ZDB-GENE-041008-124]
STRG.36710.5_gene=STRG.36710	Cluster-593.2641	2133	0.880761	0.774431	ENSONIG00000007052	ENSONIP00000008903	rcvrn3	recoverin [Source:NCBI gene;Acc:100697897]
STRG.36709.2_gene=STRG.36709	Cluster-593.4068	3720	0.70874	0.856653	ENSONIG00000007054	ENSONIP00000008905	si:ch211-232m10.6	si:ch211-232m10.6 [Source:ZFIN;Acc:ZDB-GENE-060503-879]
STRG.12842.2_gene=STRG.12842	Cluster-593.263	9693	0.885723	0.780809	ENSONIG00000007124	ENSONIP00000008986
STRG.11976.1_gene=STRG.11976	Cluster-593.1193	13469	0.766203	0.795114	ENSONIG00000007185	ENSONIP00000009059	si:ch211-236p22.1
STRG.24686.2_gene=STRG.24686	Cluster-593.12989	23838	0.75454	0.780824	ENSONIG00000007187	ENSONIP00000009062
STRG.7578.7_gene=STRG.7578	Cluster-343.0	3471	0.769666	0.790128	ENSONIG00000007194	ENSONIP00000009074	card19	caspase recruitment domain family, member 19 [Source:ZFIN;Acc:ZDB-GENE-041008-5]
STRG.32452.5_gene=STRG.32452	Cluster-593.1041	17809	0.822524	0.980623	ENSONIG00000007200	ENSONIP00000009080	cacna1da	calcium channel, voltage-dependent, L type, alpha 1D subunit, a [Source:ZFIN;Acc:ZDB-GENE-030616-135]
STRG.11990.3_gene=STRG.11990	Cluster-593.5848	11894	0.741686	0.889884	ENSONIG00000007213	ENSONIP00000009095	soga3a	SOGA family member 3a [Source:ZFIN;Acc:ZDB-GENE-100921-84]
STRG.36600.3_gene=STRG.36600	Cluster-593.11228	3406	0.844142	0.84746	ENSONIG00000007236	ENSONIP00000009122
STRG.28014.2_gene=STRG.28014	Cluster-593.10757	6013	0.843915	0.912561	ENSONIG00000007255	ENSONIP00000009148	aqp4	aquaporin 4 [Source:ZFIN;Acc:ZDB-GENE-040724-152]
STRG.12089.2_gene=STRG.12089	Cluster-593.6116	9288	0.849913	0.891255	ENSONIG00000007315	ENSONIP00000009227	PLEC	plectin [Source:HGNC Symbol;Acc:HGNC:9069]
STRG.28794.2_gene=STRG.28794	Cluster-593.3324	6524	0.715847	0.92076	ENSONIG00000007318	ENSONIP00000009230
STRG.44528.1_gene=STRG.44528	Cluster-593.10803	246	0.757355	0.772731	ENSONIG00000007319	ENSONIP00000009231
STRG.8182.4_gene=STRG.8182	Cluster-593.9583	6284	0.870367	0.721313	ENSONIG00000007351	ENSONIP00000009276	ssx2ipb	synovial sarcoma, X breakpoint 2 interacting protein b [Source:ZFIN;Acc:ZDB-GENE-050208-601]
STRG.3936.1_gene=STRG.3936	Cluster-593.8078	3235	0.733486	0.907044	ENSONIG00000007396	ENSONIP00000009326
STRG.38484.2_gene=STRG.38484	Cluster-593.12742	10043	0.757545	0.832409	ENSONIG00000007403	ENSONIP00000009334	zgc:55582	zgc:55582 [Source:ZFIN;Acc:ZDB-GENE-030131-6392]
STRG.12253.1_gene=STRG.12253	Cluster-593.123	7172	0.890504	0.745059	ENSONIG00000007485	ENSONIP00000009439	si:dkey-24p1.1	si:dkey-24p1.1 [Source:ZFIN;Acc:ZDB-GENE-060503-631]
STRG.15281.2_gene=STRG.15281	Cluster-593.5956	8182	0.798886	0.79576	ENSONIG00000007493	ENSONIP00000009450	PHF21B	PHD finger protein 21B [Source:NCBI gene;Acc:100696192]
STRG.17355.1_gene=STRG.17355	Cluster-593.446	4227	0.723691	0.79956	ENSONIG00000007502	ENSONIP00000009461	STK32C	serine/threonine kinase 32C [Source:HGNC Symbol;Acc:HGNC:21332]
STRG.17352.1_gene=STRG.17352	Cluster-593.8278	2591	0.709167	0.711913	ENSONIG00000007510	ENSONIP00000009471
STRG.38511.4_gene=STRG.38511	Cluster-593.9097	12810	0.706829	0.753696	ENSONIG00000007511	ENSONIP00000009472	st8sia5	ST8 alpha-N-acetyl-neuraminide alpha-2,8-sialyltransferase 5 [Source:ZFIN;Acc:ZDB-GENE-060322-8]
STRG.38510.3_gene=STRG.38510	Cluster-593.1673	7409	0.779427	0.883593	ENSONIG00000007521	ENSONIP00000009485	loxhd1a	lipoxygenase homology domains 1 [Source:NCBI gene;Acc:100695583]
STRG.15254.3_gene=STRG.15254	Cluster-593.5402	5320	0.755566	0.787227	ENSONIG00000007534	ENSONIP00000009501
STRG.329.1_gene=STRG.329	Cluster-593.7898	3756	0.733162	0.842284	ENSONIG00000007567	ENSONIP00000009539	ints3	integrator complex subunit 3 [Source:ZFIN;Acc:ZDB-GENE-060503-634]
STRG.23132.2_gene=STRG.23132	Cluster-593.14594	8943	0.827	0.952259	ENSONIG00000007574	ENSONIP00000009548	MPDZ	multiple PDZ domain crumbs cell polarity complex component [Source:HGNC Symbol;Acc:HGNC:7208]
STRG.15213.2_gene=STRG.15213	Cluster-593.15368	4368	0.755042	0.820892	ENSONIG00000007585	ENSONIP00000009564
STRG.15201.2_gene=STRG.15201	Cluster-593.12675	6037	0.860629	0.807476	ENSONIG00000007597	ENSONIP00000009576	drd4-rs	D(4) dopamine receptor [Source:NCBI gene;Acc:100704531]
STRG.35664.4_gene=STRG.35664	Cluster-593.14943	8631	0.809526	0.944378	ENSONIG00000007605	ENSONIP00000009586	zdhhc18b	zinc finger, DHHC-type containing 18b [Source:ZFIN;Acc:ZDB-GENE-030131-6315]
STRG.35667.1_gene=STRG.35667	Cluster-593.10452	8806	0.732439	0.879451	ENSONIG00000007618	ENSONIP00000009601	arid1ab	AT rich interactive domain 1Ab (SWI-like) [Source:ZFIN;Acc:ZDB-GENE-030131-5725]
STRG.35681.1_gene=STRG.35681	Cluster-593.5057	11740	0.747432	0.943508	ENSONIG00000007650	ENSONIP00000009640	FAM135B	family with sequence similarity 135 member B [Source:HGNC Symbol;Acc:HGNC:28029]
STRG.29091.2_gene=STRG.29091	Cluster-593.8616	19421	0.859679	0.859401	ENSONIG00000007661	ENSONIP00000009657		Rho GTPase activating protein 39 [Source:NCBI gene;Acc:100706662]
STRG.29088.1_gene=STRG.29088	Cluster-593.6775	8714	0.776635	0.729206	ENSONIG00000007674	ENSONIP00000009674	eps15l1a	epidermal growth factor receptor pathway substrate 15-like 1a [Source:ZFIN;Acc:ZDB-GENE-060503-274]
STRG.8350.1_gene=STRG.8350	Cluster-593.9288	17275	0.760277	0.904768	ENSONIG00000007681	ENSONIP00000009682	si:ch73-262h23.4	si:ch73-262h23.4 [Source:ZFIN;Acc:ZDB-GENE-081031-8]
STRG.8322.2_gene=STRG.8322	Cluster-593.6622	6411	0.711171	0.728398	ENSONIG00000007735	ENSONIP00000009748	zc3h4	zinc finger CCCH-type containing 4 [Source:NCBI gene;Acc:100707488]
STRG.38828.1_gene=STRG.38828	Cluster-593.13574	4073	0.84804	0.838425	ENSONIG00000007757	ENSONIP00000009773	SHC3	SHC adaptor protein 3 [Source:HGNC Symbol;Acc:HGNC:18181]
STRG.35795.2_gene=STRG.35795	Cluster-593.3688	11960	0.836596	0.941686	ENSONIG00000007788	ENSONIP00000009811	TRIO	trio Rho guanine nucleotide exchange factor [Source:NCBI gene;Acc:100707006]
STRG.19910.1_gene=STRG.19910	Cluster-593.10307	9291	0.863075	0.867293	ENSONIG00000007792	ENSONIP00000009815
STRG.23657.3_gene=STRG.23657	Cluster-593.3714	12636	0.764108	0.893344	ENSONIG00000007812	ENSONIP00000009839		zinc finger and SCAN domain-containing protein 31 [Source:NCBI gene;Acc:100706249]
STRG.14117.3_gene=STRG.14117	Cluster-593.221	6714	0.848644	0.919965	ENSONIG00000007838	ENSONIP00000009874		inactive dipeptidyl peptidase 10 [Source:NCBI gene;Acc:100709802]
STRG.28890.3_gene=STRG.28890	Cluster-593.5778	11960	0.839464	0.84753	ENSONIG00000007847	ENSONIP00000009891	mast2	microtubule associated serine/threonine kinase 2 [Source:NCBI gene;Acc:100690204]
STRG.23436.4_gene=STRG.23436	Cluster-593.1419	8020	0.779899	0.94664	ENSONIG00000007859	ENSONIP00000009907
STRG.26781.2_gene=STRG.26781	Cluster-593.12610	9179	0.848793	0.77072	ENSONIG00000007908	ENSONIP00000009966
STRG.24487.1_gene=STRG.24487	Cluster-593.13976	1767	0.711542	0.727721	ENSONIG00000007910	ENSONIP00000009968
STRG.4802.1_gene=STRG.4802	Cluster-593.1851	619	0.763089	0.864723	ENSONIG00000007918	ENSONIP00000009978
STRG.8877.1_gene=STRG.8877	Cluster-593.15700	7434	0.711904	0.854427	ENSONIG00000007937	ENSONIP00000009999
STRG.11237.1_gene=STRG.11237	Cluster-593.16287	7702	0.713142	0.833231	ENSONIG00000007956	ENSONIP00000010022	snrka	SNF related kinase a [Source:ZFIN;Acc:ZDB-GENE-040718-84]
STRG.24454.1_gene=STRG.24454	Cluster-593.15678	9132	0.889558	0.786411	ENSONIG00000007990	ENSONIP00000010061	ttyh2	tweety family member 2 [Source:ZFIN;Acc:ZDB-GENE-040718-193]
STRG.24455.1_gene=STRG.24455	Cluster-593.16046	4572	0.829382	0.879232	ENSONIG00000007994	ENSONIP00000010067	kif19	kinesin family member 19 [Source:ZFIN;Acc:ZDB-GENE-080215-2]
STRG.24818.2_gene=STRG.24818	Cluster-593.12539	9073	0.724513	0.760561	ENSONIG00000008001	ENSONIP00000010076	rgs9b	regulator of G protein signaling 9b [Source:ZFIN;Acc:ZDB-GENE-040426-1708]
STRG.24818.5_gene=STRG.24818	Cluster-593.15757	11599	0.717449	0.899862	ENSONIG00000008008	ENSONIP00000010084	bicral	BRD4 interacting chromatin remodeling complex associated protein like [Source:ZFIN;Acc:ZDB-GENE-100716-3]
STRG.38040.1_gene=STRG.38040	Cluster-593.9740	661	0.757866	0.800994	ENSONIG00000008035	ENSONIP00000010119
STRG.24682.1_gene=STRG.24682	Cluster-593.7088	4831	0.825532	0.943166	ENSONIG00000008049	ENSONIP00000010136	adgra1a	adhesion G protein-coupled receptor A1a [Source:ZFIN;Acc:ZDB-GENE-130603-101]
STRG.6061.3_gene=STRG.6061	Cluster-593.12747	5559	0.841066	0.899206	ENSONIG00000008052	ENSONIP00000010142	arhgap23b	Rho GTPase activating protein 23b [Source:ZFIN;Acc:ZDB-GENE-081031-78]
STRG.15887.5_gene=STRG.15887	Cluster-593.4652	13687	0.799082	0.850293	ENSONIG00000008069	ENSONIP00000010163	kcnc2	potassium voltage-gated channel subfamily C member 2 [Source:NCBI gene;Acc:100689973]
STRG.30165.1_gene=STRG.30165	Cluster-593.10702	13237	0.756026	0.802305	ENSONIG00000008073	ENSONIP00000010169	arhgef10	Rho guanine nucleotide exchange factor (GEF) 10 [Source:ZFIN;Acc:ZDB-GENE-030131-6210]
STRG.29513.1_gene=STRG.29513	Cluster-593.1938	4310	0.722165	0.776511	ENSONIG00000008102	ENSONIP00000010206
STRG.30225.3_gene=STRG.30225	Cluster-593.8905	9336	0.726339	0.882432	ENSONIG00000008132	ENSONIP00000010241	PRKD3 (1 of many)	serine/threonine-protein kinase D3 [Source:NCBI gene;Acc:100709065]
STRG.41263.1_gene=STRG.41263	Cluster-593.7818	498	0.744791	0.881564	ENSONIG00000008181	ENSONIP00000010302
STRG.30260.3_gene=STRG.30260	Cluster-593.14714	2435	0.715578	0.93866	ENSONIG00000008215	ENSONIP00000010342	rsrp1	arginine/serine-rich protein 1 [Source:ZFIN;Acc:ZDB-GENE-060616-210]
STRG.30292.1_gene=STRG.30292	Cluster-593.1504	5170	0.813741	0.854339	ENSONIG00000008251	ENSONIP00000010384	ppp1r13ba	protein phosphatase 1, regulatory subunit 13Ba [Source:ZFIN;Acc:ZDB-GENE-030131-9805]
STRG.30297.2_gene=STRG.30297	Cluster-593.767	10900	0.911577	0.965275	ENSONIG00000008262	ENSONIP00000010398	syt14a	synaptotagmin XIVa [Source:ZFIN;Acc:ZDB-GENE-090313-200]
STRG.11856.2_gene=STRG.11856	Cluster-593.5636	8912	0.775438	0.944494	ENSONIG00000008273	ENSONIP00000010410
STRG.43496.1_gene=STRG.43496	Cluster-593.7821	330	0.712565	0.742142	ENSONIG00000008280	ENSONIP00000010419
STRG.37325.3_gene=STRG.37325	Cluster-593.16164	3523	0.776242	0.876685	ENSONIG00000008297	ENSONIP00000010439
STRG.19506.1_gene=STRG.19506	Cluster-593.2802	3592	0.841087	0.855794	ENSONIG00000008310	ENSONIP00000010454
STRG.12717.3_gene=STRG.12717	Cluster-593.4345	5772	0.77778	0.703068	ENSONIG00000008316	ENSONIP00000010461		toll interacting protein [Source:NCBI gene;Acc:100711534]
STRG.21933.3_gene=STRG.21933	Cluster-593.7348	8030	0.782744	0.835395	ENSONIG00000008334	ENSONIP00000010480	rfx7b	DNA-binding protein RFX7 [Source:NCBI gene;Acc:100694937]
STRG.21931.2_gene=STRG.21931	Cluster-593.421	2411	0.8373	0.793231	ENSONIG00000008346	ENSONIP00000010493	AQP9 (1 of many)	aquaporin-9 [Source:NCBI gene;Acc:100693959]
STRG.28128.1_gene=STRG.28128	Cluster-593.8177	7353	0.874078	0.730636	ENSONIG00000008388	ENSONIP00000010545	zmat3	zinc finger, matrin-type 3 [Source:ZFIN;Acc:ZDB-GENE-130530-881]
STRG.21917.1_gene=STRG.21917	Cluster-593.12399	2867	0.774189	0.776739	ENSONIG00000008400	ENSONIP00000010561	ctdspl2a	CTD small phosphatase-like protein 2-A [Source:NCBI gene;Acc:100695025]
STRG.20947.1_gene=STRG.20947	Cluster-593.7879	7753	0.800828	0.841949	ENSONIG00000008416	ENSONIP00000010580
STRG.10189.1_gene=STRG.10189	Cluster-593.15218	7467	0.805547	0.79565	ENSONIG00000008421	ENSONIP00000010586	GABRB2 (1 of many)	gamma-aminobutyric acid receptor subunit beta-2 [Source:NCBI gene;Acc:100703715]
STRG.21905.1_gene=STRG.21905	Cluster-290.0	4375	0.784427	0.783627	ENSONIG00000008433	ENSONIP00000010601
STRG.20921.3_gene=STRG.20921	Cluster-593.13427	12802	0.820114	0.81374	ENSONIG00000008451	ENSONIP00000010626	ep300b	E1A binding protein p300 b [Source:ZFIN;Acc:ZDB-GENE-080403-15]
STRG.10166.2_gene=STRG.10166	Cluster-593.4110	3944	0.823698	0.882937	ENSONIG00000008473	ENSONIP00000010650	ARHGAP26	Rho GTPase activating protein 26 [Source:NCBI gene;Acc:100690922]
STRG.20884.1_gene=STRG.20884	Cluster-593.15204	10002	0.725397	0.894647	ENSONIG00000008502	ENSONIP00000010688	tnrc18	trinucleotide repeat containing 18 [Source:ZFIN;Acc:ZDB-GENE-100326-1]
STRG.14589.2_gene=STRG.14589	Cluster-593.7126	6544	0.750781	0.84955	ENSONIG00000008504	ENSONIP00000010690		FERM, RhoGEF and pleckstrin domain-containing protein 1 [Source:NCBI gene;Acc:100690924]
STRG.10119.5_gene=STRG.10119	Cluster-593.4438	17698	0.704197	0.891089	ENSONIG00000008548	ENSONIP00000010747	si:ch211-200p22.4	si:ch211-200p22.4 [Source:ZFIN;Acc:ZDB-GENE-081104-61]
STRG.14586.4_gene=STRG.14586	Cluster-593.6559	4175	0.860357	0.898379	ENSONIG00000008555	ENSONIP00000010755	NDUFS1	NADH:ubiquinone oxidoreductase core subunit S1 [Source:HGNC Symbol;Acc:HGNC:7707]
STRG.14583.1_gene=STRG.14583	Cluster-593.4594	7779	0.835871	0.859456	ENSONIG00000008582	ENSONIP00000010788	osbpl6	oxysterol binding protein like 6 [Source:NCBI gene;Acc:100693078]
STRG.12495.1_gene=STRG.12495	Cluster-593.1926	3198	0.734464	0.753332	ENSONIG00000008594	ENSONIP00000010804	nr2f5	nuclear receptor subfamily 2 group F member 5 [Source:NCBI gene;Acc:100702441]
STRG.12493.1_gene=STRG.12493	Cluster-593.5241	9452	0.721925	0.704558	ENSONIG00000008602	ENSONIP00000010814	mtmr11	myotubularin related protein 11 [Source:ZFIN;Acc:ZDB-GENE-130530-726]
STRG.10100.1_gene=STRG.10100	Cluster-593.6255	9066	0.76638	0.942824	ENSONIG00000008627	ENSONIP00000010845	rnf145b	ring finger protein 145 [Source:NCBI gene;Acc:100695927]
STRG.14547.1_gene=STRG.14547	Cluster-843.0	3797	0.851664	0.703271	ENSONIG00000008678	ENSONIP00000010907		Rap guanine nucleotide exchange factor 4 [Source:NCBI gene;Acc:100695746]
STRG.21724.6_gene=STRG.21724	Cluster-593.11024	12507	0.830813	0.915449	ENSONIG00000008686	ENSONIP00000010917	NRCAM (1 of many)	neuronal cell adhesion molecule [Source:HGNC Symbol;Acc:HGNC:7994]
STRG.12455.1_gene=STRG.12455	Cluster-593.2198	7186	0.783818	0.71392	ENSONIG00000008687	ENSONIP00000010919	plcl2	phospholipase C like 2 [Source:ZFIN;Acc:ZDB-GENE-120426-4]
STRG.10887.1_gene=STRG.10887	Cluster-593.537	3105	0.864815	0.902853	ENSONIG00000008702	ENSONIP00000010936	unc119b	protein unc-119 homolog A [Source:NCBI gene;Acc:100702271]
STRG.31707.2_gene=STRG.31707	Cluster-593.4536	10906	0.782295	0.747391	ENSONIG00000008728	ENSONIP00000010971	nfasca	neurofascin homolog (chicken) a [Source:ZFIN;Acc:ZDB-GENE-080229-6]
STRG.28213.3_gene=STRG.28213	Cluster-593.968	10197	0.822651	0.912664	ENSONIG00000008789	ENSONIP00000011050	dnajc6	DnaJ (Hsp40) homolog, subfamily C, member 6 [Source:ZFIN;Acc:ZDB-GENE-080104-2]
STRG.14523.1_gene=STRG.14523	Cluster-593.6388	16220	0.789209	0.711493	ENSONIG00000008807	ENSONIP00000011074	lrp2a	LDL receptor related protein 2 [Source:NCBI gene;Acc:100698943]
STRG.33990.2_gene=STRG.33990	Cluster-593.8589	10824	0.719943	0.905631	ENSONIG00000008849	ENSONIP00000011125	si:dkey-92j12.5	multiple PDZ domain protein [Source:NCBI gene;Acc:100707741]
STRG.33972.5_gene=STRG.33972	Cluster-593.10493	9935	0.719086	0.918657	ENSONIG00000008860	ENSONIP00000011138	adgrl3.1	adhesion G protein-coupled receptor L3.1 [Source:ZFIN;Acc:ZDB-GENE-030131-7856]
STRG.33962.1_gene=STRG.33962	Cluster-593.15912	13378	0.772179	0.923685	ENSONIG00000008917	ENSONIP00000011205	camk2d2	calcium/calmodulin-dependent protein kinase (CaM kinase) II delta 2 [Source:ZFIN;Acc:ZDB-GENE-040718-277]
STRG.34033.2_gene=STRG.34033	Cluster-593.10735	4868	0.820448	0.971662	ENSONIG00000008918	ENSONIP00000011206	fbxo10	F-box protein 10 [Source:ZFIN;Acc:ZDB-GENE-090313-270]
STRG.14493.2_gene=STRG.14493	Cluster-593.9732	4291	0.814553	0.894123	ENSONIG00000008920	ENSONIP00000011208	slc4a10b	sodium-driven chloride bicarbonate exchanger [Source:NCBI gene;Acc:100704078]
STRG.34477.1_gene=STRG.34477	Cluster-593.2245	9740	0.846057	0.818455	ENSONIG00000008935	ENSONIP00000011230		VPS10 domain-containing receptor SorCS3 [Source:NCBI gene;Acc:100693905]
STRG.28159.5_gene=STRG.28159	Cluster-593.1315	13796	0.760832	0.865168	ENSONIG00000008936	ENSONIP00000011231	lrrc7	leucine rich repeat containing 7 [Source:ZFIN;Acc:ZDB-GENE-130530-876]
STRG.34475.3_gene=STRG.34475	Cluster-593.7264	8594	0.861406	0.915982	ENSONIG00000008941	ENSONIP00000011238
STRG.28158.6_gene=STRG.28158	Cluster-593.13836	11537	0.760513	0.789333	ENSONIG00000008942	ENSONIP00000011239
STRG.26751.1_gene=STRG.26751	Cluster-593.9641	2787	0.709371	0.710282	ENSONIG00000009024	ENSONIP00000011349	neto1	neuropilin (NRP) and tolloid (TLL)-like 1 [Source:ZFIN;Acc:ZDB-GENE-070912-592]
STRG.26754.3_gene=STRG.26754	Cluster-593.10148	8617	0.863585	0.866406	ENSONIG00000009027	ENSONIP00000011352	march6	E3 ubiquitin-protein ligase MARCH6 [Source:NCBI gene;Acc:100690953]
STRG.26749.1_gene=STRG.26749	Cluster-593.12784	16522	0.82816	0.894723	ENSONIG00000009031	ENSONIP00000011358	ctnnd2b	catenin delta-2 [Source:NCBI gene;Acc:100711149]
STRG.31483.2_gene=STRG.31483	Cluster-593.373	7644	0.827195	0.885077	ENSONIG00000009052	ENSONIP00000011384	gabrr2a	gamma-aminobutyric acid receptor subunit rho-2 [Source:NCBI gene;Acc:100692942]
STRG.26735.1_gene=STRG.26735	Cluster-593.6986	7930	0.882957	0.832418	ENSONIG00000009062	ENSONIP00000011397	slc6a9	solute carrier family 6 member 9 [Source:NCBI gene;Acc:100693910]
STRG.26719.3_gene=STRG.26719	Cluster-593.14756	5830	0.814756	0.921994	ENSONIG00000009088	ENSONIP00000011428	carmil3	capping protein, Arp2/3 and myosin-I linker protein 3 [Source:NCBI gene;Acc:102076135]
STRG.27644.1_gene=STRG.27644	Cluster-593.13211	4909	0.781738	0.767802	ENSONIG00000009164	ENSONIP00000011522	klf15	Kruppel-like factor 15 [Source:ZFIN;Acc:ZDB-GENE-030131-7844]
STRG.25957.3_gene=STRG.25957	Cluster-593.267	8592	0.762815	0.968973	ENSONIG00000009185	ENSONIP00000011546	cacnb2b	calcium channel, voltage-dependent, beta 2b [Source:ZFIN;Acc:ZDB-GENE-050208-129]
STRG.2056.1_gene=STRG.2056	Cluster-593.6968	8636	0.747927	0.848577	ENSONIG00000009267	ENSONIP00000011656
STRG.21567.7_gene=STRG.21567	Cluster-593.9368	8156	0.712473	0.825767	ENSONIG00000009285	ENSONIP00000011675	RAPGEFL1	Rap guanine nucleotide exchange factor like 1 [Source:HGNC Symbol;Acc:HGNC:17428]
STRG.27605.2_gene=STRG.27605	Cluster-593.5859	8135	0.790258	0.885405	ENSONIG00000009329	ENSONIP00000011726	ralgapb	Ral GTPase activating protein, beta subunit (non-catalytic) [Source:ZFIN;Acc:ZDB-GENE-130530-945]
STRG.26072.1_gene=STRG.26072	Cluster-593.15768	5341	0.723821	0.872445	ENSONIG00000009410	ENSONIP00000011826	abhd3	abhydrolase domain containing 3 [Source:NCBI gene;Acc:100696500]
STRG.21581.2_gene=STRG.21581	Cluster-593.4	9135	0.860644	0.892832	ENSONIG00000009489	ENSONIP00000011924
STRG.17735.4_gene=STRG.17735	Cluster-593.162	3412	0.736914	0.709907	ENSONIG00000009526	ENSONIP00000011968		ubiquitin domain-containing protein 1 [Source:NCBI gene;Acc:100696333]
STRG.21223.1_gene=STRG.21223	Cluster-593.9044	8707	0.754908	0.703198	ENSONIG00000009549	ENSONIP00000011996	RBFOX3	RNA binding fox-1 homolog 3 [Source:HGNC Symbol;Acc:HGNC:27097]
STRG.10044.1_gene=STRG.10044	Cluster-593.3997	9985	0.789108	0.737415	ENSONIG00000009556	ENSONIP00000012008	myo7ab	myosin VIIAb [Source:ZFIN;Acc:ZDB-GENE-091110-4]
STRG.306.1_gene=STRG.306	Cluster-593.8337	8173	0.823461	0.876171	ENSONIG00000009593	ENSONIP00000012054
STRG.304.2_gene=STRG.304	Cluster-593.8363	8775	0.899207	0.909279	ENSONIG00000009632	ENSONIP00000012102		myosin-1B [Source:NCBI gene;Acc:100706198]
STRG.26177.1_gene=STRG.26177	Cluster-823.0	2268	0.723335	0.818481	ENSONIG00000009731	ENSONIP00000012221	AQP4 (1 of many)	aquaporin-4 [Source:NCBI gene;Acc:100708036]
STRG.17666.1_gene=STRG.17666	Cluster-593.3620	23365	0.701951	0.784738	ENSONIG00000009736	ENSONIP00000012227	DST	dystonin [Source:HGNC Symbol;Acc:HGNC:1090]
STRG.20039.4_gene=STRG.20039	Cluster-593.6404	5581	0.709725	0.829024	ENSONIG00000009738	ENSONIP00000012230	si:dkey-151m15.5	RUN domain containing 1 [Source:NCBI gene;Acc:100711369]
STRG.20051.4_gene=STRG.20051	Cluster-593.895	8699	0.825415	0.905175	ENSONIG00000009754	ENSONIP00000012251
STRG.17652.2_gene=STRG.17652	Cluster-593.2376	12484	0.790288	0.962188	ENSONIG00000009760	ENSONIP00000012261
STRG.15807.5_gene=STRG.15807	Cluster-593.1745	4047	0.708126	0.817031	ENSONIG00000009774	ENSONIP00000012280
STRG.20075.1_gene=STRG.20075	Cluster-593.6588	8002	0.705576	0.884684	ENSONIG00000009816	ENSONIP00000012335	kmt5c	lysine methyltransferase 5C [Source:ZFIN;Acc:ZDB-GENE-080523-2]
STRG.26215.2_gene=STRG.26215	Cluster-593.9384	9944	0.76456	0.732349	ENSONIG00000009832	ENSONIP00000012354	clcn2a	chloride channel, voltage-sensitive 2a [Source:ZFIN;Acc:ZDB-GENE-070705-19]
STRG.15839.2_gene=STRG.15839	Cluster-593.16047	9134	0.752457	0.812777	ENSONIG00000009841	ENSONIP00000012366
STRG.20137.2_gene=STRG.20137	Cluster-593.4204	5951	0.754568	0.87537	ENSONIG00000009847	ENSONIP00000012373	tbc1d10b	TBC1 domain family, member 10b [Source:ZFIN;Acc:ZDB-GENE-030131-7754]
STRG.17624.1_gene=STRG.17624	Cluster-593.9468	7360	0.857716	0.906667	ENSONIG00000009859	ENSONIP00000012386	fbxo11a	F-box protein 11 [Source:NCBI gene;Acc:100710650]
STRG.29116.3_gene=STRG.29116	Cluster-593.691	5781	0.817913	0.783518	ENSONIG00000009877	ENSONIP00000012411		guanine nucleotide-binding protein G(olf) subunit alpha [Source:NCBI gene;Acc:100709658]
STRG.17613.1_gene=STRG.17613	Cluster-593.2692	10787	0.83999	0.771418	ENSONIG00000009879	ENSONIP00000012415
STRG.15321.1_gene=STRG.15321	Cluster-593.11627	4506	0.858309	0.866544	ENSONIG00000009924	ENSONIP00000012474	PTPRR	protein tyrosine phosphatase, receptor type R [Source:NCBI gene;Acc:100692226]
STRG.15848.1_gene=STRG.15848	Cluster-593.9330	7225	0.829595	0.849843	ENSONIG00000009926	ENSONIP00000012478		FYVE, RhoGEF and PH domain-containing protein 4 [Source:NCBI gene;Acc:100709969]
STRG.33734.6_gene=STRG.33734	Cluster-593.14769	12112	0.767127	0.767768	ENSONIG00000009987	ENSONIP00000012560	gab1	GRB2-associated binding protein 1 [Source:ZFIN;Acc:ZDB-GENE-040426-2674]
STRG.17492.3_gene=STRG.17492	Cluster-253.0	2476	0.701928	0.858074	ENSONIG00000010060	ENSONIP00000012651		visual pigment-like receptor peropsin [Source:NCBI gene;Acc:100691069]
STRG.17494.5_gene=STRG.17494	Cluster-593.14112	5169	0.803953	0.868591	ENSONIG00000010061	ENSONIP00000012652	VIT	vitrin [Source:NCBI gene;Acc:100691337]
STRG.33696.1_gene=STRG.33696	Cluster-593.15539	8477	0.800594	0.945358	ENSONIG00000010065	ENSONIP00000012657	tma16	translation machinery associated 16 homolog [Source:NCBI gene;Acc:100691108]
STRG.26325.1_gene=STRG.26325	Cluster-593.15898	1663	0.857654	0.910954	ENSONIG00000010078	ENSONIP00000012673	prss56	serine protease 56 [Source:ZFIN;Acc:ZDB-GENE-070912-579]
STRG.17481.3_gene=STRG.17481	Cluster-593.2457	7929	0.713426	0.877158	ENSONIG00000010098	ENSONIP00000012699	tomm20a	translocase of outer mitochondrial membrane 20 [Source:ZFIN;Acc:ZDB-GENE-040426-1976]
STRG.17468.1_gene=STRG.17468	Cluster-593.2589	14198	0.814671	0.866702	ENSONIG00000010109	ENSONIP00000012712	lyst	lysosomal trafficking regulator [Source:ZFIN;Acc:ZDB-GENE-070702-1]
STRG.33672.3_gene=STRG.33672	Cluster-593.13983	7318	0.71027	0.949859	ENSONIG00000010146	ENSONIP00000012757		oxysterol-binding protein 1 [Source:NCBI gene;Acc:100694073]
STRG.26420.3_gene=STRG.26420	Cluster-593.15675	3627	0.784323	0.742992	ENSONIG00000010164	ENSONIP00000012783	GATAD2A	GATA zinc finger domain containing 2A [Source:HGNC Symbol;Acc:HGNC:29989]
STRG.17442.8_gene=STRG.17442	Cluster-593.2980	7449	0.716155	0.900449	ENSONIG00000010167	ENSONIP00000012787
STRG.22454.2_gene=STRG.22454	Cluster-593.2168	3341	0.778967	0.881412	ENSONIG00000010187	ENSONIP00000012809	bbs2	Bardet-Biedl syndrome 2 [Source:ZFIN;Acc:ZDB-GENE-020801-1]
STRG.33638.1_gene=STRG.33638	Cluster-593.2130	10503	0.719508	0.713863	ENSONIG00000010211	ENSONIP00000012837	fhdc1	FH2 domain containing 1 [Source:ZFIN;Acc:ZDB-GENE-040826-4]
STRG.704.2_gene=STRG.704	Cluster-593.1958	14267	0.84761	0.951663	ENSONIG00000010227	ENSONIP00000012856	ahr1b	aryl hydrocarbon receptor-like [Source:NCBI gene;Acc:100711615]
STRG.26432.3_gene=STRG.26432	Cluster-593.12127	11532	0.821707	0.784868	ENSONIG00000010253	ENSONIP00000012893	sema6ba	semaphorin-6B [Source:NCBI gene;Acc:100710107]
STRG.26430.1_gene=STRG.26430	Cluster-593.8775	11934	0.790267	0.818782	ENSONIG00000010265	ENSONIP00000012909	ptprsa	protein tyrosine phosphatase, receptor type, s, a [Source:ZFIN;Acc:ZDB-GENE-020107-3]
STRG.34560.1_gene=STRG.34560	Cluster-593.12061	6088	0.772657	0.78634	ENSONIG00000010291	ENSONIP00000012942
STRG.17405.4_gene=STRG.17405	Cluster-593.14956	5184	0.716619	0.788026	ENSONIG00000010306	ENSONIP00000012958	inpp5f	inositol polyphosphate-5-phosphatase F [Source:NCBI gene;Acc:100701895]
STRG.35554.2_gene=STRG.35554	Cluster-593.15376	5532	0.737668	0.818174	ENSONIG00000010347	ENSONIP00000013009	sema4ab	sema domain, immunoglobulin domain (Ig), transmembrane domain (TM) and short cytoplasmic domain, (semaphorin) 4Ab [Source:ZFIN;Acc:ZDB-GENE-060503-363]
STRG.26409.2_gene=STRG.26409	Cluster-593.1885	13342	0.729418	0.774449	ENSONIG00000010358	ENSONIP00000013021	RAPGEF4	Rap guanine nucleotide exchange factor 4 [Source:HGNC Symbol;Acc:HGNC:16626]
STRG.35581.1_gene=STRG.35581	Cluster-593.14280	10076	0.819771	0.874246	ENSONIG00000010369	ENSONIP00000013033	gatad2b	GATA zinc finger domain containing 2B [Source:ZFIN;Acc:ZDB-GENE-060503-655]
STRG.22382.2_gene=STRG.22382	Cluster-593.8008	14205	0.796515	0.788278	ENSONIG00000010376	ENSONIP00000013041	mical3a	microtubule associated monooxygenase, calponin and LIM domain containing 3a [Source:ZFIN;Acc:ZDB-GENE-050126-2]
STRG.22840.1_gene=STRG.22840	Cluster-593.13535	856	0.779065	0.775013	ENSONIG00000010445	ENSONIP00000013129	sh3glb2a	SH3-domain GRB2-like endophilin B2a [Source:ZFIN;Acc:ZDB-GENE-061201-8]
STRG.22355.2_gene=STRG.22355	Cluster-593.9469	3938	0.745116	0.790679	ENSONIG00000010451	ENSONIP00000013135	cry1ab	cryptochrome-1 [Source:NCBI gene;Acc:100703716]
STRG.26458.1_gene=STRG.26458	Cluster-593.6664	5845	0.747989	0.844305	ENSONIG00000010452	ENSONIP00000013136	upf1	regulator of nonsense transcripts 1 [Source:NCBI gene;Acc:100693655]
STRG.26468.1_gene=STRG.26468	Cluster-593.8105	7902	0.841048	0.734363	ENSONIG00000010488	ENSONIP00000013184	crtc1a	CREB-regulated transcription coactivator 1 [Source:NCBI gene;Acc:100694462]
STRG.26481.2_gene=STRG.26481	Cluster-593.6576	4176	0.795825	0.857951	ENSONIG00000010504	ENSONIP00000013203	si:rp71-39b20.4	potassium voltage-gated channel subfamily V member 2 [Source:NCBI gene;Acc:100694731]
STRG.26495.3_gene=STRG.26495	Cluster-593.2441	5673	0.846412	0.84898	ENSONIG00000010525	ENSONIP00000013230	kdm4ab	lysine-specific demethylase 4A [Source:NCBI gene;Acc:100696578]
STRG.18462.4_gene=STRG.18462	Cluster-593.13792	10950	0.739297	0.937904	ENSONIG00000010552	ENSONIP00000013265	srrm4	serine/arginine repetitive matrix 4 [Source:NCBI gene;Acc:100694892]
STRG.18472.3_gene=STRG.18472	Cluster-593.11856	14441	0.805761	0.905038	ENSONIG00000010586	ENSONIP00000013309	ksr2	kinase suppressor of ras 2 [Source:NCBI gene;Acc:100701853]
STRG.26521.1_gene=STRG.26521	Cluster-593.2597	4937	0.794412	0.889721	ENSONIG00000010593	ENSONIP00000013318	znf644a	zinc finger protein 644a [Source:ZFIN;Acc:ZDB-GENE-030131-6244]
STRG.18479.3_gene=STRG.18479	Cluster-593.6657	14274	0.806314	0.798628	ENSONIG00000010610	ENSONIP00000013339	rnft2	ring finger protein, transmembrane 2 [Source:NCBI gene;Acc:100702387]
STRG.21317.3_gene=STRG.21317	Cluster-593.8	7660	0.773551	0.725917	ENSONIG00000010630	ENSONIP00000013364
STRG.26554.3_gene=STRG.26554	Cluster-593.15911	16432	0.727984	0.836396	ENSONIG00000010669	ENSONIP00000013412
STRG.18502.6_gene=STRG.18502	Cluster-593.2841	16158	0.719927	0.869564	ENSONIG00000010675	ENSONIP00000013422	si:dkey-21e5.1	si:dkey-21e5.1 [Source:ZFIN;Acc:ZDB-GENE-141210-6]
STRG.26562.5_gene=STRG.26562	Cluster-593.13833	5097	0.849606	0.784676	ENSONIG00000010689	ENSONIP00000013440	tbl1xr1b	F-box-like/WD repeat-containing protein TBL1XR1 [Source:NCBI gene;Acc:100706341]
STRG.35973.1_gene=STRG.35973	Cluster-593.7455	6560	0.857471	0.923338	ENSONIG00000010814	ENSONIP00000013596	calcr	calcitonin receptor [Source:NCBI gene;Acc:100691847]
STRG.19171.2_gene=STRG.19171	Cluster-593.3462	4884	0.774279	0.848763	ENSONIG00000010821	ENSONIP00000013606	rictora	RPTOR independent companion of MTOR, complex 2 a [Source:ZFIN;Acc:ZDB-GENE-060526-49]
STRG.2109.2_gene=STRG.2109	Cluster-203.0	2344	0.780066	0.772677	ENSONIG00000010915	ENSONIP00000013733	v2rx4	vomeronasal 2 receptor, x4 [Source:ZFIN;Acc:ZDB-GENE-050419-263]
STRG.22572.3_gene=STRG.22572	Cluster-593.5386	6072	0.842791	0.796283	ENSONIG00000010959	ENSONIP00000013787	zgc:158366	zgc:158366 [Source:ZFIN;Acc:ZDB-GENE-070209-176]
STRG.28077.3_gene=STRG.28077	Cluster-593.337	3271	0.775682	0.788407	ENSONIG00000010969	ENSONIP00000013801	rgs8	regulator of G protein signaling 8 [Source:ZFIN;Acc:ZDB-GENE-040718-264]
STRG.26761.3_gene=STRG.26761	Cluster-593.13449	6808	0.84305	0.926331	ENSONIG00000011001	ENSONIP00000013844
STRG.22549.1_gene=STRG.22549	Cluster-593.7050	6126	0.880203	0.836549	ENSONIG00000011013	ENSONIP00000013858	tead1a	transcriptional enhancer factor TEF-1 [Source:NCBI gene;Acc:100693668]
STRG.19247.5_gene=STRG.19247	Cluster-593.6757	8560	0.862977	0.867519	ENSONIG00000011034	ENSONIP00000013881	cabin1	calcineurin binding protein 1 [Source:ZFIN;Acc:ZDB-GENE-030131-1735]
STRG.22540.1_gene=STRG.22540	Cluster-593.6460	8337	0.858536	0.772127	ENSONIG00000011035	ENSONIP00000013883	kiaa1549la	KIAA1549-like a [Source:ZFIN;Acc:ZDB-GENE-061207-55]
STRG.31143.4_gene=STRG.31143	Cluster-593.16018	20725	0.8095	0.875549	ENSONIG00000011044	ENSONIP00000013897	nrxn3a	neurexin 3a [Source:ZFIN;Acc:ZDB-GENE-070206-9]
STRG.22518.1_gene=STRG.22518	Cluster-593.13393	7686	0.800073	0.714885	ENSONIG00000011061	ENSONIP00000013924		zinc finger protein 319 [Source:NCBI gene;Acc:100689906]
STRG.38387.5_gene=STRG.38387	Cluster-593.14099	5897	0.723169	0.849083	ENSONIG00000011080	ENSONIP00000013948	srek1	splicing regulatory glutamine/lysine-rich protein 1 [Source:ZFIN;Acc:ZDB-GENE-040801-132]
STRG.22498.1_gene=STRG.22498	Cluster-593.6069	5910	0.718097	0.796262	ENSONIG00000011091	ENSONIP00000013962	jph3	junctophilin 3 [Source:ZFIN;Acc:ZDB-GENE-060503-415]
STRG.9520.2_gene=STRG.9520	Cluster-593.4363	6506	0.709314	0.865915	ENSONIG00000011100	ENSONIP00000013973	tmprss5	transmembrane serine protease 5 [Source:ZFIN;Acc:ZDB-GENE-131121-184]
STRG.9510.6_gene=STRG.9510	Cluster-593.2093	15313	0.874694	0.928885	ENSONIG00000011106	ENSONIP00000013980	ncam1b	neural cell adhesion molecule 1b [Source:ZFIN;Acc:ZDB-GENE-010822-2]
STRG.22502.1_gene=STRG.22502	Cluster-593.5796	6445	0.717947	0.907743	ENSONIG00000011113	ENSONIP00000013989	edc4	enhancer of mRNA decapping 4 [Source:ZFIN;Acc:ZDB-GENE-030131-5032]
STRG.19292.3_gene=STRG.19292	Cluster-593.13399	6332	0.88214	0.889485	ENSONIG00000011131	ENSONIP00000014015	tnksb	tankyrase, TRF1-interacting ankyrin-related ADP-ribose polymerase b [Source:ZFIN;Acc:ZDB-GENE-030131-4865]
STRG.9504.1_gene=STRG.9504	Cluster-593.10188	4865	0.786623	0.857969	ENSONIG00000011133	ENSONIP00000014018	acad8	acyl-CoA dehydrogenase family member 8 [Source:NCBI gene;Acc:100696213]
STRG.9501.3_gene=STRG.9501	Cluster-593.4624	7364	0.7228	0.828085	ENSONIG00000011140	ENSONIP00000014027
STRG.9490.3_gene=STRG.9490	Cluster-593.5052	6241	0.754651	0.871766	ENSONIG00000011165	ENSONIP00000014056	dyrk1ab	dual-specificity tyrosine-(Y)-phosphorylation regulated kinase 1A, b [Source:ZFIN;Acc:ZDB-GENE-030131-5677]
STRG.22479.1_gene=STRG.22479	Cluster-593.8677	11867	0.812974	0.810965	ENSONIG00000011191	ENSONIP00000014086	st3gal2	ST3 beta-galactoside alpha-2,3-sialyltransferase 2 [Source:ZFIN;Acc:ZDB-GENE-050419-181]
STRG.38204.3_gene=STRG.38204	Cluster-593.13550	9088	0.875292	0.92361	ENSONIG00000011225	ENSONIP00000014124	syk	spleen associated tyrosine kinase [Source:NCBI gene;Acc:100693670]
STRG.38281.1_gene=STRG.38281	Cluster-593.13172	5071	0.809377	0.9255	ENSONIG00000011234	ENSONIP00000014137	CNNM4	cyclin and CBS domain divalent metal cation transport mediator 4 [Source:HGNC Symbol;Acc:HGNC:105]
STRG.38169.2_gene=STRG.38169	Cluster-593.9088	10576	0.793679	0.894203	ENSONIG00000011279	ENSONIP00000014197	wdr34	WD repeat domain 34 [Source:NCBI gene;Acc:100702866]
STRG.38286.2_gene=STRG.38286	Cluster-593.14056	4193	0.780236	0.711022	ENSONIG00000011292	ENSONIP00000014213	brap	BRCA1 associated protein [Source:NCBI gene;Acc:100695683]
STRG.10935.2_gene=STRG.10935	Cluster-593.2946	13946	0.717486	0.772417	ENSONIG00000011342	ENSONIP00000014274	umodl1	uromodulin like 1 [Source:NCBI gene;Acc:100711974]
STRG.17025.2_gene=STRG.17025	Cluster-593.4217	12828	0.776885	0.856605	ENSONIG00000011378	ENSONIP00000014319	rev3l	REV3-like, polymerase (DNA directed), zeta, catalytic subunit [Source:ZFIN;Acc:ZDB-GENE-050302-55]
STRG.38130.1_gene=STRG.38130	Cluster-593.9563	7311	0.825547	0.838193	ENSONIG00000011410	ENSONIP00000014359	grk3	G protein-coupled receptor kinase 3 [Source:ZFIN;Acc:ZDB-GENE-030616-382]
STRG.29986.1_gene=STRG.29986	Cluster-593.5461	3479	0.711321	0.716163	ENSONIG00000011423	ENSONIP00000014375	tcf23	transcription factor 24 [Source:NCBI gene;Acc:100701848]
STRG.38125.3_gene=STRG.38125	Cluster-593.9757	9637	0.749899	0.938832	ENSONIG00000011430	ENSONIP00000014384
STRG.10016.1_gene=STRG.10016	Cluster-593.6763	4837	0.886199	0.94952	ENSONIG00000011475	ENSONIP00000014442
STRG.15614.4_gene=STRG.15614	Cluster-593.8197	23417	0.84603	0.916736	ENSONIG00000011526	ENSONIP00000014511	pcloa	piccolo presynaptic cytomatrix protein a [Source:ZFIN;Acc:ZDB-GENE-030131-8115]
STRG.38252.2_gene=STRG.38252	Cluster-593.6135	11638	0.79521	0.915962	ENSONIG00000011540	ENSONIP00000014534	ralgps1	Ral GEF with PH domain and SH3 binding motif 1 [Source:ZFIN;Acc:ZDB-GENE-070720-16]
STRG.15625.2_gene=STRG.15625	Cluster-593.4069	7404	0.786607	0.798345	ENSONIG00000011550	ENSONIP00000014547	tmtc2a	transmembrane and tetratricopeptide repeat containing 2a [Source:ZFIN;Acc:ZDB-GENE-041210-299]
STRG.25109.1_gene=STRG.25109	Cluster-593.285	5603	0.871198	0.879854	ENSONIG00000011568	ENSONIP00000014570	kcnh6b	potassium voltage-gated channel, subfamily H (eag-related), member 6b [Source:ZFIN;Acc:ZDB-GENE-121214-55]
STRG.15629.1_gene=STRG.15629	Cluster-593.1554	7452	0.813714	0.74923	ENSONIG00000011571	ENSONIP00000014573	iqsec3a	IQ motif and Sec7 domain 3a [Source:ZFIN;Acc:ZDB-GENE-041210-343]
STRG.23790.1_gene=STRG.23790	Cluster-593.12202	5109	0.773887	0.897076	ENSONIG00000011610	ENSONIP00000014622		endophilin-A1 [Source:NCBI gene;Acc:100698524]
STRG.27882.1_gene=STRG.27882	Cluster-593.10826	5550	0.897834	0.803852	ENSONIG00000011638	ENSONIP00000014652	asxl1	additional sex combs like transcriptional regulator 1 [Source:ZFIN;Acc:ZDB-GENE-091116-9]
STRG.31462.1_gene=STRG.31462	Cluster-593.1391	7358	0.836405	0.741907	ENSONIG00000011665	ENSONIP00000014685	MYT1L (1 of many)	myelin transcription factor 1 like [Source:HGNC Symbol;Acc:HGNC:7623]
STRG.18996.6_gene=STRG.18996	Cluster-593.279	13771	0.785027	0.833273	ENSONIG00000011786	ENSONIP00000014838	trpm3	transient receptor potential cation channel, subfamily M, member 3 [Source:ZFIN;Acc:ZDB-GENE-060531-95]
STRG.19012.1_gene=STRG.19012	Cluster-593.2902	19381	0.836116	0.941118	ENSONIG00000011807	ENSONIP00000014865	adgrv1	adhesion G protein-coupled receptor V1 [Source:ZFIN;Acc:ZDB-GENE-040624-6]
STRG.15968.1_gene=STRG.15968	Cluster-593.667	6050	0.822006	0.914738	ENSONIG00000011817	ENSONIP00000014877	camk1da	calcium/calmodulin-dependent protein kinase 1Da [Source:ZFIN;Acc:ZDB-GENE-080402-7]
STRG.34603.4_gene=STRG.34603	Cluster-593.15621	13360	0.78033	0.920813	ENSONIG00000011823	ENSONIP00000014885	scn1lab	sodium channel protein type 2 subunit alpha [Source:NCBI gene;Acc:100698390]
STRG.19016.3_gene=STRG.19016	Cluster-52.0	1324	0.868188	0.862654	ENSONIG00000011825	ENSONIP00000014887	FAM81B	family with sequence similarity 81 member B [Source:HGNC Symbol;Acc:HGNC:26335]
STRG.27259.3_gene=STRG.27259	Cluster-593.15174	14830	0.792173	0.910691	ENSONIG00000011915	ENSONIP00000015000	SCN8A	sodium voltage-gated channel alpha subunit 8 [Source:HGNC Symbol;Acc:HGNC:10596]
STRG.22820.1_gene=STRG.22820	Cluster-737.0	3256	0.779227	0.727809	ENSONIG00000011946	ENSONIP00000015041		coiled-coil domain containing 180 [Source:NCBI gene;Acc:102079079]
STRG.22815.2_gene=STRG.22815	Cluster-593.481	10503	0.795946	0.766671	ENSONIG00000011951	ENSONIP00000015047
STRG.27234.1_gene=STRG.27234	Cluster-593.13461	5530	0.823776	0.942012	ENSONIG00000012011	ENSONIP00000015119	phf8	PHD finger protein 8 [Source:NCBI gene;Acc:100707999]
STRG.31028.2_gene=STRG.31028	Cluster-593.11216	4787	0.811041	0.702143	ENSONIG00000012019	ENSONIP00000015128	VASH1	vasohibin 1 [Source:NCBI gene;Acc:100698228]
STRG.15882.3_gene=STRG.15882	Cluster-593.2556	6117	0.817826	0.765977	ENSONIG00000012022	ENSONIP00000015132		uncharacterized LOC102081782 [Source:NCBI gene;Acc:102081782]
STRG.31047.1_gene=STRG.31047	Cluster-593.16255	7453	0.889613	0.89079	ENSONIG00000012064	ENSONIP00000015184	SIPA1L1 (1 of many)	signal-induced proliferation-associated 1-like protein 1 [Source:NCBI gene;Acc:100700378]
STRG.34705.2_gene=STRG.34705	Cluster-593.8349	8180	0.846117	0.858733	ENSONIG00000012081	ENSONIP00000015207	GABRB3 (1 of many)	gamma-aminobutyric acid receptor subunit beta-3 [Source:NCBI gene;Acc:100692868]
STRG.31058.1_gene=STRG.31058	Cluster-593.15465	16776	0.804486	0.948017	ENSONIG00000012087	ENSONIP00000015214	RYR3 (1 of many)	ryanodine receptor 3 [Source:HGNC Symbol;Acc:HGNC:10485]
STRG.27704.1_gene=STRG.27704	Cluster-593.6890	9250	0.751838	0.742663	ENSONIG00000012097	ENSONIP00000015227	ntsr1	neurotensin receptor 1 (high affinity) [Source:ZFIN;Acc:ZDB-GENE-090313-372]
STRG.34757.2_gene=STRG.34757	Cluster-593.12107	10200	0.737314	0.794706	ENSONIG00000012105	ENSONIP00000015238	FRMPD4 (1 of many)	FERM and PDZ domain containing 4 [Source:HGNC Symbol;Acc:HGNC:29007]
STRG.8135.1_gene=STRG.8135	Cluster-593.582	8096	0.790094	0.715286	ENSONIG00000012140	ENSONIP00000015287		inactive dipeptidyl peptidase 10 [Source:NCBI gene;Acc:100702270]
STRG.31075.3_gene=STRG.31075	Cluster-593.275	3036	0.731493	0.904145	ENSONIG00000012143	ENSONIP00000015291	INF2	inverted formin, FH2 and WH2 domain containing [Source:HGNC Symbol;Acc:HGNC:23791]
STRG.27199.1_gene=STRG.27199	Cluster-593.10778	6242	0.761801	0.773635	ENSONIG00000012148	ENSONIP00000015297	erbb3b	receptor tyrosine-protein kinase erbB-3 [Source:NCBI gene;Acc:100707819]
STRG.31104.2_gene=STRG.31104	Cluster-593.11207	7394	0.848363	0.741895	ENSONIG00000012204	ENSONIP00000015372	TOGARAM1	TOG array regulator of axonemal microtubules 1 [Source:HGNC Symbol;Acc:HGNC:19959]
STRG.35071.1_gene=STRG.35071	Cluster-593.16138	5978	0.829116	0.93013	ENSONIG00000012209	ENSONIP00000015377	nab1a	NGFI-A binding protein 1 [Source:NCBI gene;Acc:100706822]
STRG.34821.4_gene=STRG.34821	Cluster-593.2637	8445	0.74428	0.921059	ENSONIG00000012277	ENSONIP00000015463	mcf2la	guanine nucleotide exchange factor DBS [Source:NCBI gene;Acc:100700983]
STRG.31302.1_gene=STRG.31302	Cluster-245.0	931	0.976446	0.82685	ENSONIG00000012292	ENSONIP00000015480	noto	notochord homeobox [Source:ZFIN;Acc:ZDB-GENE-990415-75]
STRG.31288.1_gene=STRG.31288	Cluster-593.6148	10453	0.77383	0.911594	ENSONIG00000012325	ENSONIP00000015525	ky	kyphoscoliosis peptidase [Source:ZFIN;Acc:ZDB-GENE-090313-64]
STRG.35130.3_gene=STRG.35130	Cluster-593.3446	7446	0.84636	0.902917	ENSONIG00000012346	ENSONIP00000015552	tmem237b	transmembrane protein 237b [Source:ZFIN;Acc:ZDB-GENE-040912-63]
STRG.31259.1_gene=STRG.31259	Cluster-593.3597	3708	0.72586	0.706149	ENSONIG00000012379	ENSONIP00000015594	jade1	protein Jade-1 [Source:NCBI gene;Acc:100690654]
STRG.15249.4_gene=STRG.15249	Cluster-372.0	3535	0.75381	0.760811	ENSONIG00000012444	ENSONIP00000015674
STRG.36929.3_gene=STRG.36929	Cluster-593.67	3555	0.767704	0.860953	ENSONIG00000012501	ENSONIP00000015739
STRG.39231.6_gene=STRG.39231	Cluster-593.2090	3756	0.761501	0.735369	ENSONIG00000012575	ENSONIP00000015829	thnsl2	threonine synthase-like 2 [Source:ZFIN;Acc:ZDB-GENE-051127-19]
STRG.39227.2_gene=STRG.39227	Cluster-593.12834	12535	0.771433	0.924691	ENSONIG00000012579	ENSONIP00000015835	zer1	zyg-11 related, cell cycle regulator [Source:ZFIN;Acc:ZDB-GENE-040426-2307]
STRG.10614.2_gene=STRG.10614	Cluster-593.2051	4280	0.771092	0.794801	ENSONIG00000012614	ENSONIP00000015875	smad9	SMAD family member 9 [Source:NCBI gene;Acc:100704116]
STRG.28360.3_gene=STRG.28360	Cluster-593.12381	8238	0.837387	0.960014	ENSONIG00000012633	ENSONIP00000015900		microtubule associated serine/threonine kinase 3 [Source:NCBI gene;Acc:100705075]
STRG.10621.6_gene=STRG.10621	Cluster-593.7534	14338	0.851183	0.811618	ENSONIG00000012634	ENSONIP00000015902	nbeaa	neurobeachin a [Source:ZFIN;Acc:ZDB-GENE-050320-68]
STRG.28592.4_gene=STRG.28592	Cluster-593.12591	3409	0.73676	0.773717	ENSONIG00000012635	ENSONIP00000015903		methyl-CpG-binding domain protein 2 [Source:NCBI gene;Acc:100708236]
STRG.28353.1_gene=STRG.28353	Cluster-593.7086	8536	0.867845	0.783444	ENSONIG00000012639	ENSONIP00000015907	crtc1b	CREB regulated transcription coactivator 1b [Source:ZFIN;Acc:ZDB-GENE-041210-266]
STRG.10661.2_gene=STRG.10661	Cluster-593.14522	5002	0.729555	0.843159	ENSONIG00000012687	ENSONIP00000015970	rxfp2a	relaxin family peptide receptor 2a [Source:ZFIN;Acc:ZDB-GENE-040426-1225]
STRG.5435.3_gene=STRG.5435	Cluster-593.6877	4722	0.83396	0.715592	ENSONIG00000012800	ENSONIP00000016113	ccdc106a	coiled-coil domain-containing protein 106 [Source:NCBI gene;Acc:100692818]
STRG.5151.3_gene=STRG.5151	Cluster-593.2056	10967	0.834066	0.926035	ENSONIG00000012821	ENSONIP00000016136	AP3B2	adaptor related protein complex 3 subunit beta 2 [Source:NCBI gene;Acc:100699124]
STRG.5457.2_gene=STRG.5457	Cluster-593.3542	9144	0.708452	0.756078	ENSONIG00000012824	ENSONIP00000016139	nat14	N-acetyltransferase 14 (GCN5-related, putative) [Source:ZFIN;Acc:ZDB-GENE-060825-15]
STRG.21816.1_gene=STRG.21816	Cluster-593.14319	3041	0.893563	0.811852	ENSONIG00000012844	ENSONIP00000016164	slc25a44a	solute carrier family 25 member 44 [Source:NCBI gene;Acc:100710671]
STRG.21822.3_gene=STRG.21822	Cluster-593.8653	6539	0.843482	0.756533	ENSONIG00000012851	ENSONIP00000016171	sin3aa	SIN3 transcription regulator family member A [Source:NCBI gene;Acc:100711476]
STRG.39024.1_gene=STRG.39024	Cluster-593.9646	9340	0.750593	0.938772	ENSONIG00000012883	ENSONIP00000016214	cacna1bb	calcium channel, voltage-dependent, N type, alpha 1B subunit, b [Source:ZFIN;Acc:ZDB-GENE-090514-4]
STRG.5757.1_gene=STRG.5757	Cluster-593.643	3680	0.808185	0.846354	ENSONIG00000012931	ENSONIP00000016267	vax2	ventral anterior homeobox 2 [Source:ZFIN;Acc:ZDB-GENE-030904-8]
STRG.6183.1_gene=STRG.6183	Cluster-593.3137	6132	0.837868	0.791553	ENSONIG00000013017	ENSONIP00000016372
STRG.1894.2_gene=STRG.1894	Cluster-593.7908	15892	0.733044	0.859101	ENSONIG00000013050	ENSONIP00000016412	ndst1a	N-deacetylase/N-sulfotransferase (heparan glucosaminyl) 1a [Source:ZFIN;Acc:ZDB-GENE-111012-2]
STRG.38981.3_gene=STRG.38981	Cluster-593.3523	8016	0.779707	0.820017	ENSONIG00000013067	ENSONIP00000016431	vav2	vav 2 guanine nucleotide exchange factor [Source:ZFIN;Acc:ZDB-GENE-091204-420]
STRG.38961.2_gene=STRG.38961	Cluster-593.8206	17123	0.701319	0.911157	ENSONIG00000013094	ENSONIP00000016471
STRG.31358.1_gene=STRG.31358	Cluster-593.14645	5968	0.784079	0.858342	ENSONIG00000013104	ENSONIP00000016483	nptxrb	neuronal pentraxin receptor b [Source:ZFIN;Acc:ZDB-GENE-050208-595]
STRG.5756.1_gene=STRG.5756	Cluster-593.11511	16529	0.71883	0.72519	ENSONIG00000013164	ENSONIP00000016559		heterogeneous nuclear ribonucleoprotein L like [Source:NCBI gene;Acc:100695170]
STRG.9563.1_gene=STRG.9563	Cluster-593.618	4654	0.729909	0.790168	ENSONIG00000013177	ENSONIP00000016572
STRG.9044.3_gene=STRG.9044	Cluster-593.10846	8544	0.852639	0.898601	ENSONIG00000013181	ENSONIP00000016576
STRG.9572.2_gene=STRG.9572	Cluster-76.0	4423	0.734016	0.901046	ENSONIG00000013195	ENSONIP00000016594	camkk1b	calcium/calmodulin-dependent protein kinase kinase 1, alpha b [Source:ZFIN;Acc:ZDB-GENE-080722-13]
STRG.12994.1_gene=STRG.12994	Cluster-593.2059	7172	0.843303	0.836175	ENSONIG00000013251	ENSONIP00000016660	pias1a	E3 SUMO-protein ligase PIAS1 [Source:NCBI gene;Acc:100692112]
STRG.16548.1_gene=STRG.16548	Cluster-593.3763	12516	0.865001	0.918737	ENSONIG00000013269	ENSONIP00000016690	otofa	otoferlin a [Source:ZFIN;Acc:ZDB-GENE-030131-7778]
STRG.16564.2_gene=STRG.16564	Cluster-593.4218	8881	0.770123	0.718646	ENSONIG00000013315	ENSONIP00000016745	tulp4a	tubby like protein 4a [Source:ZFIN;Acc:ZDB-GENE-060503-215]
STRG.18827.1_gene=STRG.18827	Cluster-593.6766	3113	0.804096	0.965467	ENSONIG00000013326	ENSONIP00000016758	mat2ab	methionine adenosyltransferase 2A [Source:NCBI gene;Acc:100703457]
STRG.16571.1_gene=STRG.16571	Cluster-593.10873	24059	0.834705	0.956388	ENSONIG00000013332	ENSONIP00000016765	syne1a	spectrin repeat containing, nuclear envelope 1a [Source:ZFIN;Acc:ZDB-GENE-030131-4172]
STRG.10025.3_gene=STRG.10025	Cluster-593.7105	11456	0.764927	0.706393	ENSONIG00000013334	ENSONIP00000016767	mpzl1l	myelin protein zero-like 1 like [Source:ZFIN;Acc:ZDB-GENE-050417-455]
STRG.34985.1_gene=STRG.34985	Cluster-593.13605	1927	0.818747	0.74123	ENSONIG00000013357	ENSONIP00000016791
STRG.18855.1_gene=STRG.18855	Cluster-593.10983	4116	0.832616	0.703766	ENSONIG00000013409	ENSONIP00000016857	wscd2	WSC domain containing 2 [Source:NCBI gene;Acc:100706763]
STRG.16584.3_gene=STRG.16584	Cluster-593.12998	11435	0.721156	0.861664	ENSONIG00000013412	ENSONIP00000016862	stxbp5a	syntaxin binding protein 5a (tomosyn) [Source:ZFIN;Acc:ZDB-GENE-041001-161]
STRG.35036.1_gene=STRG.35036	Cluster-593.8109	3227	0.803153	0.808989	ENSONIG00000013458	ENSONIP00000016923
STRG.16602.1_gene=STRG.16602	Cluster-593.10066	2184	0.861099	0.811489	ENSONIG00000013462	ENSONIP00000016928	alkal2a	protein FAM150B [Source:NCBI gene;Acc:100704438]
STRG.16613.2_gene=STRG.16613	Cluster-593.4424	8220	0.786795	0.944928	ENSONIG00000013497	ENSONIP00000016971	si:dkey-206f10.1	adenylate cyclase type 8 [Source:NCBI gene;Acc:100706035]
STRG.16614.4_gene=STRG.16614	Cluster-593.4425	8713	0.82733	0.80269	ENSONIG00000013501	ENSONIP00000016977	efr3bb	EFR3 homolog B [Source:NCBI gene;Acc:100706296]
STRG.16632.6_gene=STRG.16632	Cluster-593.13894	7394	0.729083	0.87596	ENSONIG00000013567	ENSONIP00000017060	ppp1r13bb	protein phosphatase 1, regulatory subunit 13Bb [Source:ZFIN;Acc:ZDB-GENE-030131-4327]
STRG.36470.1_gene=STRG.36470	Cluster-593.15468	3159	0.860549	0.881206	ENSONIG00000013703	ENSONIP00000017242	si:ch211-195b13.1	serine/threonine-protein kinase Sgk1 [Source:NCBI gene;Acc:100690652]
STRG.15119.2_gene=STRG.15119	Cluster-593.6552	6121	0.728866	0.928645	ENSONIG00000013758	ENSONIP00000017307	sf3b1	splicing factor 3b subunit 1 [Source:NCBI gene;Acc:100696218]
STRG.15139.1_gene=STRG.15139	Cluster-593.11868	10891	0.872011	0.885887	ENSONIG00000013778	ENSONIP00000017329	plcl1	phospholipase C like 1 (inactive) [Source:NCBI gene;Acc:100701587]
STRG.19508.1_gene=STRG.19508	Cluster-593.792	2410	0.907017	0.885785	ENSONIG00000013860	ENSONIP00000017427	stxbp1b	syntaxin binding protein 1b [Source:ZFIN;Acc:ZDB-GENE-060531-166]
STRG.38666.2_gene=STRG.38666	Cluster-593.12609	3144	0.748774	0.742079	ENSONIG00000013862	ENSONIP00000017429		gamma-glutamyltransferase 5 [Source:NCBI gene;Acc:100703292]
STRG.43251.1_gene=STRG.43251	Cluster-593.7820	241	0.772754	0.755095	ENSONIG00000013923	ENSONIP00000017503
STRG.6607.2_gene=STRG.6607	Cluster-593.14286	7652	0.726628	0.857211	ENSONIG00000013966	ENSONIP00000017552	siah2l	E3 ubiquitin-protein ligase Siah2 [Source:NCBI gene;Acc:100695892]
STRG.38702.2_gene=STRG.38702	Cluster-593.13083	9741	0.802632	0.792961	ENSONIG00000013976	ENSONIP00000017567
STRG.19710.1_gene=STRG.19710	Cluster-593.5185	12040	0.757952	0.831118	ENSONIG00000013980	ENSONIP00000017571	PKN3 (1 of many)	protein kinase N3 [Source:HGNC Symbol;Acc:HGNC:17999]
STRG.38697.4_gene=STRG.38697	Cluster-593.7937	7728	0.798083	0.871438	ENSONIG00000013982	ENSONIP00000017574		glycolipid transfer protein [Source:NCBI gene;Acc:100707569]
STRG.38695.2_gene=STRG.38695	Cluster-593.10745	10638	0.744972	0.783887	ENSONIG00000013994	ENSONIP00000017591
STRG.38718.3_gene=STRG.38718	Cluster-593.13037	12430	0.874672	0.837898	ENSONIG00000014034	ENSONIP00000017642	rfx3	regulatory factor X3 [Source:NCBI gene;Acc:100708111]
STRG.38724.2_gene=STRG.38724	Cluster-593.11843	6351	0.762637	0.708698	ENSONIG00000014061	ENSONIP00000017675		ubiquitin like with PHD and ring finger domains 2 [Source:NCBI gene;Acc:100700403]
STRG.19641.2_gene=STRG.19641	Cluster-593.5871	7660	0.85726	0.950896	ENSONIG00000014064	ENSONIP00000017678	rusc2	RUN and SH3 domain containing 2 [Source:ZFIN;Acc:ZDB-GENE-060526-131]
STRG.26879.1_gene=STRG.26879	Cluster-593.8463	8280	0.772857	0.865042	ENSONIG00000014073	ENSONIP00000017689		mitofusin-1 [Source:NCBI gene;Acc:100696763]
STRG.23832.1_gene=STRG.23832	Cluster-230.0	777	0.765791	0.710594	ENSONIG00000014094	ENSONIP00000017717	lratb.2 (1 of many)	lecithin retinol acyltransferase [Source:NCBI gene;Acc:100712580]
STRG.19683.1_gene=STRG.19683	Cluster-593.2520	9737	0.899493	0.934608	ENSONIG00000014129	ENSONIP00000017765	slc4a4a	solute carrier family 4 (sodium bicarbonate cotransporter), member 4a [Source:ZFIN;Acc:ZDB-GENE-060526-274]
STRG.14811.1_gene=STRG.14811	Cluster-593.16001	12928	0.769168	0.851382	ENSONIG00000014152	ENSONIP00000017791	rev1	REV1, polymerase (DNA directed) [Source:ZFIN;Acc:ZDB-GENE-081105-180]
STRG.16041.1_gene=STRG.16041	Cluster-593.15608	10900	0.713412	0.889401	ENSONIG00000014153	ENSONIP00000017793	tmem121b	transmembrane protein 121B [Source:ZFIN;Acc:ZDB-GENE-070705-241]
STRG.1308.4_gene=STRG.1308	Cluster-593.10281	7731	0.715805	0.882655	ENSONIG00000014254	ENSONIP00000017920	slc20a2	solute carrier family 20 (phosphate transporter), member 2 [Source:ZFIN;Acc:ZDB-GENE-060929-828]
STRG.1247.3_gene=STRG.1247	Cluster-593.9436	12483	0.851521	0.884313	ENSONIG00000014291	ENSONIP00000017965	adamts12	A disintegrin and metalloproteinase with thrombospondin motifs 12 [Source:NCBI gene;Acc:100712125]
STRG.30026.4_gene=STRG.30026	Cluster-593.5441	8821	0.745574	0.808724	ENSONIG00000014342	ENSONIP00000018033	neto1l	neuropilin (NRP) and tolloid (TLL)-like 1, like [Source:ZFIN;Acc:ZDB-GENE-091207-1]
STRG.32632.1_gene=STRG.32632	Cluster-593.6140	1290	0.787359	0.777541	ENSONIG00000014351	ENSONIP00000018044	slc6a11b	solute carrier family 6 member 11 [Source:NCBI gene;Acc:100697987]
STRG.11497.1_gene=STRG.11497	Cluster-593.5193	7906	0.742216	0.837799	ENSONIG00000014422	ENSONIP00000018133	rereb	arginine-glutamic acid dipeptide (RE) repeats b [Source:ZFIN;Acc:ZDB-GENE-070212-3]
STRG.32478.2_gene=STRG.32478	Cluster-593.8884	4565	0.71804	0.703088	ENSONIG00000014429	ENSONIP00000018142	slc26a6l	solute carrier family 26, member 6, like [Source:ZFIN;Acc:ZDB-GENE-080220-10]
STRG.18639.1_gene=STRG.18639	Cluster-593.5552	15148	0.773633	0.807394	ENSONIG00000014463	ENSONIP00000018183		lipoma HMGIC fusion partner-like 2 protein [Source:NCBI gene;Acc:100704897]
STRG.32463.2_gene=STRG.32463	Cluster-593.2510	18009	0.847556	0.731513	ENSONIG00000014474	ENSONIP00000018201	bsnb	bassoon (presynaptic cytomatrix protein) b [Source:ZFIN;Acc:ZDB-GENE-120628-1]
STRG.32462.4_gene=STRG.32462	Cluster-593.3291	8750	0.791578	0.774431	ENSONIG00000014480	ENSONIP00000018211	erc2	ELKS/RAB6-interacting/CAST family member 2 [Source:ZFIN;Acc:ZDB-GENE-130530-700]
STRG.30098.1_gene=STRG.30098	Cluster-593.5356	4843	0.9038	0.823498	ENSONIG00000014497	ENSONIP00000018236	amer2	APC membrane recruitment protein 2 [Source:ZFIN;Acc:ZDB-GENE-070719-5]
STRG.22261.2_gene=STRG.22261	Cluster-593.10824	6145	0.753377	0.934834	ENSONIG00000014603	ENSONIP00000018379	man2a2	mannosidase, alpha, class 2A, member 2 [Source:ZFIN;Acc:ZDB-GENE-110331-1]
STRG.36155.1_gene=STRG.36155	Cluster-593.10820	14765	0.816856	0.796852	ENSONIG00000014622	ENSONIP00000018407	plxna3	plexin A3 [Source:ZFIN;Acc:ZDB-GENE-070613-1]
STRG.27063.1_gene=STRG.27063	Cluster-593.7587	5935	0.868039	0.825283	ENSONIG00000014671	ENSONIP00000018470	gpr37l1b	prosaposin receptor GPR37L1 [Source:NCBI gene;Acc:100707183]
STRG.22241.6_gene=STRG.22241	Cluster-593.4183	7863	0.702523	0.890211	ENSONIG00000014683	ENSONIP00000018483	eea1	early endosome antigen 1 [Source:ZFIN;Acc:ZDB-GENE-041111-270]
STRG.32793.2_gene=STRG.32793	Cluster-593.8642	2574	0.90245	0.833879	ENSONIG00000014697	ENSONIP00000018500	tulp1b	tubby like protein 1b [Source:ZFIN;Acc:ZDB-GENE-110411-113]
STRG.16484.3_gene=STRG.16484	Cluster-593.14634	10329	0.755666	0.966132	ENSONIG00000014701	ENSONIP00000018506	GRIK2 (1 of many)	glutamate receptor ionotropic, kainate 2 [Source:NCBI gene;Acc:100702227]
STRG.32830.2_gene=STRG.32830	Cluster-593.12651	8344	0.74417	0.851365	ENSONIG00000014788	ENSONIP00000018618	lrig2	leucine rich repeats and immunoglobulin like domains 2 [Source:NCBI gene;Acc:100710079]
STRG.21510.1_gene=STRG.21510	Cluster-593.8825	9356	0.706522	0.824467	ENSONIG00000014827	ENSONIP00000018667
STRG.8623.3_gene=STRG.8623	Cluster-593.6958	16179	0.722155	0.935563	ENSONIG00000014832	ENSONIP00000018673	nf1a	neurofibromin 1a [Source:ZFIN;Acc:ZDB-GENE-030131-4907]
STRG.22173.3_gene=STRG.22173	Cluster-593.352	5523	0.763251	0.811999	ENSONIG00000014888	ENSONIP00000018741	zgc:77752	zgc:77752 [Source:ZFIN;Acc:ZDB-GENE-040426-1867]
STRG.22160.2_gene=STRG.22160	Cluster-593.8240	6761	0.76192	0.860335	ENSONIG00000014917	ENSONIP00000018779	impdh1a	IMP (inosine 5'-monophosphate) dehydrogenase 1a [Source:ZFIN;Acc:ZDB-GENE-040704-15]
STRG.18777.2_gene=STRG.18777	Cluster-593.2177	3788	0.746869	0.770332	ENSONIG00000014919	ENSONIP00000018783	si:ch73-266o15.4	WD repeat domain 31 [Source:NCBI gene;Acc:100712106]
STRG.22155.1_gene=STRG.22155	Cluster-593.287	2135	0.82655	0.897838	ENSONIG00000014928	ENSONIP00000018793	lepa	leptin [Source:NCBI gene;Acc:100704227]
STRG.18762.2_gene=STRG.18762	Cluster-593.8386	5447	0.754525	0.835022	ENSONIG00000014946	ENSONIP00000018814	opn4xb	melanopsin-A [Source:NCBI gene;Acc:100690289]
STRG.18760.2_gene=STRG.18760	Cluster-593.8384	5763	0.85266	0.848758	ENSONIG00000014949	ENSONIP00000018818		EGF like, fibronectin type III and laminin G domains [Source:NCBI gene;Acc:100690831]
STRG.18763.1_gene=STRG.18763	Cluster-593.5316	9208	0.724719	0.852502	ENSONIG00000014956	ENSONIP00000018828	nipbla	NIPBL, cohesin loading factor [Source:NCBI gene;Acc:100691634]
STRG.22156.1_gene=STRG.22156	Cluster-593.8871	28787	0.781768	0.826419	ENSONIG00000014960	ENSONIP00000018834	PCLO (1 of many)	piccolo presynaptic cytomatrix protein [Source:HGNC Symbol;Acc:HGNC:13406]
STRG.25715.2_gene=STRG.25715	Cluster-593.645	11995	0.758945	0.738646	ENSONIG00000015004	ENSONIP00000018891
STRG.22128.4_gene=STRG.22128	Cluster-593.7056	8454	0.744347	0.943778	ENSONIG00000015029	ENSONIP00000018918	c2cd5	C2 calcium dependent domain containing 5 [Source:NCBI gene;Acc:100708237]
STRG.18726.1_gene=STRG.18726	Cluster-593.14879	7353	0.823403	0.802986	ENSONIG00000015052	ENSONIP00000018948	ccser1	coiled-coil serine-rich protein 1 [Source:ZFIN;Acc:ZDB-GENE-081104-422]
STRG.12753.2_gene=STRG.12753	Cluster-593.13415	6036	0.75189	0.844612	ENSONIG00000015056	ENSONIP00000018952	kmt5b	lysine methyltransferase 5B [Source:ZFIN;Acc:ZDB-GENE-041114-22]
STRG.22122.3_gene=STRG.22122	Cluster-593.2430	10088	0.804465	0.896637	ENSONIG00000015064	ENSONIP00000018961	iqsec3b	IQ motif and Sec7 domain 3b [Source:ZFIN;Acc:ZDB-GENE-050420-210]
STRG.18717.3_gene=STRG.18717	Cluster-593.1653	10048	0.879574	0.920317	ENSONIG00000015070	ENSONIP00000018969	mapk4	mitogen-activated protein kinase 4 [Source:ZFIN;Acc:ZDB-GENE-040426-2835]
STRG.25744.3_gene=STRG.25744	Cluster-593.4234	4904	0.836038	0.761236	ENSONIG00000015107	ENSONIP00000019011	atp1a2a	ATPase Na+/K+ transporting subunit alpha 2 [Source:ZFIN;Acc:ZDB-GENE-001212-6]
STRG.22111.1_gene=STRG.22111	Cluster-593.392	3304	0.74167	0.908639	ENSONIG00000015108	ENSONIP00000019012	si:ch73-86n2.1	anoctamin 2 [Source:HGNC Symbol;Acc:HGNC:1183]
STRG.29189.3_gene=STRG.29189	Cluster-593.10793	9573	0.797034	0.808158	ENSONIG00000015109	ENSONIP00000019013	lama1	laminin subunit alpha 1 [Source:NCBI gene;Acc:100705533]
STRG.29188.4_gene=STRG.29188	Cluster-593.12988	4746	0.772405	0.900016	ENSONIG00000015119	ENSONIP00000019026		transmembrane protein 200C [Source:NCBI gene;Acc:102080261]
STRG.22106.1_gene=STRG.22106	Cluster-593.2704	5949	0.774846	0.735781	ENSONIG00000015124	ENSONIP00000019032	synm	synemin [Source:NCBI gene;Acc:100712528]
STRG.29210.1_gene=STRG.29210	Cluster-593.2201	13360	0.705309	0.827707	ENSONIG00000015132	ENSONIP00000019043	si:ch211-188f17.1	HECT, C2 and WW domain containing E3 ubiquitin protein ligase 1 [Source:NCBI gene;Acc:100707125]
STRG.25746.1_gene=STRG.25746	Cluster-593.14641	5823	0.861185	0.840497	ENSONIG00000015137	ENSONIP00000019052	cadm3	cell adhesion molecule 3 [Source:NCBI gene;Acc:100705599]
STRG.25752.3_gene=STRG.25752	Cluster-593.13918	12206	0.781786	0.938417	ENSONIG00000015138	ENSONIP00000019053	kirrel1b	kin of IRRE-like protein 1 [Source:NCBI gene;Acc:100705859]
STRG.22068.1_gene=STRG.22068	Cluster-593.9728	5338	0.826231	0.795192	ENSONIG00000015145	ENSONIP00000019061	st8sia2	ST8 alpha-N-acetyl-neuraminide alpha-2,8-sialyltransferase 2 [Source:NCBI gene;Acc:100691247]
STRG.22047.3_gene=STRG.22047	Cluster-593.5058	8674	0.702952	0.819632	ENSONIG00000015221	ENSONIP00000019158	znf592	zinc finger protein 592 [Source:NCBI gene;Acc:100699001]
STRG.6099.2_gene=STRG.6099	Cluster-593.12442	3520	0.798235	0.828471	ENSONIG00000015227	ENSONIP00000019164
STRG.16654.2_gene=STRG.16654	Cluster-593.2197	5394	0.721756	0.758259	ENSONIG00000015322	ENSONIP00000019279	znf513a	zinc finger protein 513a [Source:ZFIN;Acc:ZDB-GENE-030131-9895]
STRG.16680.2_gene=STRG.16680	Cluster-593.2925	2858	0.784014	0.727691	ENSONIG00000015340	ENSONIP00000019300	tdh	L-threonine dehydrogenase [Source:ZFIN;Acc:ZDB-GENE-040426-2379]
STRG.345.2_gene=STRG.345	Cluster-593.7713	11390	0.846914	0.896309	ENSONIG00000015344	ENSONIP00000019307
STRG.16688.2_gene=STRG.16688	Cluster-593.6133	8581	0.731872	0.898213	ENSONIG00000015357	ENSONIP00000019320	sh3bgrl2	SH3 domain binding glutamate-rich protein like 2 [Source:ZFIN;Acc:ZDB-GENE-040704-38]
STRG.38313.4_gene=STRG.38313	Cluster-593.12992	16318	0.793853	0.892962	ENSONIG00000015369	ENSONIP00000019334		membrane-associated phosphatidylinositol transfer protein 2 [Source:NCBI gene;Acc:100692021]
STRG.22004.1_gene=STRG.22004	Cluster-593.12783	4614	0.775965	0.829031	ENSONIG00000015382	ENSONIP00000019351	sema7a	semaphorin 7A [Source:ZFIN;Acc:ZDB-GENE-030131-3633]
STRG.18357.3_gene=STRG.18357	Cluster-593.1217	12047	0.704927	0.882869	ENSONIG00000015401	ENSONIP00000019376	EML6	echinoderm microtubule associated protein like 6 [Source:HGNC Symbol;Acc:HGNC:35412]
STRG.18358.2_gene=STRG.18358	Cluster-593.12735	15848	0.745505	0.844829	ENSONIG00000015413	ENSONIP00000019391	SPTBN1 (1 of many)	spectrin beta chain, non-erythrocytic 1 [Source:NCBI gene;Acc:100711069]
STRG.35763.1_gene=STRG.35763	Cluster-593.14016	9826	0.814488	0.804454	ENSONIG00000015435	ENSONIP00000019423	trim71	tripartite motif containing 71 [Source:NCBI gene;Acc:100708487]
STRG.38362.2_gene=STRG.38362	Cluster-593.14231	6755	0.803049	0.839866	ENSONIG00000015454	ENSONIP00000019444	pde8b	phosphodiesterase 8B [Source:ZFIN;Acc:ZDB-GENE-091117-3]
STRG.18312.2_gene=STRG.18312	Cluster-593.2842	23118	0.703362	0.818789	ENSONIG00000015488	ENSONIP00000019490	arfgef3	ARFGEF family member 3 [Source:ZFIN;Acc:ZDB-GENE-081107-37]
STRG.18308.1_gene=STRG.18308	Cluster-593.9474	10544	0.790607	0.888442	ENSONIG00000015494	ENSONIP00000019496	htr7a	5-hydroxytryptamine (serotonin) receptor 7a [Source:ZFIN;Acc:ZDB-GENE-130530-666]
STRG.21978.4_gene=STRG.21978	Cluster-593.2920	5454	0.801656	0.847433	ENSONIG00000015496	ENSONIP00000019498	ddb2	damage-specific DNA binding protein 2 [Source:ZFIN;Acc:ZDB-GENE-050419-169]
STRG.2170.1_gene=STRG.2170	Cluster-593.7726	13554	0.902244	0.890425	ENSONIG00000015515	ENSONIP00000019523
STRG.26637.1_gene=STRG.26637	Cluster-593.9204	8832	0.806244	0.915433	ENSONIG00000015630	ENSONIP00000019671
STRG.12795.5_gene=STRG.12795	Cluster-593.1111	10134	0.74775	0.967105	ENSONIG00000015641	ENSONIP00000019686	shank2	SH3 and multiple ankyrin repeat domains 2 [Source:ZFIN;Acc:ZDB-GENE-061207-58]
STRG.15006.4_gene=STRG.15006	Cluster-593.304	8320	0.792916	0.970367	ENSONIG00000015657	ENSONIP00000019704	mpp4a	MAGUK p55 subfamily member 4 [Source:NCBI gene;Acc:100693564]
STRG.20818.1_gene=STRG.20818	Cluster-593.5520	13725	0.701803	0.836677	ENSONIG00000015741	ENSONIP00000019807	cacna1ha	calcium channel, voltage-dependent, T type, alpha 1H subunit a [Source:ZFIN;Acc:ZDB-GENE-130103-1]
STRG.11000.2_gene=STRG.11000	Cluster-593.10060	5260	0.701497	0.712649	ENSONIG00000015779	ENSONIP00000019862	robo4	roundabout guidance receptor 4 [Source:NCBI gene;Acc:100704705]
STRG.11003.3_gene=STRG.11003	Cluster-593.10187	8255	0.72217	0.844019	ENSONIG00000015781	ENSONIP00000019865	robo3	roundabout guidance receptor 3 [Source:NCBI gene;Acc:100704976]
STRG.11014.1_gene=STRG.11014	Cluster-593.2389	12446	0.750828	0.917035	ENSONIG00000015795	ENSONIP00000019884	IGSF9B	protein turtle homolog B [Source:NCBI gene;Acc:100706295]
STRG.37791.1_gene=STRG.37791	Cluster-593.8745	13394	0.87048	0.924077	ENSONIG00000015816	ENSONIP00000019910	aff2	AF4/FMR2 family, member 2 [Source:ZFIN;Acc:ZDB-GENE-110411-190]
STRG.11287.4_gene=STRG.11287	Cluster-593.2606	12448	0.773433	0.850424	ENSONIG00000015826	ENSONIP00000019921	mark4a	MAP/microtubule affinity-regulating kinase 4 [Source:NCBI gene;Acc:100708718]
STRG.37803.2_gene=STRG.37803	Cluster-593.10049	6881	0.841837	0.956204	ENSONIG00000015862	ENSONIP00000019975	il1rapl2	interleukin 1 receptor accessory protein-like 2 [Source:ZFIN;Acc:ZDB-GENE-040219-5]
STRG.37806.3_gene=STRG.37806	Cluster-593.15947	4386	0.814086	0.791237	ENSONIG00000015864	ENSONIP00000019978
STRG.10968.3_gene=STRG.10968	Cluster-593.7736	7761	0.721869	0.904343	ENSONIG00000015867	ENSONIP00000019983	gdpd5a	glycerophosphodiester phosphodiesterase domain-containing protein 5 [Source:NCBI gene;Acc:100710592]
STRG.10969.2_gene=STRG.10969	Cluster-593.14102	3988	0.741288	0.814678	ENSONIG00000015874	ENSONIP00000019993	samsn1b	SAM domain, SH3 domain and nuclear localisation signals 1b [Source:ZFIN;Acc:ZDB-GENE-041010-135]
STRG.37483.1_gene=STRG.37483	Cluster-593.8465	3122	0.86741	0.802956	ENSONIG00000015899	ENSONIP00000020027	dscama	Down syndrome cell adhesion molecule homolog [Source:NCBI gene;Acc:100712209]
STRG.35496.4_gene=STRG.35496	Cluster-593.11532	4713	0.733331	0.87355	ENSONIG00000015953	ENSONIP00000020093	bag6l	large proline-rich protein BAG6 [Source:NCBI gene;Acc:100694839]
STRG.19418.1_gene=STRG.19418	Cluster-593.7738	10678	0.826158	0.818064	ENSONIG00000015990	ENSONIP00000020139	rab35b	RAB35, member RAS oncogene family [Source:NCBI gene;Acc:100690384]
STRG.37339.2_gene=STRG.37339	Cluster-593.14535	7907	0.779309	0.888126	ENSONIG00000015997	ENSONIP00000020147	FAM196A (1 of many)	family with sequence similarity 196 member A [Source:NCBI gene;Acc:102082180]
STRG.24918.3_gene=STRG.24918	Cluster-593.13097	3776	0.788601	0.856124	ENSONIG00000016012	ENSONIP00000020171	CTBP2 (1 of many)	C-terminal binding protein 2 [Source:HGNC Symbol;Acc:HGNC:2495]
STRG.33196.1_gene=STRG.33196	Cluster-593.6647	10982	0.740312	0.849261	ENSONIG00000016025	ENSONIP00000020188
STRG.14626.5_gene=STRG.14626	Cluster-593.8612	8701	0.780951	0.898579	ENSONIG00000016034	ENSONIP00000020198		glycine receptor alpha 2 [Source:NCBI gene;Acc:100693907]
STRG.19443.4_gene=STRG.19443	Cluster-593.13879	9874	0.894569	0.886836	ENSONIG00000016043	ENSONIP00000020212	ppp3cca	serine/threonine-protein phosphatase 2B catalytic subunit gamma isoform [Source:NCBI gene;Acc:100705072]
STRG.14624.3_gene=STRG.14624	Cluster-593.1647	8168	0.761062	0.89599	ENSONIG00000016050	ENSONIP00000020220	tlr7	FERM and PDZ domain containing 4 [Source:NCBI gene;Acc:100710969]
STRG.24941.1_gene=STRG.24941	Cluster-593.8131	2656	0.926148	0.75251	ENSONIG00000016054	ENSONIP00000020224	lrit1b	leucine rich repeat, Ig-like and transmembrane domains 1 [Source:NCBI gene;Acc:100693233]
STRG.24943.3_gene=STRG.24943	Cluster-593.15960	7620	0.915947	0.825761	ENSONIG00000016056	ENSONIP00000020226	CDHR1 (1 of many)	cadherin related family member 1 [Source:HGNC Symbol;Acc:HGNC:14550]
STRG.24969.1_gene=STRG.24969	Cluster-593.3943	5193	0.701944	0.742648	ENSONIG00000016133	ENSONIP00000020322	ZMIZ1 (1 of many)	zinc finger MIZ-type containing 1 [Source:HGNC Symbol;Acc:HGNC:16493]
STRG.24970.3_gene=STRG.24970	Cluster-593.2445	8383	0.826191	0.887422	ENSONIG00000016146	ENSONIP00000020337	DLG5 (1 of many)	discs large MAGUK scaffold protein 5 [Source:HGNC Symbol;Acc:HGNC:2904]
STRG.15025.1_gene=STRG.15025	Cluster-593.12963	8684	0.717193	0.763644	ENSONIG00000016184	ENSONIP00000020381	htr2aa	5-hydroxytryptamine receptor 2A [Source:NCBI gene;Acc:100699488]
STRG.11362.2_gene=STRG.11362	Cluster-593.11002	6239	0.839684	0.937772	ENSONIG00000016218	ENSONIP00000020420	mtf1	metal regulatory transcription factor 1 [Source:NCBI gene;Acc:100693092]
STRG.5564.2_gene=STRG.5564	Cluster-593.1243	7677	0.810105	0.766072	ENSONIG00000016226	ENSONIP00000020430	pde1a	phosphodiesterase 1A [Source:NCBI gene;Acc:100710253]
STRG.25026.2_gene=STRG.25026	Cluster-593.11421	5114	0.723529	0.944101	ENSONIG00000016275	ENSONIP00000020489	kcnh4b	potassium voltage-gated channel, subfamily H (eag-related), member 4b [Source:ZFIN;Acc:ZDB-GENE-121214-54]
STRG.30191.3_gene=STRG.30191	Cluster-593.12857	7096	0.709117	0.920391	ENSONIG00000016278	ENSONIP00000020493	thrap3a	thyroid hormone receptor associated protein 3a [Source:ZFIN;Acc:ZDB-GENE-030219-79]
STRG.23571.2_gene=STRG.23571	Cluster-593.7235	16364	0.751988	0.952961	ENSONIG00000016294	ENSONIP00000020512	RBM20	RNA binding motif protein 20 [Source:HGNC Symbol;Acc:HGNC:27424]
STRG.15163.1_gene=STRG.15163	Cluster-593.10520	7410	0.88144	0.828821	ENSONIG00000016354	ENSONIP00000020592	dgkh	diacylglycerol kinase eta [Source:NCBI gene;Acc:100690301]
STRG.15160.2_gene=STRG.15160	Cluster-593.4678	7228	0.733895	0.829881	ENSONIG00000016365	ENSONIP00000020607	akap11	A kinase (PRKA) anchor protein 11 [Source:ZFIN;Acc:ZDB-GENE-090804-1]
STRG.7165.2_gene=STRG.7165	Cluster-593.7927	12586	0.736097	0.923548	ENSONIG00000016384	ENSONIP00000020634
STRG.22852.1_gene=STRG.22852	Cluster-593.4823	14243	0.767338	0.782723	ENSONIG00000016398	ENSONIP00000020650	ANK2	ankyrin 2 [Source:HGNC Symbol;Acc:HGNC:493]
STRG.15203.3_gene=STRG.15203	Cluster-593.4996	8392	0.878718	0.767324	ENSONIG00000016438	ENSONIP00000020701
STRG.30147.3_gene=STRG.30147	Cluster-593.15080	3923	0.874312	0.837967	ENSONIG00000016483	ENSONIP00000020759
STRG.6701.1_gene=STRG.6701	Cluster-593.764	1481	0.730078	0.723885	ENSONIG00000016506	ENSONIP00000020783	si:dkey-78k11.9 (1 of many)	si:dkey-78k11.9 [Source:ZFIN;Acc:ZDB-GENE-060503-929]
STRG.11104.2_gene=STRG.11104	Cluster-593.8306	9659	0.807887	0.808229	ENSONIG00000016520	ENSONIP00000020802	adcy3a	adenylate cyclase type 3 [Source:NCBI gene;Acc:100710007]
STRG.3004.3_gene=STRG.3004	Cluster-593.15153	11997	0.732437	0.874733	ENSONIG00000016534	ENSONIP00000020823	GRIK2 (1 of many)	glutamate ionotropic receptor kainate type subunit 2 [Source:NCBI gene;Acc:100691032]
STRG.11128.1_gene=STRG.11128	Cluster-593.2062	4828	0.801338	0.717502	ENSONIG00000016545	ENSONIP00000020838	cyb5r4	cytochrome b5 reductase 4 [Source:ZFIN;Acc:ZDB-GENE-050522-225]
STRG.4807.2_gene=STRG.4807	Cluster-593.1852	516	0.792758	0.740405	ENSONIG00000016593	ENSONIP00000020897
STRG.8901.1_gene=STRG.8901	Cluster-593.15484	4827	0.809579	0.833862	ENSONIG00000016634	ENSONIP00000020955		inositol-tetrakisphosphate 1-kinase [Source:NCBI gene;Acc:100691819]
STRG.8910.2_gene=STRG.8910	Cluster-593.1019	6596	0.837942	0.916728	ENSONIG00000016652	ENSONIP00000020976	dpf1	double PHD fingers 1 [Source:NCBI gene;Acc:100694517]
STRG.8918.14_gene=STRG.8918	Cluster-593.7788	4634	0.703129	0.856472	ENSONIG00000016660	ENSONIP00000020986
STRG.7340.5_gene=STRG.7340	Cluster-593.1900	6655	0.823172	0.755757	ENSONIG00000016683	ENSONIP00000021018	pou6f1	POU class 6 homeobox 1 [Source:NCBI gene;Acc:100712520]
STRG.9164.2_gene=STRG.9164	Cluster-593.5252	7634	0.70256	0.75848	ENSONIG00000016713	ENSONIP00000021052	PDE2A	phosphodiesterase 2A [Source:HGNC Symbol;Acc:HGNC:8777]
STRG.15773.2_gene=STRG.15773	Cluster-593.1756	11374	0.779561	0.844629	ENSONIG00000016768	ENSONIP00000021122	dock4b	dedicator of cytokinesis 4b [Source:ZFIN;Acc:ZDB-GENE-060130-74]
STRG.14126.2_gene=STRG.14126	Cluster-593.5085	7360	0.79606	0.848932	ENSONIG00000016784	ENSONIP00000021148	hecw2a	E3 ubiquitin-protein ligase HECW2 [Source:NCBI gene;Acc:100692390]
STRG.7407.4_gene=STRG.7407	Cluster-593.2593	11314	0.866273	0.793699	ENSONIG00000016785	ENSONIP00000021150	nol4la	nucleolar protein 4-like [Source:NCBI gene;Acc:100696587]
STRG.7430.1_gene=STRG.7430	Cluster-593.6355	7546	0.844672	0.850058	ENSONIG00000016822	ENSONIP00000021195	cacna1fa	calcium channel, voltage-dependent, L type, alpha 1F subunit a [Source:ZFIN;Acc:ZDB-GENE-091204-7]
STRG.7454.3_gene=STRG.7454	Cluster-593.2282	4933	0.897248	0.792851	ENSONIG00000016892	ENSONIP00000021298	dvl1b	dishevelled segment polarity protein 1 [Source:NCBI gene;Acc:100695981]
STRG.9610.2_gene=STRG.9610	Cluster-593.298	4381	0.704533	0.831256	ENSONIG00000016894	ENSONIP00000021301	chrna10a	neuronal acetylcholine receptor subunit alpha-9 [Source:NCBI gene;Acc:100689876]
STRG.18529.2_gene=STRG.18529	Cluster-593.3690	7628	0.883376	0.850017	ENSONIG00000016918	ENSONIP00000021332		serine/threonine-protein phosphatase with EF-hands 2 [Source:NCBI gene;Acc:100706955]
STRG.33415.1_gene=STRG.33415	Cluster-593.5426	9909	0.70899	0.766971	ENSONIG00000016925	ENSONIP00000021341
STRG.27871.3_gene=STRG.27871	Cluster-593.3402	8915	0.832682	0.905753	ENSONIG00000016964	ENSONIP00000021392	LACTBL1	putative beta-lactamase-like 1 [Source:NCBI gene;Acc:100707689]
STRG.7493.2_gene=STRG.7493	Cluster-593.5828	11858	0.824422	0.893388	ENSONIG00000016984	ENSONIP00000021416	uhrf1bp1	UHRF1 binding protein 1 [Source:NCBI gene;Acc:100702691]
STRG.15409.1_gene=STRG.15409	Cluster-593.14448	11253	0.835444	0.846113	ENSONIG00000016985	ENSONIP00000021418	trhde.1	thyrotropin releasing hormone degrading enzyme, tandem duplicate 1 [Source:ZFIN;Acc:ZDB-GENE-170406-2]
STRG.14985.2_gene=STRG.14985	Cluster-593.9325	11154	0.7161	0.940214	ENSONIG00000017040	ENSONIP00000021490	sema5ba	semaphorin 5B [Source:NCBI gene;Acc:100692651]
STRG.7519.2_gene=STRG.7519	Cluster-593.9145	10544	0.803533	0.892724	ENSONIG00000017063	ENSONIP00000021515	baz2a	bromodomain adjacent to zinc finger domain, 2A [Source:ZFIN;Acc:ZDB-GENE-041010-202]
STRG.33526.2_gene=STRG.33526	Cluster-593.14221	6101	0.890147	0.816581	ENSONIG00000017071	ENSONIP00000021525	ccsapb	centriole, cilia and spindle-associated protein b [Source:ZFIN;Acc:ZDB-GENE-081107-51]
STRG.7526.6_gene=STRG.7526	Cluster-593.9279	7073	0.714182	0.833182	ENSONIG00000017087	ENSONIP00000021545		protein kinase C-binding protein 1 [Source:NCBI gene;Acc:100706183]
STRG.7527.1_gene=STRG.7527	Cluster-593.4691	11655	0.736399	0.874146	ENSONIG00000017093	ENSONIP00000021556
STRG.20584.1_gene=STRG.20584	Cluster-593.12378	4849	0.91137	0.724288	ENSONIG00000017115	ENSONIP00000021582	sun1	Sad1 and UNC84 domain containing 1 [Source:ZFIN;Acc:ZDB-GENE-050522-551]
STRG.13565.2_gene=STRG.13565	Cluster-593.15631	3604	0.777362	0.900888	ENSONIG00000017153	ENSONIP00000021629	kctd3	potassium channel tetramerization domain containing 3 [Source:NCBI gene;Acc:100703295]
STRG.13569.1_gene=STRG.13569	Cluster-593.12652	15019	0.739429	0.875253	ENSONIG00000017156	ENSONIP00000021634	ush2a	Usher syndrome 2A (autosomal recessive, mild) [Source:ZFIN;Acc:ZDB-GENE-060503-794]
STRG.20608.2_gene=STRG.20608	Cluster-593.16014	9306	0.770269	0.897745	ENSONIG00000017165	ENSONIP00000021646	tex2	testis expressed 2 [Source:ZFIN;Acc:ZDB-GENE-070615-7]
STRG.16035.1_gene=STRG.16035	Cluster-593.4736	8966	0.787331	0.868111	ENSONIG00000017170	ENSONIP00000021654	raf1b	Raf-1 proto-oncogene, serine/threonine kinase b [Source:ZFIN;Acc:ZDB-GENE-090826-2]
STRG.7619.3_gene=STRG.7619	Cluster-593.7705	7550	0.89775	0.929791	ENSONIG00000017273	ENSONIP00000021785	magi1a	membrane associated guanylate kinase, WW and PDZ domain containing 1a [Source:ZFIN;Acc:ZDB-GENE-081105-13]
STRG.27865.2_gene=STRG.27865	Cluster-593.9708	3776	0.722965	0.888795	ENSONIG00000017309	ENSONIP00000021828	igsf21b	immunoglobulin superfamily member 21 [Source:NCBI gene;Acc:100709480]
STRG.29341.3_gene=STRG.29341	Cluster-593.9975	7964	0.703106	0.764385	ENSONIG00000017364	ENSONIP00000021897
STRG.7642.3_gene=STRG.7642	Cluster-593.1910	11339	0.878839	0.952257	ENSONIG00000017366	ENSONIP00000021900	DOCK3	dedicator of cytokinesis 3 [Source:HGNC Symbol;Acc:HGNC:2989]
STRG.7666.1_gene=STRG.7666	Cluster-593.5170	3585	0.77339	0.866667	ENSONIG00000017399	ENSONIP00000021942	si:rp71-79p20.2	si:rp71-79p20.2 [Source:ZFIN;Acc:ZDB-GENE-030616-83]
STRG.16261.2_gene=STRG.16261	Cluster-593.5486	7309	0.897177	0.708559	ENSONIG00000017403	ENSONIP00000021948	si:dkey-256k13.2	zinc finger protein 512B [Source:HGNC Symbol;Acc:HGNC:29212]
STRG.7680.1_gene=STRG.7680	Cluster-593.76	8217	0.817596	0.833828	ENSONIG00000017421	ENSONIP00000021971	opn7b	opsin 7, group member b [Source:ZFIN;Acc:ZDB-GENE-130530-850]
STRG.5709.2_gene=STRG.5709	Cluster-593.7924	16609	0.874882	0.857393	ENSONIG00000017424	ENSONIP00000021975	rnf114	ring finger protein 114 [Source:NCBI gene;Acc:100697577]
STRG.33772.3_gene=STRG.33772	Cluster-593.1907	4907	0.781979	0.968708	ENSONIG00000017445	ENSONIP00000022001	ppm1k	protein phosphatase, Mg2+/Mn2+ dependent 1K [Source:NCBI gene;Acc:100701392]
STRG.37953.3_gene=STRG.37953	Cluster-593.9792	7629	0.873959	0.822755	ENSONIG00000017464	ENSONIP00000022023	pcdh10b	protocadherin 10 [Source:NCBI gene;Acc:100707137]
STRG.33750.4_gene=STRG.33750	Cluster-593.4427	6927	0.742784	0.847756	ENSONIG00000017474	ENSONIP00000022035	sh3gl2a	SH3 domain containing GRB2 like 2a, endophilin A1 [Source:ZFIN;Acc:ZDB-GENE-040121-3]
STRG.37700.1_gene=STRG.37700	Cluster-593.5407	9519	0.835817	0.885452	ENSONIG00000017527	ENSONIP00000022100	TENM1	teneurin transmembrane protein 1 [Source:HGNC Symbol;Acc:HGNC:8117]
STRG.24031.1_gene=STRG.24031	Cluster-593.9472	9462	0.774824	0.918733	ENSONIG00000017539	ENSONIP00000022115	cxxc4	CXXC finger protein 4 [Source:NCBI gene;Acc:100695854]
STRG.37677.1_gene=STRG.37677	Cluster-593.329	2379	0.757775	0.863054	ENSONIG00000017572	ENSONIP00000022155	TENM2	teneurin transmembrane protein 2 [Source:HGNC Symbol;Acc:HGNC:29943]
STRG.37679.1_gene=STRG.37679	Cluster-593.15386	4390	0.805746	0.876815	ENSONIG00000017589	ENSONIP00000022176	cyfip2	cytoplasmic FMR1 interacting protein 2 [Source:ZFIN;Acc:ZDB-GENE-080724-2]
STRG.33851.2_gene=STRG.33851	Cluster-593.8148	9439	0.771707	0.903839	ENSONIG00000017609	ENSONIP00000022204	usp53b	inactive ubiquitin carboxyl-terminal hydrolase 53 [Source:NCBI gene;Acc:100699853]
STRG.37650.6_gene=STRG.37650	Cluster-593.1845	8177	0.730436	0.891893	ENSONIG00000017632	ENSONIP00000022236	ablim3	actin binding LIM protein family, member 3 [Source:ZFIN;Acc:ZDB-GENE-070112-1122]
STRG.37625.1_gene=STRG.37625	Cluster-593.8430	4216	0.795973	0.711996	ENSONIG00000017686	ENSONIP00000022300	drd1a	dopamine receptor D1a [Source:ZFIN;Acc:ZDB-GENE-130522-1]
STRG.3088.1_gene=STRG.3088	Cluster-593.5524	2793	0.829928	0.808924	ENSONIG00000017703	ENSONIP00000022323
STRG.25659.2_gene=STRG.25659	Cluster-593.10642	9783	0.883177	0.926899	ENSONIG00000017719	ENSONIP00000022342
STRG.3102.1_gene=STRG.3102	Cluster-593.7127	8378	0.767137	0.875134	ENSONIG00000017732	ENSONIP00000022356	mri1	methylthioribose-1-phosphate isomerase 1 [Source:NCBI gene;Acc:100708933]
STRG.36938.6_gene=STRG.36938	Cluster-593.13871	10931	0.780812	0.768414	ENSONIG00000017735	ENSONIP00000022359	si:ch211-173p18.3	si:ch211-173p18.3 [Source:ZFIN;Acc:ZDB-GENE-060503-672]
STRG.37132.4_gene=STRG.37132	Cluster-593.12990	6814	0.849337	0.82658	ENSONIG00000017769	ENSONIP00000022401	pdlim7	PDZ and LIM domain 7 [Source:ZFIN;Acc:ZDB-GENE-040426-2092]
STRG.37595.5_gene=STRG.37595	Cluster-593.8505	4394	0.738009	0.734196	ENSONIG00000017786	ENSONIP00000022421	fam193b	family with sequence similarity 193, member B [Source:ZFIN;Acc:ZDB-GENE-111102-1]
STRG.37581.4_gene=STRG.37581	Cluster-593.11765	11778	0.712207	0.909837	ENSONIG00000017818	ENSONIP00000022462	gria3b	glutamate receptor 3 [Source:NCBI gene;Acc:100695922]
STRG.15474.2_gene=STRG.15474	Cluster-593.1073	5559	0.741646	0.854399	ENSONIG00000017821	ENSONIP00000022466	nrip2	nuclear receptor interacting protein 2 [Source:ZFIN;Acc:ZDB-GENE-030131-9425]
STRG.9788.3_gene=STRG.9788	Cluster-593.12439	3969	0.720363	0.738017	ENSONIG00000017851	ENSONIP00000022504	apbb3	amyloid beta (A4) precursor protein-binding, family B, member 3 [Source:ZFIN;Acc:ZDB-GENE-140106-53]
STRG.37556.2_gene=STRG.37556	Cluster-593.11065	3702	0.702958	0.887914	ENSONIG00000017863	ENSONIP00000022516	zgc:66447	zgc:66447 [Source:ZFIN;Acc:ZDB-GENE-030131-4748]
STRG.37554.1_gene=STRG.37554	Cluster-593.10047	9919	0.796633	0.909946	ENSONIG00000017869	ENSONIP00000022522	frmpd3	FERM and PDZ domain containing 3 [Source:ZFIN;Acc:ZDB-GENE-100316-9]
STRG.15433.2_gene=STRG.15433	Cluster-593.9329	14636	0.854043	0.849722	ENSONIG00000017878	ENSONIP00000022533
STRG.29347.4_gene=STRG.29347	Cluster-593.9599	11932	0.724606	0.908651	ENSONIG00000017919	ENSONIP00000022585	zgc:158659	phosphatidylinositol 4,5-bisphosphate 3-kinase catalytic subunit alpha isoform [Source:NCBI gene;Acc:100707861]
STRG.29344.3_gene=STRG.29344	Cluster-593.8872	8235	0.861074	0.904829	ENSONIG00000017921	ENSONIP00000022587		retinal guanylyl cyclase 2 [Source:NCBI gene;Acc:100708131]
STRG.9484.5_gene=STRG.9484	Cluster-593.3654	8811	0.752344	0.850086	ENSONIG00000017939	ENSONIP00000022609	plch2a	phospholipase C, eta 2a [Source:ZFIN;Acc:ZDB-GENE-030131-6367]
STRG.34056.1_gene=STRG.34056	Cluster-593.9213	6764	0.867502	0.826675	ENSONIG00000018010	ENSONIP00000022693	atf7ip	activating transcription factor 7 interacting protein [Source:ZFIN;Acc:ZDB-GENE-061103-178]
STRG.34061.1_gene=STRG.34061	Cluster-593.15896	4706	0.807059	0.798015	ENSONIG00000018032	ENSONIP00000022723
STRG.34068.5_gene=STRG.34068	Cluster-593.11739	11671	0.823417	0.81971	ENSONIG00000018040	ENSONIP00000022734
STRG.24573.1_gene=STRG.24573	Cluster-593.8725	19589	0.849286	0.97994	ENSONIG00000018043	ENSONIP00000022737	aatkb	apoptosis-associated tyrosine kinase b [Source:ZFIN;Acc:ZDB-GENE-100812-6]
STRG.24576.4_gene=STRG.24576	Cluster-593.6643	8915	0.752273	0.862639	ENSONIG00000018045	ENSONIP00000022739
STRG.34127.2_gene=STRG.34127	Cluster-593.1969	4941	0.737908	0.773986	ENSONIG00000018113	ENSONIP00000022819	rhbdl3	rhomboid like 3 [Source:NCBI gene;Acc:100693793]
STRG.42768.1_gene=STRG.42768	Cluster-593.5619	475	0.851672	0.912836	ENSONIG00000018129	ENSONIP00000022838
STRG.737.7_gene=STRG.737	Cluster-593.7904	14473	0.75457	0.714846	ENSONIG00000018151	ENSONIP00000022869
STRG.34165.3_gene=STRG.34165	Cluster-593.15469	4962	0.785173	0.717609	ENSONIG00000018164	ENSONIP00000022884	pik3r6a	uncharacterized protein C16orf45 [Source:NCBI gene;Acc:100703987]
STRG.24557.3_gene=STRG.24557	Cluster-593.1191	9183	0.775898	0.920334	ENSONIG00000018187	ENSONIP00000022910	ARHGAP44 (1 of many)	Rho GTPase activating protein 44 [Source:HGNC Symbol;Acc:HGNC:29096]
STRG.24530.2_gene=STRG.24530	Cluster-593.11054	13331	0.810919	0.850226	ENSONIG00000018224	ENSONIP00000022951	tbkbp1	TBK1 binding protein 1 [Source:NCBI gene;Acc:100701376]
STRG.26.3_gene=STRG.26	Cluster-593.5787	12237	0.8123	0.758571	ENSONIG00000018274	ENSONIP00000023009
STRG.34606.1_gene=STRG.34606	Cluster-593.14825	5654	0.818375	0.795226	ENSONIG00000018281	ENSONIP00000023017		potassium voltage-gated channel subfamily H member 7 [Source:NCBI gene;Acc:100704753]
STRG.22949.2_gene=STRG.22949	Cluster-593.2545	8531	0.740409	0.839756	ENSONIG00000018329	ENSONIP00000023081	rasgrp2	RAS guanyl releasing protein 2 [Source:NCBI gene;Acc:100692458]
STRG.17767.2_gene=STRG.17767	Cluster-593.14664	8153	0.864108	0.901872	ENSONIG00000018340	ENSONIP00000023095	CNNM1 (1 of many)	cyclin and CBS domain divalent metal cation transport mediator 1 [Source:NCBI gene;Acc:100705083]
STRG.23438.5_gene=STRG.23438	Cluster-593.15887	14807	0.796239	0.866909	ENSONIG00000018346	ENSONIP00000023102	si:rp71-1g18.13	si:rp71-1g18.13 [Source:ZFIN;Acc:ZDB-GENE-040724-111]
STRG.25816.2_gene=STRG.25816	Cluster-593.12347	7661	0.715823	0.898726	ENSONIG00000018369	ENSONIP00000023127	zzz3	zinc finger, ZZ-type containing 3 [Source:ZFIN;Acc:ZDB-GENE-030131-6450]
STRG.25827.3_gene=STRG.25827	Cluster-593.7150	13591	0.84388	0.86267	ENSONIG00000018435	ENSONIP00000023210	cc2d1b	coiled-coil and C2 domain containing 1B [Source:NCBI gene;Acc:100709981]
STRG.17804.1_gene=STRG.17804	Cluster-593.6409	5761	0.763029	0.914226	ENSONIG00000018451	ENSONIP00000023228	lzts2a	leucine zipper, putative tumor suppressor 2a [Source:ZFIN;Acc:ZDB-GENE-090313-276]
STRG.57989.1_gene=STRG.57989	Cluster-593.1245	308	0.816754	0.841539	ENSONIG00000018454	ENSONIP00000023232
STRG.25847.5_gene=STRG.25847	Cluster-593.11759	16536	0.750633	0.910228	ENSONIG00000018470	ENSONIP00000023252	MTCL1	microtubule crosslinking factor 1 [Source:HGNC Symbol;Acc:HGNC:29121]
STRG.25851.4_gene=STRG.25851	Cluster-593.979	7847	0.861455	0.909683	ENSONIG00000018477	ENSONIP00000023264	ankrd12	ankyrin repeat domain 12 [Source:NCBI gene;Acc:100711844]
STRG.17830.2_gene=STRG.17830	Cluster-593.14217	4400	0.875953	0.816377	ENSONIG00000018492	ENSONIP00000023281	lrit1a	leucine-rich repeat, immunoglobulin-like domain and transmembrane domain-containing protein 1 [Source:NCBI gene;Acc:100696907]
STRG.25874.1_gene=STRG.25874	Cluster-593.14534	14011	0.874009	0.791639	ENSONIG00000018513	ENSONIP00000023308	abca4b	ATP-binding cassette, sub-family A (ABC1), member 4b [Source:ZFIN;Acc:ZDB-GENE-050517-4]
STRG.17854.9_gene=STRG.17854	Cluster-593.15179	22842	0.738245	0.879644	ENSONIG00000018524	ENSONIP00000023321	kcnma1a	potassium calcium-activated channel subfamily M alpha 1 [Source:NCBI gene;Acc:100692364]
STRG.5213.1_gene=STRG.5213	Cluster-593.3644	5402	0.834463	0.832688	ENSONIG00000018545	ENSONIP00000023346	slc24a3	sodium/potassium/calcium exchanger 3 [Source:NCBI gene;Acc:100696947]
STRG.31565.1_gene=STRG.31565	Cluster-593.8458	15672	0.771571	0.863759	ENSONIG00000018565	ENSONIP00000023370	mmp24	matrix metallopeptidase 24 [Source:ZFIN;Acc:ZDB-GENE-040724-262]
STRG.25887.2_gene=STRG.25887	Cluster-593.8485	3492	0.860756	0.787889	ENSONIG00000018569	ENSONIP00000023374	nrtn	neurturin [Source:ZFIN;Acc:ZDB-GENE-100427-6]
STRG.25901.1_gene=STRG.25901	Cluster-806.0	3231	0.751286	0.723715	ENSONIG00000018592	ENSONIP00000023403	rx2	retinal homeobox protein Rx2 [Source:NCBI gene;Acc:100705071]
STRG.1381.3_gene=STRG.1381	Cluster-593.1663	6472	0.795794	0.857301	ENSONIG00000018603	ENSONIP00000023416
STRG.26583.4_gene=STRG.26583	Cluster-593.13800	9630	0.797556	0.837491	ENSONIG00000018622	ENSONIP00000023440		low-density lipoprotein receptor-related protein 8 [Source:NCBI gene;Acc:100712136]
STRG.26691.1_gene=STRG.26691	Cluster-593.8726	5144	0.707554	0.885649	ENSONIG00000018667	ENSONIP00000023498
STRG.31729.3_gene=STRG.31729	Cluster-593.6646	10764	0.786464	0.877534	ENSONIG00000018691	ENSONIP00000023529	hivep2a	human immunodeficiency virus type I enhancer binding protein 2a [Source:ZFIN;Acc:ZDB-GENE-041014-354]
STRG.23386.10_gene=STRG.23386	Cluster-593.12099	9175	0.87763	0.890548	ENSONIG00000018726	ENSONIP00000023575		vang-like protein 2 [Source:NCBI gene;Acc:100695616]
STRG.35150.1_gene=STRG.35150	Cluster-593.8195	4501	0.752847	0.796348	ENSONIG00000018738	ENSONIP00000023590		protein EFR3 homolog B [Source:NCBI gene;Acc:100706430]
STRG.16110.1_gene=STRG.16110	Cluster-593.982	7272	0.819172	0.929463	ENSONIG00000018779	ENSONIP00000023643	nmbr	neuromedin B receptor [Source:NCBI gene;Acc:100712107]
STRG.3167.3_gene=STRG.3167	Cluster-593.2874	6748	0.803148	0.918068	ENSONIG00000018854	ENSONIP00000023741	cep170ab	centrosomal protein of 170 kDa [Source:NCBI gene;Acc:100712307]
STRG.32416.2_gene=STRG.32416	Cluster-593.14831	2998	0.902573	0.804883	ENSONIG00000018901	ENSONIP00000023800	slc25a34	solute carrier family 25 member 34 [Source:NCBI gene;Acc:100710476]
STRG.3225.1_gene=STRG.3225	Cluster-593.88	6435	0.884599	0.89247	ENSONIG00000018916	ENSONIP00000023821	best2	bestrophin 2 [Source:ZFIN;Acc:ZDB-GENE-090312-127]
STRG.32370.2_gene=STRG.32370	Cluster-593.882	5322	0.792126	0.86815	ENSONIG00000018967	ENSONIP00000023880	pbrm1	protein polybromo-1 [Source:NCBI gene;Acc:100692601]
STRG.32367.1_gene=STRG.32367	Cluster-593.675	6954	0.795318	0.7568	ENSONIG00000018973	ENSONIP00000023888		potassium voltage-gated channel subfamily B member 1 [Source:NCBI gene;Acc:100693231]
STRG.32263.3_gene=STRG.32263	Cluster-593.5158	12964	0.744327	0.803997	ENSONIG00000019149	ENSONIP00000024105	ITPR1 (1 of many)	inositol 1,4,5-trisphosphate receptor type 1 [Source:HGNC Symbol;Acc:HGNC:6180]
STRG.32249.1_gene=STRG.32249	Cluster-593.2893	14529	0.787689	0.832824	ENSONIG00000019160	ENSONIP00000024119
STRG.32246.1_gene=STRG.32246	Cluster-593.356	3176	0.873366	0.818177	ENSONIG00000019163	ENSONIP00000024123	faim2b	protein lifeguard 2 [Source:NCBI gene;Acc:100707431]
STRG.27946.2_gene=STRG.27946	Cluster-593.14694	11442	0.827946	0.85346	ENSONIG00000019253	ENSONIP00000024231	si:ch73-389b16.2	si:ch73-389b16.2 [Source:ZFIN;Acc:ZDB-GENE-050411-113]
STRG.28967.1_gene=STRG.28967	Cluster-593.9827	5784	0.755111	0.713763	ENSONIG00000019286	ENSONIP00000024271	ttc39c	tetratricopeptide repeat protein 39C [Source:NCBI gene;Acc:100690369]
STRG.32158.5_gene=STRG.32158	Cluster-593.4595	5640	0.730672	0.928668	ENSONIG00000019315	ENSONIP00000024310	mdm4	MDM4, p53 regulator [Source:NCBI gene;Acc:100690265]
STRG.32139.1_gene=STRG.32139	Cluster-593.15648	4420	0.770575	0.714519	ENSONIG00000019339	ENSONIP00000024341		zinc finger and SCAN domain-containing protein 22 [Source:NCBI gene;Acc:102076585]
STRG.32135.2_gene=STRG.32135	Cluster-593.295	8388	0.845822	0.875628	ENSONIG00000019343	ENSONIP00000024346	cpne5b	copine Vb [Source:ZFIN;Acc:ZDB-GENE-040426-1398]
STRG.29042.2_gene=STRG.29042	Cluster-593.1126	3874	0.757692	0.898677	ENSONIG00000019344	ENSONIP00000024347	cnga3a	cyclic nucleotide gated channel alpha 3a [Source:ZFIN;Acc:ZDB-GENE-090611-2]
STRG.29037.3_gene=STRG.29037	Cluster-593.15146	6538	0.787818	0.935669	ENSONIG00000019350	ENSONIP00000024354	gabrb3	gamma-aminobutyric acid type A receptor beta3 subunit [Source:NCBI gene;Acc:100696792]
STRG.32110.3_gene=STRG.32110	Cluster-593.8515	9783	0.824506	0.738561	ENSONIG00000019368	ENSONIP00000024379	CAMTA1	calmodulin-binding transcription activator 1 [Source:NCBI gene;Acc:100701441]
STRG.20801.3_gene=STRG.20801	Cluster-593.818	6061	0.766506	0.91182	ENSONIG00000019444	ENSONIP00000024478		alpha-1,6-mannosylglycoprotein 6-beta-N-acetylglucosaminyltransferase B [Source:NCBI gene;Acc:100708112]
STRG.32061.1_gene=STRG.32061	Cluster-593.6043	1166	0.820794	0.818387	ENSONIG00000019452	ENSONIP00000024487
STRG.28864.5_gene=STRG.28864	Cluster-593.10979	5803	0.775358	0.966631	ENSONIG00000019459	ENSONIP00000024495	rhpn1	rhophilin Rho GTPase binding protein 1 [Source:NCBI gene;Acc:100709463]
STRG.25530.6_gene=STRG.25530	Cluster-593.10206	6156	0.712989	0.953453	ENSONIG00000019509	ENSONIP00000024557		ras-related protein Rab-37 [Source:NCBI gene;Acc:100707685]
STRG.30399.1_gene=STRG.30399	Cluster-593.5840	7690	0.730768	0.717758	ENSONIG00000019543	ENSONIP00000024599	LRFN2	leucine-rich repeat and fibronectin type-III domain-containing protein 2 [Source:NCBI gene;Acc:100711379]
STRG.30473.1_gene=STRG.30473	Cluster-593.12872	14226	0.789491	0.782686	ENSONIG00000019620	ENSONIP00000024703	zfyve26	zinc finger, FYVE domain containing 26 [Source:ZFIN;Acc:ZDB-GENE-030131-3286]
STRG.25444.4_gene=STRG.25444	Cluster-593.1165	12413	0.784669	0.91941	ENSONIG00000019655	ENSONIP00000024742	cacna1g	calcium channel, voltage-dependent, T type, alpha 1G subunit [Source:ZFIN;Acc:ZDB-GENE-090514-2]
STRG.36324.4_gene=STRG.36324	Cluster-593.8996	6293	0.762395	0.894373	ENSONIG00000019703	ENSONIP00000024798	celf3a	CUGBP Elav-like family member 3 [Source:NCBI gene;Acc:100694969]
STRG.25380.1_gene=STRG.25380	Cluster-593.12122	5061	0.792859	0.980185	ENSONIG00000019705	ENSONIP00000024802	cbx7b	chromobox 7 [Source:NCBI gene;Acc:102076083]
STRG.36313.3_gene=STRG.36313	Cluster-593.5628	8136	0.793764	0.896623	ENSONIG00000019719	ENSONIP00000024821
STRG.25219.1_gene=STRG.25219	Cluster-593.8314	2803	0.771532	0.746903	ENSONIG00000019818	ENSONIP00000024947		neuronal pentraxin-2 [Source:NCBI gene;Acc:100707058]
STRG.25231.4_gene=STRG.25231	Cluster-593.13016	15992	0.748305	0.87248	ENSONIG00000019824	ENSONIP00000024954	tecpr1a	tectonin beta-propeller repeat containing 1 [Source:NCBI gene;Acc:100707589]
STRG.22848.1_gene=STRG.22848	Cluster-593.13842	4120	0.868321	0.806083	ENSONIG00000019859	ENSONIP00000024999		tetraspanin-5 [Source:NCBI gene;Acc:100711712]
STRG.22844.1_gene=STRG.22844	Cluster-593.1685	2989	0.728903	0.773202	ENSONIG00000019868	ENSONIP00000025011	PAQR9	progestin and adipoQ receptor family member 9 [Source:HGNC Symbol;Acc:HGNC:30131]
STRG.21258.3_gene=STRG.21258	Cluster-593.10038	6952	0.76597	0.887738	ENSONIG00000019924	ENSONIP00000025096	rpgrip1	protein fantom [Source:NCBI gene;Acc:100708748]
STRG.25313.4_gene=STRG.25313	Cluster-593.5745	9759	0.814691	0.755672	ENSONIG00000019931	ENSONIP00000025105	KIAA0556	KIAA0556 [Source:HGNC Symbol;Acc:HGNC:29068]
STRG.25319.2_gene=STRG.25319	Cluster-593.1215	5270	0.829311	0.831929	ENSONIG00000019942	ENSONIP00000025117	slc17a7b	vesicular glutamate transporter 1 [Source:NCBI gene;Acc:100692232]
STRG.26847.1_gene=STRG.26847	Cluster-593.13308	8097	0.780091	0.881118	ENSONIG00000019963	ENSONIP00000025144
STRG.24839.6_gene=STRG.24839	Cluster-593.15879	2743	0.714741	0.828394	ENSONIG00000019970	ENSONIP00000025151
STRG.24843.2_gene=STRG.24843	Cluster-593.10092	5444	0.710357	0.781136	ENSONIG00000019977	ENSONIP00000025158	si:dkey-49c17.3	ring finger protein 157 [Source:HGNC Symbol;Acc:HGNC:29402]
STRG.25166.1_gene=STRG.25166	Cluster-593.2178	9165	0.793965	0.876188	ENSONIG00000020019	ENSONIP00000025210	MPRIP	myosin phosphatase Rho interacting protein [Source:HGNC Symbol;Acc:HGNC:30321]
STRG.25163.6_gene=STRG.25163	Cluster-593.9421	9356	0.740857	0.923748	ENSONIG00000020020	ENSONIP00000025211
STRG.25154.2_gene=STRG.25154	Cluster-593.11743	10272	0.8199	0.864669	ENSONIG00000020029	ENSONIP00000025225
STRG.25126.3_gene=STRG.25126	Cluster-593.4567	4212	0.83382	0.887053	ENSONIG00000020063	ENSONIP00000025272
STRG.25120.3_gene=STRG.25120	Cluster-593.9985	7373	0.722364	0.870137	ENSONIG00000020072	ENSONIP00000025282	si:dkey-94f20.4	si:dkey-94f20.4 [Source:ZFIN;Acc:ZDB-GENE-121214-276]
STRG.30925.2_gene=STRG.30925	Cluster-593.3928	4869	0.795737	0.937298	ENSONIG00000020123	ENSONIP00000025349	pcnxl4	pecanex homolog 4 [Source:NCBI gene;Acc:100695505]
STRG.30939.1_gene=STRG.30939	Cluster-593.2266	3436	0.744808	0.804254	ENSONIG00000020135	ENSONIP00000025366	hspa4l	heat shock protein family A (Hsp70) member 4 like [Source:NCBI gene;Acc:100697898]
STRG.30946.3_gene=STRG.30946	Cluster-593.12012	9512	0.767375	0.94552	ENSONIG00000020140	ENSONIP00000025373	UNC79	unc-79 homolog, NALCN channel complex subunit [Source:HGNC Symbol;Acc:HGNC:19966]
STRG.30986.1_gene=STRG.30986	Cluster-593.6262	7248	0.729134	0.767884	ENSONIG00000020163	ENSONIP00000025403	tmem63c	transmembrane protein 63C [Source:NCBI gene;Acc:100704370]
STRG.30999.4_gene=STRG.30999	Cluster-593.15557	13380	0.79195	0.933531	ENSONIG00000020175	ENSONIP00000025418	si:dkey-1f12.3
STRG.31014.2_gene=STRG.31014	Cluster-593.8510	4717	0.865923	0.734524	ENSONIG00000020192	ENSONIP00000025438	esrrb	steroid hormone receptor ERR2 [Source:NCBI gene;Acc:100708924]
STRG.16253.1_gene=STRG.16253	Cluster-593.3645	11097	0.83876	0.813867	ENSONIG00000020204	ENSONIP00000025451	clvs2	clavesin 2 [Source:NCBI gene;Acc:100704206]
STRG.31835.2_gene=STRG.31835	Cluster-593.8895	6871	0.718081	0.756251	ENSONIG00000020257	ENSONIP00000025525	cntn4	contactin-4 [Source:NCBI gene;Acc:100695551]
STRG.31842.3_gene=STRG.31842	Cluster-593.13191	8925	0.766457	0.799558	ENSONIG00000020260	ENSONIP00000025529	cntn3b	contactin-3 [Source:NCBI gene;Acc:100696343]
STRG.31886.3_gene=STRG.31886	Cluster-593.7149	4762	0.797443	0.905288	ENSONIG00000020288	ENSONIP00000025564	ccdc120	coiled-coil domain-containing protein 120 [Source:NCBI gene;Acc:100699279]
STRG.31919.2_gene=STRG.31919	Cluster-593.7922	5083	0.747196	0.783946	ENSONIG00000020311	ENSONIP00000025591	sulf2a	sulfatase 2a [Source:ZFIN;Acc:ZDB-GENE-040426-759]
STRG.31945.2_gene=STRG.31945	Cluster-593.8540	4218	0.910337	0.819903	ENSONIG00000020331	ENSONIP00000025621	ip6k2a	inositol hexakisphosphate kinase 2 [Source:NCBI gene;Acc:100704507]
STRG.19728.1_gene=STRG.19728	Cluster-593.1183	8315	0.898042	0.898011	ENSONIG00000020395	ENSONIP00000025700	GPR21	probable G-protein coupled receptor 21 [Source:NCBI gene;Acc:100691800]
STRG.29677.1_gene=STRG.29677	Cluster-593.16227	6604	0.901971	0.909428	ENSONIG00000020457	ENSONIP00000025762	dsela	dermatan sulfate epimerase like a [Source:ZFIN;Acc:ZDB-GENE-030131-7517]
STRG.27878.1_gene=STRG.27878	Cluster-593.1612	9840	0.768871	0.730905	ENSONIG00000020531	ENSONIP00000025836	gpr173	probable G-protein coupled receptor 173 [Source:NCBI gene;Acc:100694027]
STRG.26848.4_gene=STRG.26848	Cluster-593.11834	12307	0.818146	0.899799	ENSONIG00000020646	ENSONIP00000025951
STRG.24076.1_gene=STRG.24076	Cluster-593.11000	3945	0.822624	0.884717	ENSONIG00000020668	ENSONIP00000025973		E3 ubiquitin-protein ligase TRIM21-like [Source:NCBI gene;Acc:100694655]
STRG.15517.1_gene=STRG.15517	Cluster-593.5722	4267	0.879201	0.928755	ENSONIG00000020697	ENSONIP00000026002	chrm2a	Oreochromis niloticus muscarinic receptor 2 subtype (LOC100534441), mRNA. [Source:RefSeq mRNA;Acc:NM_001279657]
STRG.25557.1_gene=STRG.25557	Cluster-593.8327	2487	0.785992	0.866109	ENSONIG00000020719	ENSONIP00000026024
STRG.17925.4_gene=STRG.17925	Cluster-593.3929	4652	0.840735	0.782364	ENSONIG00000020722	ENSONIP00000026027	itprip	inositol 1,4,5-trisphosphate receptor interacting protein [Source:NCBI gene;Acc:100699178]
STRG.37142.1_gene=STRG.37142	Cluster-593.14450	23276	0.765157	0.762776	ENSONIG00000020760	ENSONIP00000026065
STRG.15266.2_gene=STRG.15266	Cluster-593.15845	12342	0.785971	0.935923	ENSONIG00000020771	ENSONIP00000026076	kcna1b	potassium voltage-gated channel subfamily A member 1 [Source:NCBI gene;Acc:100706932]
STRG.29049.1_gene=STRG.29049	Cluster-593.12764	6831	0.829014	0.728387	ENSONIG00000020775	ENSONIP00000026080	s1pr1	sphingosine-1-phosphate receptor 1 [Source:ZFIN;Acc:ZDB-GENE-001228-2]
STRG.27307.4_gene=STRG.27307	Cluster-593.8809	11292	0.793764	0.768432	ENSONIG00000020828	ENSONIP00000026132	amigo1	amphoterin-induced protein 1 [Source:NCBI gene;Acc:100710046]
STRG.10828.2_gene=STRG.10828	Cluster-593.372	12857	0.899871	0.829205	ENSONIG00000020833	ENSONIP00000026137	FLRT1	leucine-rich repeat transmembrane protein FLRT1 [Source:NCBI gene;Acc:100696108]
STRG.36255.2_gene=STRG.36255	Cluster-593.9062	6512	0.86518	0.890913	ENSONIG00000020850	ENSONIP00000026154	lingo4a	leucine-rich repeat and immunoglobulin-like domain-containing nogo receptor-interacting protein 1 [Source:NCBI gene;Acc:106098144]
STRG.35423.1_gene=STRG.35423	Cluster-593.9120	3885	0.792562	0.733003	ENSONIG00000020872	ENSONIP00000026175
STRG.3858.1_gene=STRG.3858	Cluster-593.15742	8858	0.844737	0.848319	ENSONIG00000020918	ENSONIP00000026221	flrt2	fibronectin leucine rich transmembrane protein 2 [Source:ZFIN;Acc:ZDB-GENE-070705-267]
STRG.16533.1_gene=STRG.16533	Cluster-593.10109	4074	0.715835	0.706263	ENSONIG00000020982	ENSONIP00000026285	kcnf1a	potassium voltage-gated channel subfamily F member 1 [Source:NCBI gene;Acc:100700603]
STRG.9737.1_gene=STRG.9737	Cluster-593.727	4082	0.721153	0.917958	ENSONIG00000021011	ENSONIP00000026314
STRG.15942.1_gene=STRG.15942	Cluster-593.3393	2150	0.707859	0.701621	ENSONIG00000021025	ENSONIP00000026328
STRG.10147.1_gene=STRG.10147	Cluster-593.3315	9639	0.786619	0.756049	ENSONIG00000021094	ENSONIP00000026396	drd1b	D(1)-like dopamine receptor [Source:NCBI gene;Acc:100693077]
STRG.15863.1_gene=STRG.15863	Cluster-593.259	4105	0.770644	0.752935	ENSONIG00000021144	ENSONIP00000026446
STRG.8892.2_gene=STRG.8892	Cluster-593.1819	8147	0.860888	0.858678	ENSONIG00000021151	ENSONIP00000026453
STRG.7114.1_gene=STRG.7114	Cluster-793.0	2111	0.839542	0.929248	ENSONIG00000021181	ENSONIP00000026483
STRG.28942.2_gene=STRG.28942	Cluster-593.9206	3905	0.838787	0.795708	ENSONIG00000021192	ENSONIP00000026494	gpr17	G protein-coupled receptor 17 [Source:ZFIN;Acc:ZDB-GENE-100922-133]
STRG.5409.3_gene=STRG.5409	Cluster-593.8357	6305	0.732146	0.871821	ENSONIG00000021233	ENSONIP00000026535	kcnj2a	potassium voltage-gated channel subfamily J member 2 [Source:NCBI gene;Acc:100692542]
STRG.28119.1_gene=STRG.28119	Cluster-593.1718	2707	0.831665	0.762418	ENSONIG00000021316	ENSONIP00000026618		claudin-22-like [Source:NCBI gene;Acc:100694903]
STRG.6787.1_gene=STRG.6787	Cluster-593.1608	5699	0.909808	0.86124	ENSONIG00000021440	ENSONIP00000026742
STRG.21207.3_gene=STRG.21207	Cluster-593.15345	9781	0.737886	0.890145	ENSONIG00000021451	ENSONIP00000026753	sstr3	somatostatin receptor type 5 [Source:NCBI gene;Acc:100710302]
STRG.499.1_gene=STRG.499	Cluster-593.172	6975	0.772775	0.898293	ENSONIG00000021454	ENSONIP00000026756

## Sheet: Table S6. 1mph "black"
Supplementary Table S6. Description, correlation with phenotype, correlation with module membership and annotation of the 280 genes highly correlated with the benthic/limnetic state included in the 1 mph “black” module.
Sequence_ID	Cluster_ID	Sequence_length	Correlation_Phenotype	Correlation_Module_Membership	Tilapia_Ensembl_Gene_ID	Tilapia_Ensembl_Protein_ID	Gene name	Gene description
STRG.13059.1_gene=STRG.13059	Cluster-593.4635	3761	-0.736864	0.817995	ENSONIG00000000176	ENSONIP00000000227	leo1	LEO1 homolog, Paf1/RNA polymerase II complex component [Source:NCBI gene;Acc:100711969]
STRG.23490.1_gene=STRG.23490	Cluster-593.4461	1552	-0.873821	0.861087	ENSONIG00000000296	ENSONIP00000000371	emc4	ER membrane protein complex subunit 4 [Source:NCBI gene;Acc:100692304]
STRG.30542.2_gene=STRG.30542	Cluster-593.12065	1945	-0.868231	0.830138	ENSONIG00000000420	ENSONIP00000000534	tmem206	transmembrane protein 206 [Source:NCBI gene;Acc:100692154]
STRG.27786.1_gene=STRG.27786	Cluster-593.11313	5558	-0.866741	0.782916	ENSONIG00000000465	ENSONIP00000000591	tm9sf4	transmembrane 9 superfamily member 4 [Source:NCBI gene;Acc:100699705]
STRG.22878.1_gene=STRG.22878	Cluster-593.8687	4181	-0.850841	0.927886	ENSONIG00000000598	ENSONIP00000000757	mpdu1b	mannose-P-dolichol utilization defect 1 [Source:NCBI gene;Acc:100696236]
STRG.2933.1_gene=STRG.2933	Cluster-593.10379	2834	-0.759149	0.848125	ENSONIG00000000622	ENSONIP00000000791	H2AFZ	histone H2A.Z [Source:NCBI gene;Acc:100694115]
STRG.30635.1_gene=STRG.30635	Cluster-593.11755	4715	-0.767619	0.769836	ENSONIG00000000879	ENSONIP00000001113	eif5a2 (1 of many)	eukaryotic translation initiation factor 5A-1 [Source:NCBI gene;Acc:100700271]
STRG.928.1_gene=STRG.928	Cluster-593.4501	1013	-0.77579	0.965423	ENSONIG00000000932	ENSONIP00000001177	arpc2	actin related protein 2/3 complex subunit 2 [Source:NCBI gene;Acc:100699436]
STRG.8457.2_gene=STRG.8457	Cluster-593.1864	4328	-0.70972	0.777703	ENSONIG00000001040	ENSONIP00000001317	rffl	ring finger and FYVE-like domain containing E3 ubiquitin protein ligase [Source:ZFIN;Acc:ZDB-GENE-040426-2274]
STRG.16901.3_gene=STRG.16901	Cluster-593.2733	1569	-0.788649	0.883293	ENSONIG00000001049	ENSONIP00000001329	irak1bp1	interleukin-1 receptor-associated kinase 1 binding protein 1 [Source:ZFIN;Acc:ZDB-GENE-050522-272]
STRG.36901.1_gene=STRG.36901	Cluster-593.14807	1466	-0.888959	0.775891	ENSONIG00000001109	ENSONIP00000001405	elovl6	ELOVL fatty acid elongase 6 [Source:NCBI gene;Acc:100706271]
STRG.16931.1_gene=STRG.16931	Cluster-593.5990	1723	-0.70602	0.814426	ENSONIG00000001163	ENSONIP00000001471	psmc1a	proteasome 26S subunit, ATPase 1 [Source:NCBI gene;Acc:100690632]
STRG.16936.2_gene=STRG.16936	Cluster-593.5590	1424	-0.76762	0.939718	ENSONIG00000001172	ENSONIP00000001481	PSMA6 (1 of many)	proteasome subunit alpha type-6 [Source:NCBI gene;Acc:100691978]
STRG.30702.1_gene=STRG.30702	Cluster-593.13559	19035	-0.745053	0.819642	ENSONIG00000001242	ENSONIP00000001567	uggt1	UDP-glucose glycoprotein glucosyltransferase 1 [Source:NCBI gene;Acc:100707269]
STRG.18169.1_gene=STRG.18169	Cluster-593.4805	2771	-0.706727	0.913053	ENSONIG00000001245	ENSONIP00000001571	ACTR2	ARP2 actin related protein 2 homolog [Source:NCBI gene;Acc:100710986]
STRG.8526.1_gene=STRG.8526	Cluster-593.12876	7177	-0.843878	0.930427	ENSONIG00000001284	ENSONIP00000001621	zgc:85932	calpain-9 [Source:NCBI gene;Acc:100708001]
STRG.18197.1_gene=STRG.18197	Cluster-593.3886	5963	-0.728086	0.96009	ENSONIG00000001332	ENSONIP00000001682	mtx2	metaxin 2 [Source:NCBI gene;Acc:100690427]
STRG.18265.4_gene=STRG.18265	Cluster-593.3075	6512	-0.874348	0.824456	ENSONIG00000001497	ENSONIP00000001876	zmp:0000001102	zmp:0000001102 [Source:ZFIN;Acc:ZDB-GENE-140106-62]
STRG.12289.1_gene=STRG.12289	Cluster-593.15394	5288	-0.79472	0.76584	ENSONIG00000001508	ENSONIP00000001887	wdr73	WD repeat domain 73 [Source:NCBI gene;Acc:100693647]
STRG.27700.1_gene=STRG.27700	Cluster-593.10781	3518	-0.735407	0.938233	ENSONIG00000001637	ENSONIP00000002053	nsfl1c	NSFL1 cofactor [Source:NCBI gene;Acc:100704920]
STRG.10829.1_gene=STRG.10829	Cluster-593.6607	4013	-0.77442	0.895534	ENSONIG00000001738	ENSONIP00000002177	zfpl1	zinc finger protein like 1 [Source:NCBI gene;Acc:100696637]
STRG.10824.2_gene=STRG.10824	Cluster-593.2708	3318	-0.766131	0.772126	ENSONIG00000001751	ENSONIP00000002195	vps51	VPS51, GARP complex subunit [Source:NCBI gene;Acc:100697169]
STRG.33153.1_gene=STRG.33153	Cluster-593.15952	782	-0.754398	0.777674	ENSONIG00000001815	ENSONIP00000002271
STRG.28410.1_gene=STRG.28410	Cluster-593.5952	1939	-0.747031	0.947849	ENSONIG00000001847	ENSONIP00000002306	cope	coatomer protein complex, subunit epsilon [Source:ZFIN;Acc:ZDB-GENE-041114-59]
STRG.28410.2_gene=STRG.28410	Cluster-593.10170	2181	-0.916159	0.884163	ENSONIG00000001854	ENSONIP00000002313	mydgf	myeloid-derived growth factor [Source:ZFIN;Acc:ZDB-GENE-040718-183]
STRG.28433.1_gene=STRG.28433	Cluster-593.11153	2543	-0.839403	0.818862	ENSONIG00000001987	ENSONIP00000002487	calr	calreticulin [Source:NCBI gene;Acc:100701980]
STRG.28533.1_gene=STRG.28533	Cluster-593.2486	3766	-0.708844	0.715149	ENSONIG00000002096	ENSONIP00000002613	mknk1	MAP kinase-interacting serine/threonine-protein kinase 1 [Source:NCBI gene;Acc:100711270]
STRG.27428.1_gene=STRG.27428	Cluster-593.1140	1077	-0.74639	0.793363	ENSONIG00000002140	ENSONIP00000002668	ela2l	chymotrypsin-like elastase family member 2A [Source:NCBI gene;Acc:100696175]
STRG.12523.1_gene=STRG.12523	Cluster-593.5514	3522	-0.751545	0.939559	ENSONIG00000002216	ENSONIP00000002766		apoptosis-associated speck-like protein containing a CARD [Source:NCBI gene;Acc:100693633]
STRG.27355.1_gene=STRG.27355	Cluster-593.6162	1969	-0.759184	0.932733	ENSONIG00000002336	ENSONIP00000002921	pgd	phosphogluconate dehydrogenase [Source:NCBI gene;Acc:100705056]
STRG.37062.1_gene=STRG.37062	Cluster-593.13329	2520	-0.708835	0.813393	ENSONIG00000002476	ENSONIP00000003097	zgc:101583	magnesium transporter NIPA2 [Source:NCBI gene;Acc:100710928]
STRG.13611.1_gene=STRG.13611	Cluster-593.3653	1359	-0.834507	0.860741	ENSONIG00000002538	ENSONIP00000003178	sec11a	SEC11 homolog A, signal peptidase complex subunit [Source:NCBI gene;Acc:100692935]
STRG.37092.1_gene=STRG.37092	Cluster-593.10614	1757	-0.760689	0.804369	ENSONIG00000002566	ENSONIP00000003213	mcts1	MCTS1, re-initiation and release factor [Source:NCBI gene;Acc:100694326]
STRG.13619.3_gene=STRG.13619	Cluster-593.14243	1994	-0.886875	0.871174	ENSONIG00000002572	ENSONIP00000003221	tmed3	transmembrane emp24 domain-containing protein 3 [Source:NCBI gene;Acc:100702682]
STRG.13624.1_gene=STRG.13624	Cluster-593.11264	7493	-0.825356	0.921758	ENSONIG00000002577	ENSONIP00000003229		isocitrate dehydrogenase [NADP], mitochondrial [Source:NCBI gene;Acc:100702411]
STRG.23326.5_gene=STRG.23326	Cluster-593.14232	2122	-0.76764	0.862474	ENSONIG00000002641	ENSONIP00000003308	gmpr	GMP reductase 1 [Source:NCBI gene;Acc:100708697]
STRG.36239.1_gene=STRG.36239	Cluster-593.1654	5554	-0.753981	0.714054	ENSONIG00000002691	ENSONIP00000003374
STRG.36277.1_gene=STRG.36277	Cluster-593.11178	2662	-0.808939	0.865924	ENSONIG00000002711	ENSONIP00000003400		14-3-3 protein beta/alpha-A [Source:NCBI gene;Acc:100689836]
STRG.3814.1_gene=STRG.3814	Cluster-593.920	2509	-0.703017	0.898298	ENSONIG00000002825	ENSONIP00000003541	pcsk9	proprotein convertase subtilisin/kexin type 9 [Source:NCBI gene;Acc:100710647]
STRG.38777.1_gene=STRG.38777	Cluster-593.9796	1915	-0.777941	0.83424	ENSONIG00000002856	ENSONIP00000003576	surf4	surfeit 4 [Source:NCBI gene;Acc:100701277]
STRG.11739.1_gene=STRG.11739	Cluster-646.0	1913	-0.782896	0.825042	ENSONIG00000002921	ENSONIP00000003659	fkbp14	FK506 binding protein 14 [Source:NCBI gene;Acc:100690325]
STRG.13893.1_gene=STRG.13893	Cluster-593.14276	2473	-0.890117	0.91427	ENSONIG00000003199	ENSONIP00000004013	dhcr7	7-dehydrocholesterol reductase [Source:NCBI gene;Acc:100690153]
STRG.13942.1_gene=STRG.13942	Cluster-593.588	1002	-0.795217	0.725613	ENSONIG00000003245	ENSONIP00000004074
STRG.13935.2_gene=STRG.13935	Cluster-593.1727	2752	-0.872646	0.74875	ENSONIG00000003300	ENSONIP00000004145	cebpa	CCAAT enhancer binding protein alpha [Source:ZFIN;Acc:ZDB-GENE-020111-2]
STRG.31763.1_gene=STRG.31763	Cluster-569.0	3281	-0.725941	0.754775	ENSONIG00000003305	ENSONIP00000004153	slc45a3	solute carrier family 45 member 3 [Source:NCBI gene;Acc:100693075]
STRG.33636.1_gene=STRG.33636	Cluster-593.8559	1930	-0.776229	0.899693	ENSONIG00000003343	ENSONIP00000004208		protein disulfide-isomerase [Source:NCBI gene;Acc:100704827]
STRG.13096.2_gene=STRG.13096	Cluster-593.4533	2803	-0.742156	0.885559	ENSONIG00000003378	ENSONIP00000004253	ildr1a	immunoglobulin-like domain-containing receptor 1 [Source:NCBI gene;Acc:100697787]
STRG.19830.3_gene=STRG.19830	Cluster-593.10377	1683	-0.710231	0.867641	ENSONIG00000003382	ENSONIP00000004260		ATP synthase F(0) complex subunit C2, mitochondrial [Source:NCBI gene;Acc:100692587]
STRG.13097.2_gene=STRG.13097	Cluster-593.4245	2221	-0.769639	0.878667	ENSONIG00000003388	ENSONIP00000004266	gpa33a	cell surface A33 antigen-like [Source:NCBI gene;Acc:100698318]
STRG.19521.1_gene=STRG.19521	Cluster-593.773	3370	-0.741936	0.919755	ENSONIG00000003545	ENSONIP00000004463		3-hydroxy-3-methylglutaryl-coenzyme A reductase [Source:NCBI gene;Acc:100697646]
STRG.35413.1_gene=STRG.35413	Cluster-593.14521	3177	-0.767599	0.852954	ENSONIG00000003604	ENSONIP00000004532	ralba (1 of many)	ras-related protein ralB-A [Source:NCBI gene;Acc:100704913]
STRG.29459.1_gene=STRG.29459	Cluster-593.13300	2869	-0.816774	0.944829	ENSONIG00000003630	ENSONIP00000004568	idi1	isopentenyl-diphosphate delta isomerase 1 [Source:NCBI gene;Acc:100706940]
STRG.38606.1_gene=STRG.38606	Cluster-593.10655	5684	-0.718894	0.852989	ENSONIG00000003670	ENSONIP00000004617	nnt	NAD(P) transhydrogenase, mitochondrial [Source:NCBI gene;Acc:100706113]
STRG.38586.1_gene=STRG.38586	Cluster-593.15684	1549	-0.729488	0.753973	ENSONIG00000003731	ENSONIP00000004691	plgrkt	plasminogen receptor with a C-terminal lysine [Source:NCBI gene;Acc:100708254]
STRG.21604.2_gene=STRG.21604	Cluster-593.801	3668	-0.750659	0.814236	ENSONIG00000003884	ENSONIP00000004893	poc1b	POC1 centriolar protein B [Source:ZFIN;Acc:ZDB-GENE-031118-54]
STRG.21559.1_gene=STRG.21559	Cluster-593.8977	2019	-0.700281	0.808176	ENSONIG00000003921	ENSONIP00000004939		high choriolytic enzyme 1 [Source:NCBI gene;Acc:100697799]
STRG.38942.1_gene=STRG.38942	Cluster-593.10652	2555	-0.776245	0.90883	ENSONIG00000004128	ENSONIP00000005202	sigmar1	sigma non-opioid intracellular receptor 1 [Source:ZFIN;Acc:ZDB-GENE-040426-1006]
STRG.38946.1_gene=STRG.38946	Cluster-593.15948	2285	-0.758666	0.883583	ENSONIG00000004133	ENSONIP00000005207	galt	galactose-1-phosphate uridylyltransferase [Source:ZFIN;Acc:ZDB-GENE-070112-172]
STRG.14413.5_gene=STRG.14413	Cluster-593.7322	1241	-0.750697	0.905564	ENSONIG00000004187	ENSONIP00000005270	tuba8l3	tubulin, alpha 8 like 3 [Source:ZFIN;Acc:ZDB-GENE-040801-77]
STRG.38064.1_gene=STRG.38064	Cluster-593.7961	3577	-0.890443	0.822717	ENSONIG00000004227	ENSONIP00000005318	lman2	lectin, mannose-binding 2 [Source:ZFIN;Acc:ZDB-GENE-070209-149]
STRG.10332.1_gene=STRG.10332	Cluster-593.4745	3054	-0.746174	0.844596	ENSONIG00000004239	ENSONIP00000005337	mogat3b	diacylglycerol O-acyltransferase 2 [Source:NCBI gene;Acc:100707401]
STRG.35911.2_gene=STRG.35911	Cluster-593.3408	2492	-0.771796	0.74194	ENSONIG00000004578	ENSONIP00000005764
STRG.35860.2_gene=STRG.35860	Cluster-593.14364	4729	-0.733252	0.945979	ENSONIG00000004706	ENSONIP00000005928	pef1	penta-EF-hand domain containing 1 [Source:ZFIN;Acc:ZDB-GENE-040801-259]
STRG.29495.1_gene=STRG.29495	Cluster-593.12531	2263	-0.787641	0.728068	ENSONIG00000004724	ENSONIP00000005948	sh3glb1a	SH3 domain containing GRB2 like, endophilin B1 [Source:NCBI gene;Acc:100708934]
STRG.30786.1_gene=STRG.30786	Cluster-593.11233	1779	-0.789747	0.916696	ENSONIG00000004898	ENSONIP00000006159	tmem30b	cell cycle control protein 50A [Source:NCBI gene;Acc:100700877]
STRG.10454.1_gene=STRG.10454	Cluster-593.5744	5816	-0.851998	0.868594	ENSONIG00000005102	ENSONIP00000006414	sms	spermine synthase [Source:NCBI gene;Acc:100708530]
STRG.32660.2_gene=STRG.32660	Cluster-593.12892	3654	-0.904439	0.875063	ENSONIG00000005142	ENSONIP00000006463	myg1	melanocyte proliferating gene 1 [Source:ZFIN;Acc:ZDB-GENE-060312-32]
STRG.10437.1_gene=STRG.10437	Cluster-593.3828	885	-0.90447	0.863989	ENSONIG00000005145	ENSONIP00000006467	prdx4	peroxiredoxin 4 [Source:ZFIN;Acc:ZDB-GENE-030131-1096]
STRG.37206.6_gene=STRG.37206	Cluster-593.12142	2665	-0.814692	0.898139	ENSONIG00000005400	ENSONIP00000006787	stx5a	syntaxin 5A [Source:ZFIN;Acc:ZDB-GENE-040718-18]
STRG.9091.1_gene=STRG.9091	Cluster-593.6975	920	-0.872019	0.901259	ENSONIG00000005536	ENSONIP00000006958	ssr3	signal sequence receptor, gamma [Source:ZFIN;Acc:ZDB-GENE-030131-9134]
STRG.16367.3_gene=STRG.16367	Cluster-593.4861	2787	-0.713273	0.910208	ENSONIG00000005659	ENSONIP00000007124	abracl	ABRA C-terminal like [Source:NCBI gene;Acc:100711925]
STRG.13476.1_gene=STRG.13476	Cluster-593.7358	1133	-0.822068	0.850389	ENSONIG00000005662	ENSONIP00000007128	pdcd5	programmed cell death 5 [Source:NCBI gene;Acc:100705838]
STRG.12952.1_gene=STRG.12952	Cluster-593.11641	1510	-0.848878	0.875604	ENSONIG00000005800	ENSONIP00000007303	taldo1	transaldolase 1 [Source:NCBI gene;Acc:100701115]
STRG.29835.1_gene=STRG.29835	Cluster-593.10381	2188	-0.704203	0.761246	ENSONIG00000005842	ENSONIP00000007360	slc22a13b	solute carrier family 22 member 13 [Source:NCBI gene;Acc:100701067]
STRG.29823.3_gene=STRG.29823	Cluster-593.9006	1551	-0.831963	0.790155	ENSONIG00000005865	ENSONIP00000007385	cpb1	carboxypeptidase B1 [Source:NCBI gene;Acc:100702694]
STRG.12912.1_gene=STRG.12912	Cluster-593.4248	2311	-0.870634	0.875685	ENSONIG00000005893	ENSONIP00000007419	hsd17b12b	very-long-chain 3-oxoacyl-CoA reductase-B [Source:NCBI gene;Acc:100703825]
STRG.12905.1_gene=STRG.12905	Cluster-593.11803	1226	-0.840868	0.94577	ENSONIG00000005908	ENSONIP00000007436	apip	APAF1 interacting protein [Source:ZFIN;Acc:ZDB-GENE-040912-128]
STRG.13259.1_gene=STRG.13259	Cluster-593.5727	6574	-0.762235	0.863289	ENSONIG00000005950	ENSONIP00000007495	pkd1l2b	polycystic kidney disease protein 1-like 2 [Source:NCBI gene;Acc:100691524]
STRG.16460.1_gene=STRG.16460	Cluster-593.5295	2937	-0.714914	0.732577	ENSONIG00000006052	ENSONIP00000007622	rhag	Rh associated glycoprotein [Source:ZFIN;Acc:ZDB-GENE-030131-8229]
STRG.13291.1_gene=STRG.13291	Cluster-593.3991	4882	-0.753163	0.750941	ENSONIG00000006172	ENSONIP00000007777
STRG.13265.2_gene=STRG.13265	Cluster-593.12554	3121	-0.746006	0.740187	ENSONIG00000006233	ENSONIP00000007855	casc4	cancer susceptibility 4 [Source:NCBI gene;Acc:100696702]
STRG.19853.1_gene=STRG.19853	Cluster-593.1636	1211	-0.785979	0.797813	ENSONIG00000006241	ENSONIP00000007864
STRG.29679.1_gene=STRG.29679	Cluster-593.11827	3250	-0.701992	0.897167	ENSONIG00000006323	ENSONIP00000007974	TMX3	thioredoxin related transmembrane protein 3 [Source:HGNC Symbol;Acc:HGNC:24718]
STRG.5372.1_gene=STRG.5372	Cluster-593.2481	2884	-0.807055	0.846593	ENSONIG00000006340	ENSONIP00000007992	rab13	RAB13, member RAS oncogene family [Source:ZFIN;Acc:ZDB-GENE-030826-30]
STRG.29654.1_gene=STRG.29654	Cluster-593.16116	1584	-0.716257	0.901581	ENSONIG00000006379	ENSONIP00000008040	rdh12l	retinol dehydrogenase 12, like [Source:ZFIN;Acc:ZDB-GENE-040801-48]
STRG.5376.1_gene=STRG.5376	Cluster-593.9143	1348	-0.734585	0.863648	ENSONIG00000006388	ENSONIP00000008051	crabp2a	cellular retinoic acid binding protein 2, a [Source:ZFIN;Acc:ZDB-GENE-020320-4]
STRG.5405.1_gene=STRG.5405	Cluster-593.4651	3941	-0.848265	0.863071	ENSONIG00000006474	ENSONIP00000008161	pklr	pyruvate kinase L/R [Source:ZFIN;Acc:ZDB-GENE-010907-1]
STRG.29630.1_gene=STRG.29630	Cluster-593.14877	5040	-0.843671	0.912399	ENSONIG00000006480	ENSONIP00000008170	tfr1b	transferrin receptor 1b [Source:ZFIN;Acc:ZDB-GENE-041220-2]
STRG.34237.1_gene=STRG.34237	Cluster-593.13951	3405	-0.706416	0.924236	ENSONIG00000006489	ENSONIP00000008182	psmd12	proteasome 26S subunit, non-ATPase 12 [Source:NCBI gene;Acc:100697303]
STRG.27560.1_gene=STRG.27560	Cluster-593.10191	1869	-0.790039	0.745204	ENSONIG00000006547	ENSONIP00000008260	ddost	dolichyl-diphosphooligosaccharide--protein glycosyltransferase subunit (non-catalytic) [Source:ZFIN;Acc:ZDB-GENE-040426-2147]
STRG.14874.1_gene=STRG.14874	Cluster-593.3965	1175	-0.767073	0.950771	ENSONIG00000006758	ENSONIP00000008533	uchl3	ubiquitin C-terminal hydrolase L3 [Source:NCBI gene;Acc:100699410]
STRG.33273.1_gene=STRG.33273	Cluster-593.7999	2656	-0.713173	0.907152	ENSONIG00000006819	ENSONIP00000008605
STRG.5247.3_gene=STRG.5247	Cluster-593.3020	1831	-0.747148	0.854713	ENSONIG00000006947	ENSONIP00000008762
STRG.36710.3_gene=STRG.36710	Cluster-593.6765	3354	-0.72782	0.785892	ENSONIG00000007051	ENSONIP00000008902	tmem238a	transmembrane protein 238a [Source:ZFIN;Acc:ZDB-GENE-060503-785]
STRG.5288.1_gene=STRG.5288	Cluster-593.14218	2425	-0.866249	0.909659	ENSONIG00000007072	ENSONIP00000008925	slc39a7	solute carrier family 39 (zinc transporter), member 7 [Source:ZFIN;Acc:ZDB-GENE-991110-20]
STRG.18391.2_gene=STRG.18391	Cluster-593.1743	3581	-0.76622	0.787775	ENSONIG00000007073	ENSONIP00000008926	entpd6	ectonucleoside triphosphate diphosphohydrolase 6 (putative) [Source:NCBI gene;Acc:100704298]
STRG.18385.1_gene=STRG.18385	Cluster-593.13216	991	-0.707859	0.861702	ENSONIG00000007119	ENSONIP00000008981	zgc:64201	zgc:64201 [Source:ZFIN;Acc:ZDB-GENE-040426-1402]
STRG.12045.1_gene=STRG.12045	Cluster-593.7269	1332	-0.723149	0.935484	ENSONIG00000007278	ENSONIP00000009179	si:rp71-45k5.4	proteasome subunit alpha 2 [Source:NCBI gene;Acc:100694136]
STRG.12052.1_gene=STRG.12052	Cluster-593.11183	1565	-0.849457	0.865925	ENSONIG00000007287	ENSONIP00000009190	derl1	derlin 1 [Source:ZFIN;Acc:ZDB-GENE-040426-2793]
STRG.24605.1_gene=STRG.24605	Cluster-593.7675	7384	-0.705714	0.784157	ENSONIG00000007311	ENSONIP00000009223
STRG.12723.1_gene=STRG.12723	Cluster-593.4122	2601	-0.737551	0.83013	ENSONIG00000007321	ENSONIP00000009233	mtch2	mitochondrial carrier 2 [Source:NCBI gene;Acc:100701342]
STRG.38488.1_gene=STRG.38488	Cluster-593.7081	2587	-0.851906	0.779624	ENSONIG00000007437	ENSONIP00000009373		proteasome 26S subunit, non-ATPase 5 [Source:NCBI gene;Acc:100703284]
STRG.15229.2_gene=STRG.15229	Cluster-593.12200	2007	-0.726517	0.894167	ENSONIG00000007594	ENSONIP00000009573	ARF5	ADP ribosylation factor 5 [Source:NCBI gene;Acc:100708985]
STRG.15204.1_gene=STRG.15204	Cluster-593.12119	1384	-0.819592	0.79056	ENSONIG00000007615	ENSONIP00000009598	calua	calumenin [Source:NCBI gene;Acc:100710507]
STRG.38854.1_gene=STRG.38854	Cluster-593.11458	3045	-0.853461	0.750273	ENSONIG00000007682	ENSONIP00000009683	lman1	lectin, mannose binding 1 [Source:NCBI gene;Acc:100701204]
STRG.38835.1_gene=STRG.38835	Cluster-593.12831	3505	-0.866756	0.828424	ENSONIG00000007741	ENSONIP00000009756	dym	dymeclin [Source:ZFIN;Acc:ZDB-GENE-091204-348]
STRG.8323.1_gene=STRG.8323	Cluster-593.7332	1405	-0.726093	0.882803	ENSONIG00000007743	ENSONIP00000009758	sae1	SUMO1 activating enzyme subunit 1 [Source:NCBI gene;Acc:100707755]
STRG.29058.1_gene=STRG.29058	Cluster-593.11880	2521	-0.844643	0.749834	ENSONIG00000007772	ENSONIP00000009791	slc30a7	solute carrier family 30 (zinc transporter), member 7 [Source:ZFIN;Acc:ZDB-GENE-030131-5650]
STRG.19924.1_gene=STRG.19924	Cluster-593.15197	1375	-0.810874	0.910115	ENSONIG00000007882	ENSONIP00000009935	baxb	BCL2 associated X, apoptosis regulator b [Source:ZFIN;Acc:ZDB-GENE-050227-21]
STRG.21076.1_gene=STRG.21076	Cluster-593.3333	4312	-0.714102	0.768647	ENSONIG00000008050	ENSONIP00000010137	cnn1b	calponin 1 [Source:NCBI gene;Acc:100706462]
STRG.29511.1_gene=STRG.29511	Cluster-593.12803	694	-0.750575	0.852144	ENSONIG00000008082	ENSONIP00000010181		proteasome maturation protein [Source:NCBI gene;Acc:100704752]
STRG.21048.1_gene=STRG.21048	Cluster-593.590	1536	-0.804246	0.750803	ENSONIG00000008092	ENSONIP00000010194		peptidoglycan recognition protein 2 [Source:NCBI gene;Acc:100705483]
STRG.29522.2_gene=STRG.29522	Cluster-593.6389	2054	-0.724087	0.830436	ENSONIG00000008121	ENSONIP00000010228	psme1	proteasome activator subunit 1 [Source:NCBI gene;Acc:100705986]
STRG.30253.1_gene=STRG.30253	Cluster-593.6054	2435	-0.745816	0.866549	ENSONIG00000008180	ENSONIP00000010300	tmem54a	keratinocyte-associated protein 3 [Source:NCBI gene;Acc:100711653]
STRG.30188.1_gene=STRG.30188	Cluster-593.11007	1859	-0.721354	0.945798	ENSONIG00000008209	ENSONIP00000010334	eif1axb	eukaryotic translation initiation factor 1A, X-linked, b [Source:ZFIN;Acc:ZDB-GENE-030131-1319]
STRG.56379.1_gene=STRG.56379	Cluster-593.398	209	-0.707828	0.870252	ENSONIG00000008344	ENSONIP00000010491
STRG.20952.1_gene=STRG.20952	Cluster-593.8624	6348	-0.770591	0.92376	ENSONIG00000008375	ENSONIP00000010528	srebf2	sterol regulatory element binding transcription factor 2 [Source:NCBI gene;Acc:100692789]
STRG.20889.2_gene=STRG.20889	Cluster-593.13431	4656	-0.930744	0.856109	ENSONIG00000008491	ENSONIP00000010671	shmt1	serine hydroxymethyltransferase 1 (soluble) [Source:ZFIN;Acc:ZDB-GENE-040426-1558]
STRG.10137.1_gene=STRG.10137	Cluster-593.15157	1652	-0.749718	0.820605	ENSONIG00000008522	ENSONIP00000010715	fhl1b	four and a half LIM domains 1b [Source:ZFIN;Acc:ZDB-GENE-031219-1]
STRG.21888.1_gene=STRG.21888	Cluster-593.11012	2857	-0.839203	0.776223	ENSONIG00000008526	ENSONIP00000010722	hsp90b1	heat shock protein 90 beta family member 1 [Source:NCBI gene;Acc:100700552]
STRG.12460.1_gene=STRG.12460	Cluster-593.2698	806	-0.701177	0.785139	ENSONIG00000008684	ENSONIP00000010914	vmo1b	vitelline membrane outer layer 1 homolog b [Source:ZFIN;Acc:ZDB-GENE-120215-131]
STRG.23100.2_gene=STRG.23100	Cluster-593.12048	1149	-0.912123	0.924748	ENSONIG00000008758	ENSONIP00000011009	ostc	oligosaccharyltransferase complex non-catalytic subunit [Source:NCBI gene;Acc:100691317]
STRG.23083.1_gene=STRG.23083	Cluster-593.12415	1765	-0.703787	0.720642	ENSONIG00000008770	ENSONIP00000011024	plin2	perilipin 2 [Source:ZFIN;Acc:ZDB-GENE-050913-12]
STRG.33989.1_gene=STRG.33989	Cluster-593.14375	1611	-0.759655	0.830361	ENSONIG00000008865	ENSONIP00000011145	gtf2e2	general transcription factor IIE, polypeptide 2, beta [Source:ZFIN;Acc:ZDB-GENE-030131-6794]
STRG.34466.3_gene=STRG.34466	Cluster-593.14926	4324	-0.712049	0.799338	ENSONIG00000008967	ENSONIP00000011275	dtd1	D-tyrosyl-tRNA deacylase 1 [Source:NCBI gene;Acc:100691212]
STRG.34015.2_gene=STRG.34015	Cluster-593.14777	4968	-0.837576	0.763162	ENSONIG00000008970	ENSONIP00000011279	fam114a1	family with sequence similarity 114, member A1 [Source:ZFIN;Acc:ZDB-GENE-070410-52]
STRG.14450.1_gene=STRG.14450	Cluster-593.3261	6789	-0.796538	0.807632	ENSONIG00000009072	ENSONIP00000011409	si:ch211-241j8.2	nucleoporin nup124 [Source:NCBI gene;Acc:100711302]
STRG.26724.2_gene=STRG.26724	Cluster-593.8096	690	-0.791754	0.928263	ENSONIG00000009081	ENSONIP00000011419	dad1	defender against cell death 1 [Source:NCBI gene;Acc:100712496]
STRG.2046.1_gene=STRG.2046	Cluster-593.7907	1658	-0.706246	0.956374	ENSONIG00000009254	ENSONIP00000011637	psmd3	proteasome 26S subunit, non-ATPase 3 [Source:NCBI gene;Acc:100696341]
STRG.27596.2_gene=STRG.27596	Cluster-593.14648	4707	-0.701442	0.739324	ENSONIG00000009297	ENSONIP00000011691	dennd2c	DENN/MADD domain containing 2C [Source:ZFIN;Acc:ZDB-GENE-081105-71]
STRG.23300.1_gene=STRG.23300	Cluster-593.11296	1417	-0.836303	0.796227	ENSONIG00000009322	ENSONIP00000011718	tm4sf5	transmembrane 4 L six family member 5 [Source:NCBI gene;Acc:100699401]
STRG.26042.1_gene=STRG.26042	Cluster-593.15272	1985	-0.726508	0.806232	ENSONIG00000009330	ENSONIP00000011727	bcl10	B cell CLL/lymphoma 10 [Source:NCBI gene;Acc:100693579]
STRG.10062.1_gene=STRG.10062	Cluster-593.1318	3017	-0.855218	0.96045	ENSONIG00000009505	ENSONIP00000011942	si:ch211-176g13.7	pleckstrin homology domain containing B1 [Source:NCBI gene;Acc:100711952]
STRG.10055.1_gene=STRG.10055	Cluster-593.10751	3398	-0.728654	0.768336	ENSONIG00000009511	ENSONIP00000011949	usp2b	ubiquitin carboxyl-terminal hydrolase 2 [Source:NCBI gene;Acc:100695864]
STRG.21212.1_gene=STRG.21212	Cluster-593.12078	1411	-0.707721	0.749727	ENSONIG00000009559	ENSONIP00000012011	pctp	phosphatidylcholine transfer protein [Source:NCBI gene;Acc:100704328]
STRG.29182.1_gene=STRG.29182	Cluster-593.14059	3346	-0.819445	0.870945	ENSONIG00000009673	ENSONIP00000012150	abcd3b	ATP-binding cassette, sub-family D (ALD), member 3b [Source:ZFIN;Acc:ZDB-GENE-050517-29]
STRG.26190.1_gene=STRG.26190	Cluster-593.9621	1243	-0.770992	0.861696	ENSONIG00000009734	ENSONIP00000012225	psma8	proteasome subunit alpha 8 [Source:NCBI gene;Acc:100702859]
STRG.15821.1_gene=STRG.15821	Cluster-593.7244	1565	-0.847546	0.795623	ENSONIG00000009787	ENSONIP00000012295	creld2	cysteine-rich with EGF-like domains 2 [Source:ZFIN;Acc:ZDB-GENE-040426-1626]
STRG.28244.1_gene=STRG.28244	Cluster-593.11434	2712	-0.897894	0.938141	ENSONIG00000010004	ENSONIP00000012581	arpc5b	actin related protein 2/3 complex subunit 5 [Source:NCBI gene;Acc:100698314]
STRG.17537.1_gene=STRG.17537	Cluster-593.6910	1197	-0.876053	0.930818	ENSONIG00000010009	ENSONIP00000012587	cfl1l	cofilin-2 [Source:NCBI gene;Acc:100691336]
STRG.26295.1_gene=STRG.26295	Cluster-593.1818	1326	-0.713147	0.885096	ENSONIG00000010036	ENSONIP00000012622	ap1s3b	adaptor-related protein complex 1, sigma 3 subunit, b [Source:ZFIN;Acc:ZDB-GENE-040912-62]
STRG.22433.1_gene=STRG.22433	Cluster-593.6549	4870	-0.785865	0.884167	ENSONIG00000010266	ENSONIP00000012910	elmo3	engulfment and cell motility 3 [Source:ZFIN;Acc:ZDB-GENE-050309-39]
STRG.35556.2_gene=STRG.35556	Cluster-593.10117	3099	-0.808517	0.875132	ENSONIG00000010346	ENSONIP00000013008		S100 calcium binding protein A14 [Source:NCBI gene;Acc:100698701]
STRG.8665.1_gene=STRG.8665	Cluster-593.1076	760	-0.861249	0.899762	ENSONIG00000010480	ENSONIP00000013174	tmem97	transmembrane protein 97 [Source:ZFIN;Acc:ZDB-GENE-110627-1]
STRG.18462.1_gene=STRG.18462	Cluster-593.14846	1677	-0.734053	0.737855	ENSONIG00000010551	ENSONIP00000013264	hspb8	heat shock protein b8 [Source:ZFIN;Acc:ZDB-GENE-030131-2480]
STRG.18494.2_gene=STRG.18494	Cluster-593.371	3154	-0.715185	0.873246	ENSONIG00000010626	ENSONIP00000013359	zgc:112294	transmembrane protein 17A [Source:NCBI gene;Acc:100697282]
STRG.21320.3_gene=STRG.21320	Cluster-593.2761	1942	-0.782985	0.897382	ENSONIG00000010647	ENSONIP00000013387
STRG.21318.1_gene=STRG.21318	Cluster-593.550	916	-0.711424	0.838128	ENSONIG00000010650	ENSONIP00000013390	tmed6	transmembrane p24 trafficking protein 6 [Source:ZFIN;Acc:ZDB-GENE-131121-182]
STRG.26547.1_gene=STRG.26547	Cluster-593.10632	1462	-0.720661	0.95567	ENSONIG00000010657	ENSONIP00000013398	cmpk	cytidine/uridine monophosphate kinase 1 [Source:NCBI gene;Acc:100703671]
STRG.19145.1_gene=STRG.19145	Cluster-593.5493	2176	-0.755447	0.974278	ENSONIG00000010711	ENSONIP00000013466	ciao1	cytosolic iron-sulfur assembly component 1 [Source:NCBI gene;Acc:100712103]
STRG.20115.1_gene=STRG.20115	Cluster-593.1904	3382	-0.731301	0.814148	ENSONIG00000010754	ENSONIP00000013519
STRG.19161.1_gene=STRG.19161	Cluster-593.5374	1774	-0.762446	0.793119	ENSONIG00000010782	ENSONIP00000013555	lsm1	LSM1 homolog, mRNA degradation associated [Source:NCBI gene;Acc:100692527]
STRG.8734.2_gene=STRG.8734	Cluster-593.6288	2104	-0.825204	0.882143	ENSONIG00000010863	ENSONIP00000013664		14-3-3 protein epsilon [Source:NCBI gene;Acc:100704829]
STRG.22521.1_gene=STRG.22521	Cluster-593.9430	3832	-0.725929	0.704551	ENSONIG00000011056	ENSONIP00000013915	fa2h	fatty acid 2-hydroxylase [Source:NCBI gene;Acc:100712524]
STRG.10948.1_gene=STRG.10948	Cluster-593.9630	4030	-0.873893	0.870635	ENSONIG00000011318	ENSONIP00000014244	stt3a	STT3A, catalytic subunit of the oligosaccharyltransferase complex [Source:NCBI gene;Acc:100708489]
STRG.11426.2_gene=STRG.11426	Cluster-593.483	4055	-0.790038	0.854006	ENSONIG00000011419	ENSONIP00000014371	cblc	E3 ubiquitin-protein ligase CBL [Source:NCBI gene;Acc:100699525]
STRG.38185.1_gene=STRG.38185	Cluster-593.14530	5536	-0.708522	0.881214	ENSONIG00000011599	ENSONIP00000014608	hmgcs1	3-hydroxy-3-methylglutaryl-CoA synthase 1 [Source:NCBI gene;Acc:100712075]
STRG.38196.2_gene=STRG.38196	Cluster-593.12853	3715	-0.817243	0.807001	ENSONIG00000011618	ENSONIP00000014630	slc38a9	solute carrier family 38, member 9 [Source:ZFIN;Acc:ZDB-GENE-061013-597]
STRG.31434.2_gene=STRG.31434	Cluster-593.7612	5379	-0.75383	0.917753	ENSONIG00000011676	ENSONIP00000014701	trappc12	trafficking protein particle complex 12 [Source:ZFIN;Acc:ZDB-GENE-070112-1282]
STRG.31336.1_gene=STRG.31336	Cluster-593.9813	5423	-0.853923	0.833324	ENSONIG00000011758	ENSONIP00000014803	SEC23A	Sec23 homolog A, coat complex II component [Source:HGNC Symbol;Acc:HGNC:10701]
STRG.19001.1_gene=STRG.19001	Cluster-593.7201	1650	-0.725763	0.826339	ENSONIG00000011792	ENSONIP00000014845	ela3l	elastase 3 like [Source:ZFIN;Acc:ZDB-GENE-060710-2]
STRG.15970.2_gene=STRG.15970	Cluster-593.7730	1722	-0.857852	0.959929	ENSONIG00000011828	ENSONIP00000014890	nudt5	nudix hydrolase 5 [Source:NCBI gene;Acc:100691676]
STRG.15907.1_gene=STRG.15907	Cluster-593.7243	2442	-0.783436	0.861203	ENSONIG00000011955	ENSONIP00000015053	gdi2	rab GDP dissociation inhibitor beta [Source:NCBI gene;Acc:100708443]
STRG.27248.1_gene=STRG.27248	Cluster-593.14406	2894	-0.786904	0.806704	ENSONIG00000011984	ENSONIP00000015085
STRG.27245.1_gene=STRG.27245	Cluster-593.10644	1158	-0.854108	0.87314	ENSONIG00000011996	ENSONIP00000015099	SSR4	signal sequence receptor subunit 4 [Source:NCBI gene;Acc:100706751]
STRG.8136.5_gene=STRG.8136	Cluster-593.7459	9985	-0.70374	0.945521	ENSONIG00000012137	ENSONIP00000015284		tubulin alpha-1C chain [Source:NCBI gene;Acc:100694867]
STRG.8134.1_gene=STRG.8134	Cluster-593.13107	1718	-0.823749	0.873343	ENSONIG00000012157	ENSONIP00000015310	nhej1	non-homologous end joining factor 1 [Source:NCBI gene;Acc:100702808]
STRG.31092.1_gene=STRG.31092	Cluster-593.4299	2955	-0.799546	0.889704	ENSONIG00000012169	ENSONIP00000015326	spint1a	serine peptidase inhibitor, Kunitz type 1 [Source:NCBI gene;Acc:109194167]
STRG.8126.1_gene=STRG.8126	Cluster-593.11162	3337	-0.857222	0.839689	ENSONIG00000012175	ENSONIP00000015337	dnpep	aspartyl aminopeptidase [Source:NCBI gene;Acc:100704963]
STRG.35073.3_gene=STRG.35073	Cluster-593.8139	5397	-0.794308	0.882686	ENSONIG00000012214	ENSONIP00000015384	mfsd6a	major facilitator superfamily domain containing 6 [Source:NCBI gene;Acc:100707087]
STRG.27166.1_gene=STRG.27166	Cluster-593.7601	1011	-0.802239	0.951367	ENSONIG00000012285	ENSONIP00000015472	ebp	emopamil binding protein (sterol isomerase) [Source:NCBI gene;Acc:100693619]
STRG.35010.22_gene=STRG.35010	Cluster-593.10150	2085	-0.716948	0.83272	ENSONIG00000012396	ENSONIP00000015614	atp1a1b (1 of many)	sodium/potassium-transporting ATPase subunit alpha-1 [Source:NCBI gene;Acc:100699477]
STRG.35010.10_gene=STRG.35010	Cluster-593.9995	3364	-0.737834	0.808958	ENSONIG00000012431	ENSONIP00000015658	atp1a1b (1 of many)	sodium/potassium-transporting ATPase subunit alpha-1 [Source:NCBI gene;Acc:100699477]
STRG.33351.1_gene=STRG.33351	Cluster-593.12513	1265	-0.823967	0.852617	ENSONIG00000012443	ENSONIP00000015673	commd1	copper metabolism (Murr1) domain containing 1 [Source:ZFIN;Acc:ZDB-GENE-060512-329]
STRG.19915.1_gene=STRG.19915	Cluster-593.13464	2677	-0.800262	0.770966	ENSONIG00000012568	ENSONIP00000015821	rcn3	reticulocalbin 3, EF-hand calcium binding domain [Source:ZFIN;Acc:ZDB-GENE-040625-175]
STRG.10613.1_gene=STRG.10613	Cluster-593.5238	3659	-0.866661	0.878546	ENSONIG00000012610	ENSONIP00000015870	alg5	asparagine-linked glycosylation 5 (dolichyl-phosphate beta-glucosyltransferase) [Source:ZFIN;Acc:ZDB-GENE-030131-6586]
STRG.21404.1_gene=STRG.21404	Cluster-593.5632	956	-0.742808	0.784059	ENSONIG00000012679	ENSONIP00000015960	galn	galanin and GMAP prepropeptide [Source:NCBI gene;Acc:100699595]
STRG.5163.3_gene=STRG.5163	Cluster-593.6832	796	-0.815239	0.817787	ENSONIG00000012814	ENSONIP00000016129	ppib	peptidylprolyl isomerase B [Source:NCBI gene;Acc:100710408]
STRG.5768.1_gene=STRG.5768	Cluster-593.4158	2805	-0.714728	0.939432	ENSONIG00000012937	ENSONIP00000016274	tex261	testis expressed 261 [Source:NCBI gene;Acc:100694420]
STRG.37505.1_gene=STRG.37505	Cluster-593.15183	1362	-0.710599	0.87635	ENSONIG00000012961	ENSONIP00000016304		gastrotropin [Source:NCBI gene;Acc:100706504]
STRG.37432.2_gene=STRG.37432	Cluster-593.11960	2759	-0.732006	0.722698	ENSONIG00000013040	ENSONIP00000016399	rgs14a	regulator of G-protein signaling 14 [Source:NCBI gene;Acc:100694276]
STRG.12704.1_gene=STRG.12704	Cluster-593.7161	2535	-0.792268	0.781707	ENSONIG00000013075	ENSONIP00000016444	aph1b	aph-1 homolog A, gamma-secretase subunit [Source:NCBI gene;Acc:100701432]
STRG.16545.1_gene=STRG.16545	Cluster-593.9863	2449	-0.857667	0.929559	ENSONIG00000013255	ENSONIP00000016666	acat2	acetyl-CoA acetyltransferase 2 [Source:NCBI gene;Acc:100691111]
STRG.13010.1_gene=STRG.13010	Cluster-593.7137	1253	-0.868771	0.949499	ENSONIG00000013283	ENSONIP00000016707		transmembrane protein 208 [Source:NCBI gene;Acc:100692840]
STRG.16630.2_gene=STRG.16630	Cluster-593.10569	3902	-0.725682	0.869078	ENSONIG00000013551	ENSONIP00000017038	fdft1	farnesyl-diphosphate farnesyltransferase 1 [Source:NCBI gene;Acc:100709794]
STRG.16639.1_gene=STRG.16639	Cluster-593.10653	3791	-0.707636	0.826333	ENSONIG00000013587	ENSONIP00000017086	si:ch211-212g7.6	si:ch211-212g7.6 [Source:ZFIN;Acc:ZDB-GENE-030131-4695]
STRG.36428.1_gene=STRG.36428	Cluster-593.10900	1208	-0.74323	0.90347	ENSONIG00000013628	ENSONIP00000017140	psmb2	proteasome subunit beta 2 [Source:NCBI gene;Acc:100710147]
STRG.15137.2_gene=STRG.15137	Cluster-593.10699	2863	-0.737941	0.890629	ENSONIG00000013770	ENSONIP00000017320	hspe1	heat shock 10 protein 1 [Source:ZFIN;Acc:ZDB-GENE-000906-2]
STRG.6065.2_gene=STRG.6065	Cluster-593.7520	1249	-0.808273	0.913967	ENSONIG00000013958	ENSONIP00000017543	sub1b	SUB1 homolog, transcriptional regulator [Source:NCBI gene;Acc:100701685]
STRG.32612.1_gene=STRG.32612	Cluster-593.11844	1922	-0.793404	0.901141	ENSONIG00000014316	ENSONIP00000018001	akr7a3	aldo-keto reductase family 7, member A3 (aflatoxin aldehyde reductase) [Source:ZFIN;Acc:ZDB-GENE-040718-62]
STRG.30064.1_gene=STRG.30064	Cluster-593.10358	7946	-0.887005	0.800838	ENSONIG00000014419	ENSONIP00000018127	pdia4	protein disulfide isomerase family A, member 4 [Source:ZFIN;Acc:ZDB-GENE-030131-5493]
STRG.30136.1_gene=STRG.30136	Cluster-593.13823	5611	-0.747196	0.816132	ENSONIG00000014562	ENSONIP00000018323	bmp6	bone morphogenetic protein 6 [Source:ZFIN;Acc:ZDB-GENE-050306-42]
STRG.36149.1_gene=STRG.36149	Cluster-593.7123	2946	-0.838542	0.832324	ENSONIG00000014613	ENSONIP00000018391	bcap31	B cell receptor associated protein 31 [Source:NCBI gene;Acc:100704520]
STRG.16530.1_gene=STRG.16530	Cluster-593.6898	2217	-0.715513	0.870412	ENSONIG00000014668	ENSONIP00000018467	hpcal1	hippocalcin-like protein 1 [Source:NCBI gene;Acc:100696840]
STRG.16529.2_gene=STRG.16529	Cluster-593.6899	2648	-0.760482	0.734283	ENSONIG00000014670	ENSONIP00000018469	pdia6	protein disulfide isomerase family A member 6 [Source:NCBI gene;Acc:100697107]
STRG.22247.1_gene=STRG.22247	Cluster-593.5723	3256	-0.717164	0.900069	ENSONIG00000014717	ENSONIP00000018528	kras	KRAS proto-oncogene, GTPase [Source:NCBI gene;Acc:100694749]
STRG.8639.1_gene=STRG.8639	Cluster-593.7290	3409	-0.899615	0.809731	ENSONIG00000014793	ENSONIP00000018626	pipox	pipecolic acid oxidase [Source:ZFIN;Acc:ZDB-GENE-110627-2]
STRG.18764.1_gene=STRG.18764	Cluster-593.14163	2393	-0.761494	0.845192	ENSONIG00000014951	ENSONIP00000018822	ndc80	NDC80 kinetochore complex component [Source:ZFIN;Acc:ZDB-GENE-030131-904]
STRG.18684.2_gene=STRG.18684	Cluster-593.16293	2137	-0.721891	0.815537	ENSONIG00000015180	ENSONIP00000019107	fbxo4	F-box protein 4 [Source:ZFIN;Acc:ZDB-GENE-081104-415]
STRG.22052.2_gene=STRG.22052	Cluster-593.8752	2474	-0.748152	0.733991	ENSONIG00000015206	ENSONIP00000019138	malt3	MALT paracaspase 3 [Source:ZFIN;Acc:ZDB-GENE-050419-182]
STRG.16664.1_gene=STRG.16664	Cluster-593.10665	1986	-0.861332	0.775229	ENSONIG00000015257	ENSONIP00000019198	tmed10	transmembrane p24 trafficking protein 10 [Source:NCBI gene;Acc:100708932]
STRG.38299.1_gene=STRG.38299	Cluster-593.11788	2310	-0.858316	0.884281	ENSONIG00000015308	ENSONIP00000019264	tmed2	transmembrane p24 trafficking protein 2 [Source:NCBI gene;Acc:100700043]
STRG.21647.1_gene=STRG.21647	Cluster-593.596	1962	-0.72806	0.871386	ENSONIG00000015493	ENSONIP00000019495	cpa2	carboxypeptidase A2 [Source:NCBI gene;Acc:100704016]
STRG.21660.1_gene=STRG.21660	Cluster-593.5624	2794	-0.725812	0.939197	ENSONIG00000015531	ENSONIP00000019543		proteasome subunit alpha 1 [Source:NCBI gene;Acc:100703299]
STRG.26694.1_gene=STRG.26694	Cluster-593.5450	3004	-0.71908	0.894409	ENSONIG00000015536	ENSONIP00000019550	psmb5	proteasome subunit beta 5 [Source:ZFIN;Acc:ZDB-GENE-990415-215]
STRG.37744.1_gene=STRG.37744	Cluster-593.13880	2022	-0.733838	0.775919	ENSONIG00000015778	ENSONIP00000019861	fnta	farnesyltransferase, CAAX box, alpha [Source:ZFIN;Acc:ZDB-GENE-030131-866]
STRG.11029.3_gene=STRG.11029	Cluster-593.7708	3399	-0.719194	0.925565	ENSONIG00000015813	ENSONIP00000019907	capns1a	calpain small subunit 1 [Source:NCBI gene;Acc:100700838]
STRG.15190.1_gene=STRG.15190	Cluster-593.1332	4378	-0.840374	0.743169	ENSONIG00000016280	ENSONIP00000020496	mao	monoamine oxidase [Source:ZFIN;Acc:ZDB-GENE-040329-3]
STRG.25032.1_gene=STRG.25032	Cluster-593.11330	4750	-0.713972	0.753189	ENSONIG00000016287	ENSONIP00000020504	aclyb	ATP-citrate synthase [Source:NCBI gene;Acc:100706997]
STRG.25036.1_gene=STRG.25036	Cluster-593.6298	6611	-0.763902	0.821969	ENSONIG00000016303	ENSONIP00000020524	fkbp10b	peptidyl-prolyl cis-trans isomerase FKBP10 [Source:NCBI gene;Acc:100707793]
STRG.34334.2_gene=STRG.34334	Cluster-593.12191	1456	-0.818196	0.990433	ENSONIG00000016397	ENSONIP00000020649	tecrb	trans-2,3-enoyl-CoA reductase [Source:NCBI gene;Acc:100701654]
STRG.9912.1_gene=STRG.9912	Cluster-593.2319	2804	-0.734074	0.748522	ENSONIG00000016400	ENSONIP00000020654		hexokinase-2 [Source:NCBI gene;Acc:100690676]
STRG.11858.2_gene=STRG.11858	Cluster-593.594	998	-0.722204	0.713617	ENSONIG00000016419	ENSONIP00000020677	prss1	serine protease 1 [Source:ZFIN;Acc:ZDB-GENE-010131-7]
STRG.25093.1_gene=STRG.25093	Cluster-593.10649	1471	-0.715146	0.966448	ENSONIG00000016461	ENSONIP00000020733	psmc5	proteasome 26S subunit, ATPase 5 [Source:NCBI gene;Acc:100690634]
STRG.6688.1_gene=STRG.6688	Cluster-593.6599	1379	-0.713576	0.779793	ENSONIG00000016523	ENSONIP00000020807	sarnp	SAP domain containing ribonucleoprotein [Source:NCBI gene;Acc:100707052]
STRG.15770.1_gene=STRG.15770	Cluster-593.14888	4000	-0.728802	0.751475	ENSONIG00000016787	ENSONIP00000021153	tmem168a	transmembrane protein 168a [Source:ZFIN;Acc:ZDB-GENE-050419-97]
STRG.14142.1_gene=STRG.14142	Cluster-593.6464	4120	-0.80882	0.876929	ENSONIG00000016808	ENSONIP00000021180	osgepl1	O-sialoglycoprotein endopeptidase like 1 [Source:NCBI gene;Acc:100709023]
STRG.14143.1_gene=STRG.14143	Cluster-593.12084	1545	-0.720408	0.877746	ENSONIG00000016810	ENSONIP00000021182	fkbp7	FK506 binding protein 7 [Source:ZFIN;Acc:ZDB-GENE-030616-182]
STRG.14086.1_gene=STRG.14086	Cluster-593.11782	1259	-0.70698	0.927719	ENSONIG00000017065	ENSONIP00000021519	psmb1	proteasome subunit beta 1 [Source:NCBI gene;Acc:100706775]
STRG.13545.1_gene=STRG.13545	Cluster-593.3799	1831	-0.702417	0.884411	ENSONIG00000017096	ENSONIP00000021559	cgref1	cell growth regulator with EF-hand domain 1 [Source:NCBI gene;Acc:100699506]
STRG.20626.2_gene=STRG.20626	Cluster-593.6466	1786	-0.800834	0.710815	ENSONIG00000017205	ENSONIP00000021704	hagh	hydroxyacylglutathione hydrolase [Source:NCBI gene;Acc:100699784]
STRG.8404.1_gene=STRG.8404	Cluster-593.6123	921	-0.716039	0.871621	ENSONIG00000017290	ENSONIP00000021806	polr2d	RNA polymerase II subunit D [Source:NCBI gene;Acc:100711617]
STRG.33765.4_gene=STRG.33765	Cluster-593.4597	2636	-0.719992	0.800621	ENSONIG00000017416	ENSONIP00000021964	znf330	zinc finger protein 330 [Source:NCBI gene;Acc:100700849]
STRG.37685.4_gene=STRG.37685	Cluster-593.13996	2022	-0.800939	0.85364	ENSONIG00000017566	ENSONIP00000022148	nxt2	nuclear transport factor 2 like export factor 2 [Source:NCBI gene;Acc:100703071]
STRG.37775.1_gene=STRG.37775	Cluster-593.13505	1198	-0.730006	0.826443	ENSONIG00000017596	ENSONIP00000022186	mmgt1	membrane magnesium transporter 1 [Source:NCBI gene;Acc:100709468]
STRG.37614.1_gene=STRG.37614	Cluster-593.14086	2956	-0.806787	0.775033	ENSONIG00000017726	ENSONIP00000022350	anxa6	annexin A6 [Source:NCBI gene;Acc:100690555]
STRG.15481.2_gene=STRG.15481	Cluster-593.3632	1402	-0.723761	0.875774	ENSONIG00000017804	ENSONIP00000022444	nup37	nucleoporin 37 [Source:NCBI gene;Acc:100702729]
STRG.37563.1_gene=STRG.37563	Cluster-593.15599	2302	-0.890678	0.932455	ENSONIG00000017840	ENSONIP00000022490	nsdhl	NAD(P) dependent steroid dehydrogenase-like [Source:NCBI gene;Acc:100712373]
STRG.9838.1_gene=STRG.9838	Cluster-66.0	1267	-0.768089	0.725496	ENSONIG00000017864	ENSONIP00000022517
STRG.29344.4_gene=STRG.29344	Cluster-593.5225	783	-0.761029	0.868072	ENSONIG00000017920	ENSONIP00000022586
STRG.34041.1_gene=STRG.34041	Cluster-593.8591	1040	-0.768056	0.889912	ENSONIG00000017997	ENSONIP00000022676		endoplasmic reticulum protein 27 [Source:NCBI gene;Acc:100695484]
STRG.27805.1_gene=STRG.27805	Cluster-593.11105	3829	-0.797778	0.879842	ENSONIG00000018003	ENSONIP00000022684	efhd2	EF-hand domain family member D2 [Source:NCBI gene;Acc:100700940]
STRG.24701.1_gene=STRG.24701	Cluster-593.1974	1783	-0.770441	0.749095	ENSONIG00000018080	ENSONIP00000022781	tvp23b	trans-golgi network vesicle protein 23 homolog B (S. cerevisiae) [Source:ZFIN;Acc:ZDB-GENE-050522-404]
STRG.34097.1_gene=STRG.34097	Cluster-593.13947	1488	-0.755241	0.803096	ENSONIG00000018082	ENSONIP00000022783		ras-related protein Rab-3D [Source:NCBI gene;Acc:100701373]
STRG.12799.1_gene=STRG.12799	Cluster-593.3353	1119	-0.772083	0.869678	ENSONIG00000018108	ENSONIP00000022813
STRG.25825.1_gene=STRG.25825	Cluster-593.6215	1707	-0.818565	0.928705	ENSONIG00000018424	ENSONIP00000023197	txndc12	thioredoxin domain containing 12 [Source:NCBI gene;Acc:100695664]
STRG.17851.2_gene=STRG.17851	Cluster-593.6836	3243	-0.749759	0.784983	ENSONIG00000018520	ENSONIP00000023316	anxa11a	annexin A11a [Source:ZFIN;Acc:ZDB-GENE-030707-4]
STRG.31645.1_gene=STRG.31645	Cluster-593.8527	6919	-0.789903	0.802815	ENSONIG00000018557	ENSONIP00000023362	oser1	oxidative stress responsive serine-rich 1 [Source:ZFIN;Acc:ZDB-GENE-040426-1325]
STRG.25918.1_gene=STRG.25918	Cluster-593.12152	2206	-0.862898	0.832215	ENSONIG00000018588	ENSONIP00000023397		calreticulin [Source:NCBI gene;Acc:100704618]
STRG.1378.1_gene=STRG.1378	Cluster-593.7939	1669	-0.846849	0.868623	ENSONIG00000018594	ENSONIP00000023405		3-keto-steroid reductase [Source:NCBI gene;Acc:100708654]
STRG.3180.1_gene=STRG.3180	Cluster-593.6937	3578	-0.77622	0.805267	ENSONIG00000018857	ENSONIP00000023745	sec23b	protein transport protein Sec23B [Source:NCBI gene;Acc:100697981]
STRG.32386.2_gene=STRG.32386	Cluster-593.3332	2420	-0.856804	0.737301	ENSONIG00000018937	ENSONIP00000023848	cdkn1a	cyclin-dependent kinase inhibitor 1 [Source:NCBI gene;Acc:102082412]
STRG.23930.4_gene=STRG.23930	Cluster-593.9207	2414	-0.831408	0.81049	ENSONIG00000018992	ENSONIP00000023913
STRG.32303.1_gene=STRG.32303	Cluster-593.2342	885	-0.845501	0.939539	ENSONIG00000019063	ENSONIP00000024002	fkbp11	FK506 binding protein 11 [Source:NCBI gene;Acc:100700173]
STRG.32300.1_gene=STRG.32300	Cluster-593.11008	2906	-0.767473	0.794009	ENSONIG00000019067	ENSONIP00000024007		protein kinase AMP-activated non-catalytic subunit gamma 1 [Source:NCBI gene;Acc:100691214]
STRG.32257.1_gene=STRG.32257	Cluster-593.14527	1194	-0.769736	0.894196	ENSONIG00000019135	ENSONIP00000024084		methyltransferase-like protein 7A [Source:NCBI gene;Acc:100703416]
STRG.32178.1_gene=STRG.32178	Cluster-593.13844	2403	-0.790707	0.78323	ENSONIG00000019291	ENSONIP00000024276	mapkapk2a	MAP kinase-activated protein kinase 2 [Source:NCBI gene;Acc:100695012]
STRG.32156.1_gene=STRG.32156	Cluster-593.11146	1126	-0.728445	0.938218	ENSONIG00000019317	ENSONIP00000024314	psma5	proteasome subunit alpha 5 [Source:NCBI gene;Acc:100690533]
STRG.28941.1_gene=STRG.28941	Cluster-593.6868	618	-0.723715	0.828691	ENSONIG00000019321	ENSONIP00000024321	smx5	LSM2 homolog, U6 small nuclear RNA and mRNA degradation associated [Source:NCBI gene;Acc:100694409]
STRG.32146.1_gene=STRG.32146	Cluster-593.4053	2508	-0.873406	0.894479	ENSONIG00000019326	ENSONIP00000024327	VAMP3	vesicle associated membrane protein 3 [Source:HGNC Symbol;Acc:HGNC:12644]
STRG.32143.2_gene=STRG.32143	Cluster-593.7515	7520	-0.822652	0.872252	ENSONIG00000019332	ENSONIP00000024333	nek4	NIMA related kinase 4 [Source:NCBI gene;Acc:100697929]
STRG.28862.1_gene=STRG.28862	Cluster-593.11531	2883	-0.760247	0.769926	ENSONIG00000019461	ENSONIP00000024497
STRG.30321.1_gene=STRG.30321	Cluster-593.9321	1405	-0.819008	0.820141	ENSONIG00000019485	ENSONIP00000024529	eif4eb	eukaryotic translation initiation factor 4E-1A [Source:NCBI gene;Acc:100690284]
STRG.30356.1_gene=STRG.30356	Cluster-593.6785	2281	-0.885323	0.861768	ENSONIG00000019514	ENSONIP00000024563		tubulin beta-4B chain [Source:NCBI gene;Acc:100691897]
STRG.25526.1_gene=STRG.25526	Cluster-593.12819	2008	-0.865654	0.916837	ENSONIG00000019517	ENSONIP00000024566		ER lumen protein-retaining receptor 2 [Source:NCBI gene;Acc:100710456]
STRG.30459.1_gene=STRG.30459	Cluster-593.15365	2765	-0.848202	0.852823	ENSONIG00000019602	ENSONIP00000024679	chp1	calcineurin like EF-hand protein 1 [Source:NCBI gene;Acc:100697947]
STRG.30475.1_gene=STRG.30475	Cluster-593.3468	1974	-0.842076	0.967915	ENSONIG00000019624	ENSONIP00000024708	rdh12	retinol dehydrogenase 12 [Source:ZFIN;Acc:ZDB-GENE-040718-9]
STRG.35468.1_gene=STRG.35468	Cluster-593.7221	760	-0.834399	0.897424	ENSONIG00000019650	ENSONIP00000024737	rpa3	replication protein A3 [Source:NCBI gene;Acc:100692775]
STRG.6863.1_gene=STRG.6863	Cluster-593.1150	2912	-0.745943	0.745072	ENSONIG00000019766	ENSONIP00000024880		uncharacterized LOC100704830 [Source:NCBI gene;Acc:100704830]
STRG.6875.1_gene=STRG.6875	Cluster-593.11523	3351	-0.824389	0.896151	ENSONIG00000019778	ENSONIP00000024896	mrpl9	mitochondrial ribosomal protein L9 [Source:NCBI gene;Acc:100700760]
STRG.6900.1_gene=STRG.6900	Cluster-593.4830	2488	-0.871673	0.918859	ENSONIG00000019785	ENSONIP00000024904	cyp51	lanosterol 14-alpha demethylase [Source:NCBI gene;Acc:100702293]
STRG.22851.1_gene=STRG.22851	Cluster-593.10578	3815	-0.778384	0.771001	ENSONIG00000019869	ENSONIP00000025012	aco1	aconitase 1 [Source:NCBI gene;Acc:100690705]
STRG.25351.3_gene=STRG.25351	Cluster-593.14242	1602	-0.801578	0.875525	ENSONIG00000020008	ENSONIP00000025194	decr2	2,4-dienoyl-CoA reductase 2, peroxisomal [Source:NCBI gene;Acc:100699352]
STRG.1073.3_gene=STRG.1073	Cluster-593.4124	1179	-0.842572	0.742253	ENSONIG00000020043	ENSONIP00000025245	psmb9a	proteasome subunit beta type-9 [Source:NCBI gene;Acc:100696839]
STRG.31015.2_gene=STRG.31015	Cluster-593.8952	7764	-0.859932	0.918087	ENSONIG00000020187	ENSONIP00000025432	flvcr2a	feline leukemia virus subgroup C cellular receptor family member 2 [Source:NCBI gene;Acc:100708107]
STRG.13324.1_gene=STRG.13324	Cluster-275.0	1777	-0.783288	0.867661	ENSONIG00000020228	ENSONIP00000025487
STRG.31960.1_gene=STRG.31960	Cluster-593.7298	2717	-0.791155	0.863809	ENSONIG00000020337	ENSONIP00000025628	rpn1	ribophorin I [Source:NCBI gene;Acc:100704866]
STRG.32001.1_gene=STRG.32001	Cluster-593.4890	2180	-0.706979	0.825545	ENSONIG00000020361	ENSONIP00000025658	thoc7	THO complex 7 [Source:NCBI gene;Acc:100710038]
STRG.32027.1_gene=STRG.32027	Cluster-593.7432	3155	-0.733365	0.924435	ENSONIG00000020370	ENSONIP00000025669		WD repeat domain 1 [Source:NCBI gene;Acc:100711730]
STRG.32010.3_gene=STRG.32010	Cluster-593.11116	6576	-0.851347	0.806351	ENSONIG00000020382	ENSONIP00000025684	rfesd	Rieske (Fe-S) domain containing [Source:ZFIN;Acc:ZDB-GENE-050417-254]
STRG.13212.2_gene=STRG.13212	Cluster-593.10533	2489	-0.848632	0.889125	ENSONIG00000020615	ENSONIP00000025920		neurofilament heavy polypeptide [Source:NCBI gene;Acc:102083064]
STRG.8174.1_gene=STRG.8174	Cluster-593.9890	2540	-0.776622	0.729396	ENSONIG00000020814	ENSONIP00000026118	aldh7a1	aldehyde dehydrogenase 7 family member A1 [Source:NCBI gene;Acc:100699093]
STRG.28468.1_gene=STRG.28468	Cluster-593.7048	2827	-0.841507	0.841869	ENSONIG00000020822	ENSONIP00000026126
STRG.31166.2_gene=STRG.31166	Cluster-593.3491	7660	-0.710814	0.741056	ENSONIG00000020832	ENSONIP00000026136	hikeshi	Hikeshi, heat shock protein nuclear import factor [Source:NCBI gene;Acc:100698604]
STRG.34919.1_gene=STRG.34919	Cluster-593.12576	3630	-0.853717	0.808999	ENSONIG00000020944	ENSONIP00000026247	TCEANC	transcription elongation factor A N-terminal and central domain containing [Source:HGNC Symbol;Acc:HGNC:28277]
STRG.20903.2_gene=STRG.20903	Cluster-593.12194	3428	-0.799267	0.931487	ENSONIG00000021078	ENSONIP00000026380
STRG.58063.1_gene=STRG.58063	Cluster-593.6751	626	-0.730045	0.817316	ENSONIG00000021270	ENSONIP00000026572
STRG.33067.1_gene=STRG.33067	Cluster-666.0	1700	-0.723777	0.945979	ENSONIG00000021323	ENSONIP00000026625
STRG.37417.1_gene=STRG.37417	Cluster-593.13676	9822	-0.756485	0.811215	ENSONIG00000021366	ENSONIP00000026668
STRG.32979.1_gene=STRG.32979	Cluster-593.6315	1019	-0.720934	0.879674	ENSONIG00000021369	ENSONIP00000026671		U6 snRNA-associated Sm-like protein LSm3 [Source:NCBI gene;Acc:100705055]
