# Supplementary material for: Divergent Allometric Trajectories in Gene Expression and Coexpression Produce Species Differences in Sympatrically Speciating Midas Cichlid Fish
Source: Genome Biol Evol. 2019 May 24;11(6):1644–57. doi: 10.1093/gbe/evz108 (PMC6563553; doi:10.1093/gbe/evz108)
Supplement: Supplementary_Material_evz108 [file supplementary_material_evz108.zip › 05.Supplementary_Tables_S7-S8_REV2.xlsx]

## Sheet: Table S7. WGCNA 1mph turquoise
Supplementary Table S7. Significantly enriched Gene Ontology (GO) categories and KEGG pathways for the 811 genes included in the 1 mph “turquoise” module (described in Supplementary Table S5). The genes belonging to each GO and KEGG term are reported in the last column with their abbreviated name.
GO_term_ID	GO_category	GO_term_name	p-value	Genes
GO:0065007	Biological Process	biological regulation	8.69e-06	cry1aa, cacna1ab, stab1, myt1b, ank3b, syne1b, tsc1a, kcnh6a, ctgfa, mecp2, rps6ka5, fam13b, si:ch211-210g13.5, si:dkey-237h12.3, gria2b, myo10l1, pi4kb, crtc2, gopc, celsr3, si:dkey-175m17.7, prkd1, cacna1d, dcp1a, lhx4, tbx2a, adgrl1a, ksr1a, cacna1aa, cacna1i, ctnnal1, clstn1, hcn2b, gnai3, chrna6, p2ry12, bcr, nsmfa, rfx5, gpr37a, si:dkey-247m21.3, srgap3, cadpsb, cry2, glra1, mras, kcnh8, gr…
GO:0050789	Biological Process	regulation of biological process	1.04e-06	cry1aa, cacna1ab, stab1, myt1b, ank3b, tsc1a, kcnh6a, ctgfa, mecp2, rps6ka5, fam13b, si:ch211-210g13.5, si:dkey-237h12.3, gria2b, myo10l1, pi4kb, crtc2, gopc, celsr3, si:dkey-175m17.7, prkd1, cacna1d, dcp1a, lhx4, tbx2a, adgrl1a, ksr1a, cacna1aa, ctnnal1, clstn1, hcn2b, gnai3, chrna6, p2ry12, bcr, nsmfa, rfx5, gpr37a, si:dkey-247m21.3, srgap3, cry2, glra1, mras, kcnh8, grin3bb, adgrb2, grik1a, mt…
GO:0050896	Biological Process	response to stimulus	0.000502	cry1aa, cacna1ab, ank3b, tsc1a, rps6ka5, fam13b, si:ch211-210g13.5, si:dkey-237h12.3, gria2b, myo10l1, pi4kb, celsr3, si:dkey-175m17.7, prkd1, adgrl1a, ksr1a, ctnnal1, gnai3, wdr76, chrna6, p2ry12, bcr, gpr37a, si:dkey-247m21.3, srgap3, cry2, glra1, mras, kcnh8, grin3bb, adgrb2, grik1a, mtnr1bb, gucy1a2, cyth1a, zmp:0000001168, grik1b, tenm4, sipa1l1, zeb2a, arhgef12a, adcy1a, si:dkey-283b15.4, i…
GO:0051179	Biological Process	localization	0.000973	cacna1ab, syne1b, kcnh6a, slc25a47a, slc1a8b, gria2b, gopc, cnih2, cacna1d, kcnt2, cacna1aa, cacna1i, scn1ba, slc1a6, clstn1, sfxn5b, hcn2b, sv2ba, chrna6, nsmfa, cadpsb, glra1, stxbp5l, ucp2, kcnh8, grin3bb, slc4a3, grik1a, abca4a, rab38, kcnj2b, grik1b, zeb2a, slc24a4b, cacnb2, kcnb2, slc22a23, pitpnc1, nalcn, grin2da, cacna1da, ttyh2, kcnc2, aqp9, gabrb2, osbpl6, lrp2a, slc4a10b, ctnnd2b, gabr…
GO:0051234	Biological Process	establishment of localization	0.00108	cacna1ab, kcnh6a, slc25a47a, slc1a8b, gria2b, gopc, cnih2, cacna1d, kcnt2, cacna1aa, cacna1i, scn1ba, slc1a6, clstn1, sfxn5b, hcn2b, sv2ba, chrna6, cadpsb, glra1, stxbp5l, ucp2, kcnh8, grin3bb, slc4a3, grik1a, abca4a, rab38, kcnj2b, grik1b, slc24a4b, cacnb2, kcnb2, slc22a23, pitpnc1, nalcn, grin2da, cacna1da, ttyh2, kcnc2, aqp9, gabrb2, osbpl6, lrp2a, slc4a10b, gabrr2a, slc6a9, cacnb2b, aqp4, clc…
GO:0006810	Biological Process	transport	0.000732	cacna1ab, kcnh6a, slc25a47a, slc1a8b, gria2b, gopc, cnih2, cacna1d, kcnt2, cacna1aa, cacna1i, scn1ba, slc1a6, clstn1, sfxn5b, hcn2b, sv2ba, chrna6, cadpsb, glra1, stxbp5l, ucp2, kcnh8, grin3bb, slc4a3, grik1a, abca4a, rab38, kcnj2b, grik1b, slc24a4b, cacnb2, kcnb2, slc22a23, pitpnc1, nalcn, grin2da, cacna1da, ttyh2, kcnc2, aqp9, gabrb2, osbpl6, lrp2a, slc4a10b, gabrr2a, slc6a9, cacnb2b, aqp4, clc…
GO:0006811	Biological Process	iontransport	2.49e-08	cacna1ab, kcnh6a, gria2b, cacna1d, kcnt2, cacna1aa, cacna1i, scn1ba, sfxn5b, hcn2b, chrna6, glra1, kcnh8, grin3bb, slc4a3, grik1a, kcnj2b, grik1b, slc24a4b, cacnb2, kcnb2, pitpnc1, nalcn, grin2da, cacna1da, ttyh2, kcnc2, gabrb2, slc4a10b, gabrr2a, slc6a9, cacnb2b, clcn2a, si:rp71-39b20.4, si:dkey-21e5.1, kcnh6b, trpm3, scn1lab, scn8a, ryr3, cacna1bb, slc4a4a, slc20a2, slc26a6l, grik2, atp1a2a, sl…
GO:0006812	Biological Process	cation transport	0.000514	cacna1ab, kcnh6a, cacna1d, kcnt2, cacna1aa, cacna1i, scn1ba, hcn2b, kcnh8, kcnj2b, slc24a4b, cacnb2, kcnb2, nalcn, cacna1da, kcnc2, slc6a9, cacnb2b, si:rp71-39b20.4, si:dkey-21e5.1, kcnh6b, trpm3, scn1lab, scn8a, ryr3, cacna1bb, atp1a2a, cacna1ha, kcnh4b, cacna1fa, kcnma1a, slc24a3, itpr1, cacna1g, kcna1b, kcnf1a, kcnj2a
GO:0072511	Biological Process	divalent inorganic cation transport	0.0418	cacna1ab, cacna1d, cacna1aa, cacna1i, cacnb2, cacna1da, cacnb2b, ryr3, cacna1bb, cacna1ha, cacna1fa, itpr1, cacna1g
GO:0030001	Biological Process	metal ion transport	1.54e-05	cacna1ab, kcnh6a, cacna1d, kcnt2, cacna1aa, cacna1i, scn1ba, hcn2b, kcnh8, kcnj2b, slc24a4b, cacnb2, kcnb2, cacna1da, kcnc2, cacnb2b, si:rp71-39b20.4, si:dkey-21e5.1, kcnh6b, scn1lab, scn8a, ryr3, cacna1bb, atp1a2a, cacna1ha, kcnh4b, cacna1fa, kcnma1a, slc24a3, itpr1, cacna1g, kcna1b, kcnf1a, kcnj2a
GO:0070838	Biological Process	divalent metal ion transport	0.0418	cacna1ab, cacna1d, cacna1aa, cacna1i, cacnb2, cacna1da, cacnb2b, ryr3, cacna1bb, cacna1ha, cacna1fa, itpr1, cacna1g
GO:0006816	Biological Process	calcium ion transport	0.0151	cacna1ab, cacna1d, cacna1aa, cacna1i, cacnb2, cacna1da, cacnb2b, ryr3, cacna1bb, cacna1ha, cacna1fa, itpr1, cacna1g
GO:0055085	Biological Process	transmembrane transport	5.04e-07	cacna1ab, kcnh6a, slc25a47a, slc1a8b, gria2b, cacna1d, cacna1aa, cacna1i, scn1ba, slc1a6, sfxn5b, hcn2b, sv2ba, chrna6, glra1, kcnh8, grin3bb, slc4a3, grik1a, abca4a, kcnj2b, grik1b, slc24a4b, cacnb2, kcnb2, slc22a23, nalcn, grin2da, cacna1da, ttyh2, kcnc2, aqp9, gabrb2, slc4a10b, gabrr2a, slc6a9, cacnb2b, aqp4, clcn2a, si:rp71-39b20.4, kcnh6b, trpm3, scn1lab, scn8a, ryr3, slc25a44a, cacna1bb, sl…
GO:0034220	Biological Process	iontransmembrane transport	1.25e-10	cacna1ab, kcnh6a, gria2b, cacna1d, cacna1aa, cacna1i, scn1ba, sfxn5b, hcn2b, chrna6, glra1, kcnh8, grin3bb, slc4a3, grik1a, kcnj2b, grik1b, slc24a4b, cacnb2, kcnb2, nalcn, grin2da, cacna1da, ttyh2, kcnc2, gabrb2, slc4a10b, gabrr2a, slc6a9, cacnb2b, clcn2a, si:rp71-39b20.4, kcnh6b, trpm3, scn1lab, scn8a, ryr3, cacna1bb, slc4a4a, slc26a6l, grik2, atp1a2a, cacna1ha, kcnh4b, cacna1fa, chrna10a, gria3…
GO:0098660	Biological Process	inorganic ion transmembrane transport	1.93e-05	cacna1ab, kcnh6a, cacna1d, cacna1aa, cacna1i, scn1ba, hcn2b, glra1, kcnh8, kcnj2b, slc24a4b, cacnb2, kcnb2, cacna1da, ttyh2, kcnc2, cacnb2b, clcn2a, si:rp71-39b20.4, kcnh6b, scn1lab, scn8a, ryr3, cacna1bb, slc26a6l, cacna1ha, kcnh4b, cacna1fa, kcnma1a, slc24a3, best2, itpr1, cacna1g, kcna1b, kcnf1a, kcnj2a
GO:0098655	Biological Process	cation transmembrane transport	0.000813	cacna1ab, kcnh6a, cacna1d, cacna1aa, cacna1i, scn1ba, hcn2b, kcnh8, kcnj2b, slc24a4b, cacnb2, kcnb2, nalcn, cacna1da, kcnc2, cacnb2b, si:rp71-39b20.4, kcnh6b, scn1lab, scn8a, ryr3, cacna1bb, cacna1ha, kcnh4b, cacna1fa, kcnma1a, slc24a3, itpr1, cacna1g, kcna1b, kcnf1a, kcnj2a
GO:0098662	Biological Process	inorganic cation transmembrane transport	0.000281	cacna1ab, kcnh6a, cacna1d, cacna1aa, cacna1i, scn1ba, hcn2b, kcnh8, kcnj2b, slc24a4b, cacnb2, kcnb2, cacna1da, kcnc2, cacnb2b, si:rp71-39b20.4, kcnh6b, scn1lab, scn8a, ryr3, cacna1bb, cacna1ha, kcnh4b, cacna1fa, kcnma1a, slc24a3, itpr1, cacna1g, kcna1b, kcnf1a, kcnj2a
GO:0070588	Biological Process	calcium ion transmembrane transport	0.00286	cacna1ab, cacna1d, cacna1aa, cacna1i, cacnb2, cacna1da, cacnb2b, ryr3, cacna1bb, cacna1ha, cacna1fa, itpr1, cacna1g
GO:0032879	Biological Process	regulation of localization	1.33e-06	cacna1ab, kcnh6a, gopc, cacna1d, cacna1aa, hcn2b, nsmfa, kcnh8, kcnj2b, kcnb2, cacna1da, kcnc2, si:rp71-39b20.4, syk, kcnh6b, scn1lab, scn8a, ryr3, cacna1bb, vax2, lama1, robo4, kcnh4b, cacna1fa, ccsapb, kcnma1a, cacna1g, kcna1b, kcnf1a, kcnj2a
GO:0051049	Biological Process	regulation of transport	2.17e-05	cacna1ab, kcnh6a, gopc, cacna1d, cacna1aa, hcn2b, kcnh8, kcnj2b, kcnb2, cacna1da, kcnc2, si:rp71-39b20.4, kcnh6b, scn1lab, scn8a, cacna1bb, kcnh4b, cacna1fa, kcnma1a, cacna1g, kcna1b, kcnf1a, kcnj2a
GO:0034762	Biological Process	regulation of transmembrane transport	8.26e-07	cacna1ab, kcnh6a, cacna1d, cacna1aa, hcn2b, kcnh8, kcnj2b, kcnb2, cacna1da, kcnc2, si:rp71-39b20.4, kcnh6b, scn1lab, scn8a, cacna1bb, kcnh4b, cacna1fa, kcnma1a, cacna1g, kcna1b, kcnf1a, kcnj2a
GO:0043269	Biological Process	regulation of ion transport	1.22e-06	cacna1ab, kcnh6a, cacna1d, cacna1aa, hcn2b, kcnh8, kcnj2b, kcnb2, cacna1da, kcnc2, si:rp71-39b20.4, kcnh6b, scn1lab, scn8a, cacna1bb, kcnh4b, cacna1fa, kcnma1a, cacna1g, kcna1b, kcnf1a, kcnj2a
GO:0034765	Biological Process	regulation of ion transmembrane transport	8.26e-07	cacna1ab, kcnh6a, cacna1d, cacna1aa, hcn2b, kcnh8, kcnj2b, kcnb2, cacna1da, kcnc2, si:rp71-39b20.4, kcnh6b, scn1lab, scn8a, cacna1bb, kcnh4b, cacna1fa, kcnma1a, cacna1g, kcna1b, kcnf1a, kcnj2a
GO:0003008	Biological Process	systemprocess	0.0313	kcnh6a, mecp2, gria2b, cacna1i, chrna6, glra1, grin3bb, grik1a, grik1b, grin2da, cacna1da, unc119b, nfasca, lrp2a, slc6a9, trpm3, scn1lab, erbb3b, vax2, grik2, nf1a, opn4xb, atp1a2a, htr7a, chrna10a, opn7b, gria3b, rx2, sulf2a, chrm2a, drd1b
GO:0050877	Biological Process	nervous system process	0.00247	mecp2, gria2b, cacna1i, chrna6, glra1, grin3bb, grik1a, grik1b, grin2da, cacna1da, unc119b, nfasca, slc6a9, trpm3, scn1lab, erbb3b, vax2, grik2, nf1a, opn4xb, chrna10a, opn7b, gria3b, rx2, chrm2a
GO:0023052	Biological Process	signaling	7.41e-09	cacna1ab, ank3b, tsc1a, rps6ka5, fam13b, si:ch211-210g13.5, si:dkey-237h12.3, gria2b, myo10l1, pi4kb, celsr3, si:dkey-175m17.7, prkd1, adgrl1a, ksr1a, cacna1i, ctnnal1, gnai3, sv2ba, chrna6, p2ry12, bcr, nsmfa, gpr37a, si:dkey-247m21.3, srgap3, cadpsb, glra1, mras, kcnh8, grin3bb, adgrb2, grik1a, dlgap3, mtnr1bb, gucy1a2, cyth1a, zmp:0000001168, grik1b, tenm4, sipa1l1, zeb2a, dlgap1b, arhgef12a, …
GO:0050794	Biological Process	regulation of cellular process	0.00446	cry1aa, myt1b, ank3b, tsc1a, ctgfa, mecp2, rps6ka5, fam13b, si:ch211-210g13.5, si:dkey-237h12.3, gria2b, myo10l1, pi4kb, crtc2, gopc, celsr3, si:dkey-175m17.7, prkd1, lhx4, tbx2a, adgrl1a, ksr1a, ctnnal1, clstn1, gnai3, chrna6, p2ry12, bcr, nsmfa, rfx5, gpr37a, si:dkey-247m21.3, srgap3, cry2, glra1, mras, kcnh8, grin3bb, adgrb2, grik1a, mtnr1bb, gucy1a2, cyth1a, zmp:0000001168, grik1b, tenm4, sip…
GO:0051716	Biological Process	cellular response to stimulus	6.91e-05	ank3b, tsc1a, rps6ka5, fam13b, si:ch211-210g13.5, si:dkey-237h12.3, gria2b, myo10l1, pi4kb, celsr3, si:dkey-175m17.7, prkd1, adgrl1a, ksr1a, ctnnal1, gnai3, wdr76, chrna6, p2ry12, bcr, gpr37a, si:dkey-247m21.3, srgap3, glra1, mras, kcnh8, grin3bb, adgrb2, grik1a, mtnr1bb, gucy1a2, cyth1a, zmp:0000001168, grik1b, tenm4, sipa1l1, zeb2a, arhgef12a, adcy1a, si:dkey-283b15.4, il1rapl1a, psda, grin2da,…
GO:0007154	Biological Process	cellcommunication	3.39e-08	cacna1ab, ank3b, tsc1a, rps6ka5, fam13b, si:ch211-210g13.5, si:dkey-237h12.3, gria2b, myo10l1, pi4kb, celsr3, si:dkey-175m17.7, prkd1, adgrl1a, ksr1a, cacna1i, ctnnal1, gnai3, sv2ba, chrna6, p2ry12, bcr, nsmfa, gpr37a, si:dkey-247m21.3, srgap3, cadpsb, glra1, mras, kcnh8, grin3bb, adgrb2, grik1a, mtnr1bb, gucy1a2, cyth1a, zmp:0000001168, frem2b, grik1b, tenm4, sipa1l1, zeb2a, dlgap1b, arhgef12a, …
GO:0007267	Biological Process	cell-cell signaling	0.00043	cacna1ab, gria2b, sv2ba, chrna6, nsmfa, si:dkey-247m21.3, cadpsb, glra1, grin3bb, grik1a, grik1b, dlgap1b, grin2da, plcl2, neto1, slc6a9, tnksb, scn1lab, otofa, plcl1, neto1l, grik2, htr7a, dvl1b, chrna10a, gria3b, lzts2a, sulf2a
GO:0099536	Biological Process	synaptic signaling	7.52e-08	cacna1ab, gria2b, sv2ba, chrna6, nsmfa, si:dkey-247m21.3, cadpsb, glra1, grin3bb, grik1a, grik1b, dlgap1b, grin2da, plcl2, neto1, slc6a9, scn1lab, otofa, plcl1, neto1l, grik2, htr7a, chrna10a, gria3b
GO:0099537	Biological Process	trans-synaptic signaling	3.98e-07	cacna1ab, gria2b, sv2ba, chrna6, nsmfa, si:dkey-247m21.3, cadpsb, glra1, grin3bb, grik1a, grik1b, dlgap1b, grin2da, plcl2, neto1, slc6a9, otofa, plcl1, neto1l, grik2, htr7a, chrna10a, gria3b
GO:0098916	Biological Process	anterograde trans-synaptic signaling	3.98e-07	cacna1ab, gria2b, sv2ba, chrna6, nsmfa, si:dkey-247m21.3, cadpsb, glra1, grin3bb, grik1a, grik1b, dlgap1b, grin2da, plcl2, neto1, slc6a9, otofa, plcl1, neto1l, grik2, htr7a, chrna10a, gria3b
GO:0007268	Biological Process	chemical synaptic transmission	3.98e-07	cacna1ab, gria2b, sv2ba, chrna6, nsmfa, si:dkey-247m21.3, cadpsb, glra1, grin3bb, grik1a, grik1b, dlgap1b, grin2da, plcl2, neto1, slc6a9, otofa, plcl1, neto1l, grik2, htr7a, chrna10a, gria3b
GO:0007165	Biological Process	signaltransduction	2.73e-06	ank3b, tsc1a, rps6ka5, fam13b, si:ch211-210g13.5, si:dkey-237h12.3, gria2b, myo10l1, pi4kb, celsr3, si:dkey-175m17.7, prkd1, adgrl1a, ksr1a, ctnnal1, gnai3, chrna6, p2ry12, bcr, gpr37a, si:dkey-247m21.3, srgap3, glra1, mras, kcnh8, grin3bb, adgrb2, grik1a, mtnr1bb, gucy1a2, cyth1a, zmp:0000001168, grik1b, tenm4, sipa1l1, zeb2a, arhgef12a, adcy1a, si:dkey-283b15.4, il1rapl1a, psda, grin2da, drd4-r…
GO:0035556	Biological Process	intracellular signal transduction	5.17e-09	tsc1a, rps6ka5, si:ch211-210g13.5, pi4kb, si:dkey-175m17.7, prkd1, ksr1a, ctnnal1, bcr, kcnh8, gucy1a2, cyth1a, zmp:0000001168, sipa1l1, arhgef12a, adcy1a, si:dkey-283b15.4, psda, shc3, trio, rgs9b, arhgef10, arhgap26, plcl2, rapgefl1, ralgapb, rapgef4, ksr2, rictora, tead1a, syk, ralgps1, iqsec3a, mcf2la, vax2, vav2, si:dkey-206f10.1, plcl1, nf1a, iqsec3b, mapk4, arfgef3, robo4, kcnh4b, dgkh, ad…
GO:0007264	Biological Process	small GTPase mediated signal transduction	0.000987	ctnnal1, bcr, cyth1a, zmp:0000001168, sipa1l1, arhgef12a, si:dkey-283b15.4, psda, trio, arhgef10, arhgap26, rapgefl1, ralgapb, rapgef4, ralgps1, iqsec3a, mcf2la, vav2, iqsec3b, arfgef3, robo4, dock4b, dock3, rasgrp2
GO:0099177	Biological Process	regulation of trans-synaptic signaling	0.0341	nsmfa, plcl2, neto1, slc6a9, plcl1, neto1l
GO:0050804	Biological Process	modulation of chemical synaptic transmission	0.0341	nsmfa, plcl2, neto1, slc6a9, plcl1, neto1l
GO:0099565	Biological Process	chemical synaptic transmission, postsynaptic	0.0209	gria2b, chrna6, glra1, grin3bb, grik1a, grik1b, grin2da, slc6a9, grik2, chrna10a, gria3b
GO:0051056	Biological Process	regulation of small GTPase mediated signal transduction	0.00407	bcr, cyth1a, zmp:0000001168, sipa1l1, arhgef12a, si:dkey-283b15.4, psda, trio, arhgef10, arhgap26, ralgapb, iqsec3a, mcf2la, vav2, iqsec3b, arfgef3, robo4
GO:0042391	Biological Process	regulation of membrane potential	5.82e-05	kcnh6a, gria2b, cacna1i, chrna6, glra1, grin3bb, slc4a3, grik1a, grik1b, grin2da, slc6a9, scn1lab, grik2, chrna10a, gria3b
GO:0060078	Biological Process	regulation of postsynaptic membrane potential	0.0209	gria2b, chrna6, glra1, grin3bb, grik1a, grik1b, grin2da, slc6a9, grik2, chrna10a, gria3b
GO:0032011	Biological Process	ARFprotein signal transduction	0.0341	cyth1a, si:dkey-283b15.4, psda, iqsec3a, iqsec3b, arfgef3
GO:0032012	Biological Process	regulation of ARF protein signal transduction	0.0341	cyth1a, si:dkey-283b15.4, psda, iqsec3a, iqsec3b, arfgef3
GO:1990351	Biological Process	transporter complex	1.79e-07	cacna1ab, cacna1d, cacna1aa, cacna1i, scn1ba, cacnb2, kcnb2, cacna1da, ttyh2, kcnc2, cacnb2b, si:rp71-39b20.4, scn1lab, scn8a, cacna1bb, cacna1ha, cacna1fa, kcnma1a, best2, cacna1g, kcna1b, kcnf1a
GO:0016020	Cellular Component	membrane	0.0103	sema6dl, cacna1ab, st6gal1, exd2, gal3st4, syne1b, tsc1a, kcnh6a, slc25a47a, slc1a8b, si:dkey-237h12.3, gria2b, si:dkey-22o22.2, celsr3, cnih2, cacna1d, adgrl1a, kcnt2, cacna1aa, elfn2, cacna1i, scn1ba, fam20ca, slc1a6, clstn1, sfxn5b, hcn2b, cyp2n13, papolg, sv2ba, lrp3, sdk1, chrna6, p2ry12, gpr37a, si:dkey-247m21.3, mmel1, glra1, stxbp5l, ucp2, mras, kcnh8, grin3bb, adgrb2, slc4a3, grik1a, tyr…
GO:0071944	Cellular Component	cellperiphery	3.32e-05	cacna1ab, gria2b, si:dkey-22o22.2, celsr3, cacna1d, cacna1aa, cacna1i, scn1ba, chrna6, si:dkey-247m21.3, glra1, grin3bb, grik1a, grik1b, slc24a4b, cacnb2, kcnb2, adcy1a, cdh10a, fat3a, grin2da, cacna1da, drd4-rs, si:ch73-262h23.4, ttyh2, kcnc2, gabrb2, gabrr2a, slc6a9, cacnb2b, bbs2, si:rp71-39b20.4, v2rx4, scn1lab, scn8a, cacna1bb, mpzl1l, si:dkey-206f10.1, grik2, slco3a1, sptbn1, htr7a, cacna1h…
GO:0005886	Cellular Component	plasmamembrane	5.43e-05	cacna1ab, gria2b, si:dkey-22o22.2, celsr3, cacna1d, cacna1aa, cacna1i, scn1ba, chrna6, si:dkey-247m21.3, glra1, grin3bb, grik1a, grik1b, slc24a4b, cacnb2, kcnb2, adcy1a, cdh10a, fat3a, grin2da, cacna1da, drd4-rs, ttyh2, kcnc2, gabrb2, gabrr2a, slc6a9, cacnb2b, bbs2, si:rp71-39b20.4, v2rx4, scn1lab, scn8a, cacna1bb, mpzl1l, si:dkey-206f10.1, grik2, slco3a1, htr7a, cacna1ha, robo4, dscama, cdhr1, h…
GO:0044425	Cellular Component	membrane part	0.000553	sema6dl, cacna1ab, st6gal1, exd2, gal3st4, syne1b, tsc1a, kcnh6a, slc25a47a, slc1a8b, si:dkey-237h12.3, gria2b, si:dkey-22o22.2, celsr3, cnih2, cacna1d, adgrl1a, kcnt2, cacna1aa, elfn2, cacna1i, scn1ba, fam20ca, slc1a6, clstn1, sfxn5b, hcn2b, cyp2n13, papolg, sv2ba, lrp3, sdk1, chrna6, p2ry12, gpr37a, si:dkey-247m21.3, mmel1, glra1, stxbp5l, ucp2, kcnh8, grin3bb, adgrb2, slc4a3, grik1a, tyr, mtnr…
GO:0044459	Cellular Component	plasmamembrane part	7.26e-06	cacna1ab, gria2b, cacna1d, cacna1aa, cacna1i, scn1ba, chrna6, si:dkey-247m21.3, glra1, grik1a, grik1b, slc24a4b, cacnb2, kcnb2, grin2da, cacna1da, drd4-rs, kcnc2, slc6a9, cacnb2b, bbs2, si:rp71-39b20.4, scn1lab, scn8a, cacna1bb, mpzl1l, grik2, htr7a, cacna1ha, robo4, dscama, htr2aa, cacna1fa, chrna10a, tenm2, gria3b, kcnma1a, mmp24, amigo1, cacna1g, chrm2a, kcna1b, kcnf1a, drd1b
GO:0031224	Cellular Component	intrinsic component of membrane	7.11e-05	sema6dl, cacna1ab, st6gal1, exd2, gal3st4, syne1b, tsc1a, kcnh6a, slc25a47a, slc1a8b, si:dkey-237h12.3, gria2b, si:dkey-22o22.2, celsr3, cnih2, cacna1d, adgrl1a, kcnt2, cacna1aa, elfn2, cacna1i, scn1ba, fam20ca, slc1a6, clstn1, sfxn5b, hcn2b, cyp2n13, papolg, sv2ba, lrp3, sdk1, chrna6, p2ry12, gpr37a, si:dkey-247m21.3, mmel1, glra1, stxbp5l, ucp2, kcnh8, grin3bb, adgrb2, slc4a3, grik1a, tyr, mtnr…
GO:0016021	Cellular Component	integral component of membrane	8.5e-05	sema6dl, cacna1ab, st6gal1, exd2, gal3st4, syne1b, tsc1a, kcnh6a, slc25a47a, slc1a8b, si:dkey-237h12.3, gria2b, si:dkey-22o22.2, celsr3, cnih2, cacna1d, adgrl1a, kcnt2, cacna1aa, elfn2, cacna1i, scn1ba, fam20ca, slc1a6, clstn1, sfxn5b, hcn2b, cyp2n13, papolg, sv2ba, lrp3, sdk1, chrna6, p2ry12, gpr37a, si:dkey-247m21.3, mmel1, glra1, stxbp5l, ucp2, kcnh8, grin3bb, adgrb2, slc4a3, grik1a, tyr, mtnr…
GO:1902495	Cellular Component	transmembrane transporter complex	1.54e-07	cacna1ab, cacna1d, cacna1aa, cacna1i, scn1ba, cacnb2, kcnb2, cacna1da, ttyh2, kcnc2, cacnb2b, si:rp71-39b20.4, scn1lab, scn8a, cacna1bb, cacna1ha, cacna1fa, kcnma1a, best2, cacna1g, kcna1b, kcnf1a
GO:0034702	Cellular Component	ionchannel complex	4.52e-08	cacna1ab, cacna1d, cacna1aa, cacna1i, scn1ba, cacnb2, kcnb2, cacna1da, ttyh2, kcnc2, cacnb2b, si:rp71-39b20.4, scn1lab, scn8a, cacna1bb, cacna1ha, cacna1fa, kcnma1a, best2, cacna1g, kcna1b, kcnf1a
GO:0034703	Cellular Component	cation channel complex	2.92e-08	cacna1ab, cacna1d, cacna1aa, cacna1i, scn1ba, cacnb2, kcnb2, cacna1da, kcnc2, cacnb2b, si:rp71-39b20.4, scn1lab, scn8a, cacna1bb, cacna1ha, cacna1fa, kcnma1a, cacna1g, kcna1b, kcnf1a
GO:0034704	Cellular Component	calcium channel complex	1.57e-06	cacna1ab, cacna1d, cacna1aa, cacna1i, cacnb2, cacna1da, cacnb2b, cacna1bb, cacna1ha, cacna1fa, cacna1g
GO:0005891	Cellular Component	voltage-gated calcium channel complex	1.06e-06	cacna1ab, cacna1d, cacna1aa, cacna1i, cacnb2, cacna1da, cacnb2b, cacna1bb, cacna1ha, cacna1fa, cacna1g
GO:0031226	Cellular Component	intrinsic component of plasma membrane	0.0341	scn1ba, si:dkey-247m21.3, glra1, slc24a4b, kcnb2, drd4-rs, kcnc2, slc6a9, si:rp71-39b20.4, scn1lab, scn8a, mpzl1l, htr7a, robo4, dscama, htr2aa, tenm2, kcnma1a, mmp24, amigo1, chrm2a, kcna1b, kcnf1a, drd1b
GO:0005887	Cellular Component	integral component of plasma membrane	0.0449	scn1ba, si:dkey-247m21.3, glra1, slc24a4b, kcnb2, drd4-rs, kcnc2, slc6a9, si:rp71-39b20.4, scn1lab, scn8a, mpzl1l, htr7a, dscama, htr2aa, tenm2, kcnma1a, mmp24, amigo1, chrm2a, kcna1b, kcnf1a, drd1b
GO:0045202	Cellular Component	synapse	4.18e-05	gria2b, chrna6, cadpsb, glra1, grin3bb, grik1a, grik1b, dlgap1b, grin2da, cacna1da, slc6a9, pcloa, otofa, bsnb, erc2, grik2, pclo, chrna10a, gria3b, chrm2a
GO:0044456	Cellular Component	synapse part	0.00142	gria2b, chrna6, cadpsb, glra1, grin3bb, grik1a, grik1b, grin2da, slc6a9, otofa, bsnb, erc2, grik2, pclo, chrna10a, gria3b, chrm2a
GO:0098794	Cellular Component	postsynapse	0.0288	gria2b, chrna6, glra1, grin3bb, grik1a, grik1b, grin2da, slc6a9, grik2, chrna10a, gria3b, chrm2a
GO:0005085	Molecular Function	guanyl-nucleotide exchange factor activity	0.00395	bcr, cyth1a, arhgef12a, si:dkey-283b15.4, psda, trio, arhgef10, rapgefl1, rapgef4, ralgps1, iqsec3a, mcf2la, vav2, iqsec3b, arfgef3, dock4b, dock3, rasgrp2
GO:0005086	Molecular Function	ARFguanyl-nucleotide exchange factor activity	0.0341	cyth1a, si:dkey-283b15.4, psda, iqsec3a, iqsec3b, arfgef3
GO:0030594	Molecular Function	neurotransmitter receptor activity	0.00011	gria2b, chrna6, si:dkey-247m21.3, glra1, grin3bb, grik1a, grik1b, grin2da, drd4-rs, grik2, htr7a, htr2aa, chrna10a, gria3b, chrm2a, drd1b
GO:0005215	Molecular Function	transporter activity	5.73e-07	cacna1ab, kcnh6a, slc1a8b, gria2b, cacna1d, cacna1aa, cacna1i, scn1ba, slc1a6, sfxn5b, hcn2b, sv2ba, chrna6, glra1, kcnh8, grin3bb, slc4a3, grik1a, abca4a, kcnj2b, grik1b, slc24a4b, cacnb2, kcnb2, slc22a23, pitpnc1, nalcn, grin2da, cacna1da, ttyh2, kcnc2, aqp9, gabrb2, slc4a10b, gabrr2a, slc6a9, cacnb2b, aqp4, clcn2a, si:rp71-39b20.4, kcnh6b, trpm3, scn1lab, scn8a, ryr3, cacna1bb, slc4a4a, slc20a…
GO:0022857	Molecular Function	transmembrane transporter activity	6.51e-08	cacna1ab, kcnh6a, slc1a8b, gria2b, cacna1d, cacna1aa, cacna1i, scn1ba, slc1a6, sfxn5b, hcn2b, sv2ba, chrna6, glra1, kcnh8, grin3bb, slc4a3, grik1a, abca4a, kcnj2b, grik1b, slc24a4b, cacnb2, kcnb2, slc22a23, nalcn, grin2da, cacna1da, ttyh2, kcnc2, aqp9, gabrb2, slc4a10b, gabrr2a, slc6a9, cacnb2b, aqp4, clcn2a, si:rp71-39b20.4, kcnh6b, trpm3, scn1lab, scn8a, ryr3, cacna1bb, slc4a4a, slc20a2, slc6a1…
GO:0015318	Molecular Function	inorganic molecular entity transmembrane transporter activity	4.95e-10	cacna1ab, kcnh6a, gria2b, cacna1d, cacna1aa, cacna1i, scn1ba, hcn2b, chrna6, glra1, kcnh8, grin3bb, slc4a3, grik1a, kcnj2b, grik1b, slc24a4b, cacnb2, kcnb2, nalcn, grin2da, cacna1da, ttyh2, kcnc2, gabrb2, slc4a10b, gabrr2a, slc6a9, cacnb2b, clcn2a, si:rp71-39b20.4, kcnh6b, trpm3, scn1lab, scn8a, ryr3, cacna1bb, slc4a4a, slc20a2, slc6a11b, slc26a6l, grik2, atp1a2a, cacna1ha, kcnh4b, cacna1fa, chrn…
GO:0022803	Molecular Function	passive transmembrane transporter activity	4.96e-13	cacna1ab, kcnh6a, gria2b, cacna1d, cacna1aa, cacna1i, scn1ba, hcn2b, chrna6, glra1, kcnh8, grin3bb, grik1a, kcnj2b, grik1b, cacnb2, kcnb2, nalcn, grin2da, cacna1da, ttyh2, kcnc2, aqp9, gabrb2, gabrr2a, cacnb2b, aqp4, clcn2a, si:rp71-39b20.4, kcnh6b, trpm3, scn1lab, scn8a, ryr3, cacna1bb, grik2, cacna1ha, kcnh4b, cacna1fa, chrna10a, gria3b, kcnma1a, best2, itpr1, cnga3a, gabrb3, cacna1g, kcna1b, k…
GO:0015267	Molecular Function	channel activity	4.96e-13	cacna1ab, kcnh6a, gria2b, cacna1d, cacna1aa, cacna1i, scn1ba, hcn2b, chrna6, glra1, kcnh8, grin3bb, grik1a, kcnj2b, grik1b, cacnb2, kcnb2, nalcn, grin2da, cacna1da, ttyh2, kcnc2, aqp9, gabrb2, gabrr2a, cacnb2b, aqp4, clcn2a, si:rp71-39b20.4, kcnh6b, trpm3, scn1lab, scn8a, ryr3, cacna1bb, grik2, cacna1ha, kcnh4b, cacna1fa, chrna10a, gria3b, kcnma1a, best2, itpr1, cnga3a, gabrb3, cacna1g, kcna1b, k…
GO:0022838	Molecular Function	substrate-specific channel activity	4.47e-13	cacna1ab, kcnh6a, gria2b, cacna1d, cacna1aa, cacna1i, scn1ba, hcn2b, chrna6, glra1, kcnh8, grin3bb, grik1a, kcnj2b, grik1b, cacnb2, kcnb2, nalcn, grin2da, cacna1da, ttyh2, kcnc2, gabrb2, gabrr2a, cacnb2b, clcn2a, si:rp71-39b20.4, kcnh6b, trpm3, scn1lab, scn8a, ryr3, cacna1bb, grik2, cacna1ha, kcnh4b, cacna1fa, chrna10a, gria3b, kcnma1a, best2, itpr1, cnga3a, gabrb3, cacna1g, kcna1b, kcnf1a, kcnj2a
GO:0022836	Molecular Function	gated channel activity	9.02e-13	cacna1ab, kcnh6a, gria2b, cacna1d, cacna1aa, cacna1i, hcn2b, chrna6, glra1, kcnh8, grin3bb, grik1a, kcnj2b, grik1b, cacnb2, kcnb2, grin2da, cacna1da, kcnc2, gabrb2, gabrr2a, cacnb2b, clcn2a, si:rp71-39b20.4, kcnh6b, trpm3, scn1lab, scn8a, ryr3, cacna1bb, grik2, cacna1ha, kcnh4b, cacna1fa, chrna10a, gria3b, kcnma1a, itpr1, gabrb3, cacna1g, kcna1b, kcnf1a, kcnj2a
GO:0022834	Molecular Function	ligand-gated channel activity	0.00824	gria2b, chrna6, glra1, grin3bb, grik1a, kcnj2b, grik1b, grin2da, gabrb2, gabrr2a, ryr3, grik2, chrna10a, gria3b, itpr1, gabrb3, kcnj2a
GO:0022835	Molecular Function	transmitter-gated channel activity	0.0385	gria2b, chrna6, glra1, grin3bb, grik1a, grik1b, grin2da, grik2, chrna10a, gria3b
GO:0022824	Molecular Function	transmitter-gated ion channel activity	0.0385	gria2b, chrna6, glra1, grin3bb, grik1a, grik1b, grin2da, grik2, chrna10a, gria3b
GO:0022832	Molecular Function	voltage-gated channel activity	1.43e-08	cacna1ab, kcnh6a, cacna1d, cacna1aa, cacna1i, hcn2b, kcnh8, kcnj2b, cacnb2, kcnb2, cacna1da, kcnc2, cacnb2b, clcn2a, si:rp71-39b20.4, kcnh6b, scn1lab, scn8a, cacna1bb, cacna1ha, kcnh4b, cacna1fa, kcnma1a, cacna1g, kcna1b, kcnf1a, kcnj2a
GO:0015075	Molecular Function	iontransmembrane transporter activity	1.7e-09	cacna1ab, kcnh6a, gria2b, cacna1d, cacna1aa, cacna1i, scn1ba, sfxn5b, hcn2b, chrna6, glra1, kcnh8, grin3bb, slc4a3, grik1a, kcnj2b, grik1b, slc24a4b, cacnb2, kcnb2, nalcn, grin2da, cacna1da, ttyh2, kcnc2, gabrb2, slc4a10b, gabrr2a, slc6a9, cacnb2b, clcn2a, si:rp71-39b20.4, kcnh6b, trpm3, scn1lab, scn8a, ryr3, cacna1bb, slc4a4a, slc6a11b, slc26a6l, grik2, atp1a2a, cacna1ha, kcnh4b, cacna1fa, chrna…
GO:0022839	Molecular Function	iongated channel activity	4.62e-13	cacna1ab, kcnh6a, gria2b, cacna1d, cacna1aa, cacna1i, hcn2b, chrna6, glra1, kcnh8, grin3bb, grik1a, kcnj2b, grik1b, cacnb2, kcnb2, grin2da, cacna1da, kcnc2, gabrb2, gabrr2a, cacnb2b, clcn2a, si:rp71-39b20.4, kcnh6b, trpm3, scn1lab, scn8a, ryr3, cacna1bb, grik2, cacna1ha, kcnh4b, cacna1fa, chrna10a, gria3b, kcnma1a, itpr1, gabrb3, cacna1g, kcna1b, kcnf1a, kcnj2a
GO:0005244	Molecular Function	voltage-gated ion channel activity	9.68e-09	cacna1ab, kcnh6a, cacna1d, cacna1aa, cacna1i, hcn2b, kcnh8, kcnj2b, cacnb2, kcnb2, cacna1da, kcnc2, cacnb2b, clcn2a, si:rp71-39b20.4, kcnh6b, scn1lab, scn8a, cacna1bb, cacna1ha, kcnh4b, cacna1fa, kcnma1a, cacna1g, kcna1b, kcnf1a, kcnj2a
GO:0008324	Molecular Function	cation transmembrane transporter activity	5.58e-05	cacna1ab, kcnh6a, cacna1d, cacna1aa, cacna1i, scn1ba, hcn2b, chrna6, kcnh8, kcnj2b, slc24a4b, cacnb2, kcnb2, nalcn, cacna1da, kcnc2, slc6a9, cacnb2b, si:rp71-39b20.4, kcnh6b, trpm3, scn1lab, scn8a, ryr3, cacna1bb, slc6a11b, slc26a6l, atp1a2a, cacna1ha, kcnh4b, cacna1fa, chrna10a, kcnma1a, slc24a3, itpr1, cacna1g, kcna1b, kcnf1a, kcnj2a
GO:0022890	Molecular Function	inorganic cation transmembrane transporter activity	1.62e-05	cacna1ab, kcnh6a, cacna1d, cacna1aa, cacna1i, scn1ba, hcn2b, chrna6, kcnh8, kcnj2b, slc24a4b, cacnb2, kcnb2, nalcn, cacna1da, kcnc2, slc6a9, cacnb2b, si:rp71-39b20.4, kcnh6b, trpm3, scn1lab, scn8a, ryr3, cacna1bb, slc6a11b, slc26a6l, atp1a2a, cacna1ha, kcnh4b, cacna1fa, chrna10a, kcnma1a, slc24a3, itpr1, cacna1g, kcna1b, kcnf1a, kcnj2a
GO:0046873	Molecular Function	metal ion transmembrane transporter activity	1.03e-06	cacna1ab, kcnh6a, cacna1d, cacna1aa, cacna1i, scn1ba, hcn2b, kcnh8, kcnj2b, slc24a4b, cacnb2, kcnb2, cacna1da, kcnc2, slc6a9, cacnb2b, si:rp71-39b20.4, kcnh6b, scn1lab, scn8a, ryr3, cacna1bb, slc6a11b, slc26a6l, atp1a2a, cacna1ha, kcnh4b, cacna1fa, kcnma1a, slc24a3, itpr1, cacna1g, kcna1b, kcnf1a, kcnj2a
GO:0015085	Molecular Function	calcium ion transmembrane transporter activity	4.2e-05	cacna1ab, cacna1d, cacna1aa, cacna1i, slc24a4b, cacnb2, cacna1da, cacnb2b, ryr3, cacna1bb, cacna1ha, cacna1fa, slc24a3, itpr1, cacna1g
GO:0015079	Molecular Function	potassium ion transmembrane transporter activity	0.0303	kcnh6a, hcn2b, kcnh8, kcnj2b, slc24a4b, kcnb2, kcnc2, si:rp71-39b20.4, kcnh6b, atp1a2a, kcnh4b, kcnma1a, slc24a3, kcna1b, kcnf1a, kcnj2a
GO:0005216	Molecular Function	ionchannel activity	3.66e-13	cacna1ab, kcnh6a, gria2b, cacna1d, cacna1aa, cacna1i, scn1ba, hcn2b, chrna6, glra1, kcnh8, grin3bb, grik1a, kcnj2b, grik1b, cacnb2, kcnb2, nalcn, grin2da, cacna1da, ttyh2, kcnc2, gabrb2, gabrr2a, cacnb2b, clcn2a, si:rp71-39b20.4, kcnh6b, trpm3, scn1lab, scn8a, ryr3, cacna1bb, grik2, cacna1ha, kcnh4b, cacna1fa, chrna10a, gria3b, kcnma1a, best2, itpr1, cnga3a, gabrb3, cacna1g, kcna1b, kcnf1a, kcnj2a
GO:0005261	Molecular Function	cation channel activity	7.97e-09	cacna1ab, kcnh6a, cacna1d, cacna1aa, cacna1i, scn1ba, hcn2b, chrna6, kcnh8, kcnj2b, cacnb2, kcnb2, nalcn, cacna1da, kcnc2, cacnb2b, si:rp71-39b20.4, kcnh6b, trpm3, scn1lab, scn8a, ryr3, cacna1bb, cacna1ha, kcnh4b, cacna1fa, chrna10a, kcnma1a, itpr1, cacna1g, kcna1b, kcnf1a, kcnj2a
GO:0022843	Molecular Function	voltage-gated cation channel activity	9.77e-09	cacna1ab, kcnh6a, cacna1d, cacna1aa, cacna1i, hcn2b, kcnh8, kcnj2b, cacnb2, kcnb2, cacna1da, kcnc2, cacnb2b, si:rp71-39b20.4, kcnh6b, cacna1bb, cacna1ha, kcnh4b, cacna1fa, kcnma1a, cacna1g, kcna1b, kcnf1a, kcnj2a
GO:0005249	Molecular Function	voltage-gated potassium channel activity	0.0312	kcnh6a, hcn2b, kcnh8, kcnj2b, kcnb2, kcnc2, si:rp71-39b20.4, kcnh6b, kcnh4b, kcnma1a, kcna1b, kcnf1a, kcnj2a
GO:0005262	Molecular Function	calcium channel activity	2.66e-05	cacna1ab, cacna1d, cacna1aa, cacna1i, cacnb2, cacna1da, cacnb2b, ryr3, cacna1bb, cacna1ha, cacna1fa, itpr1, cacna1g
GO:0005245	Molecular Function	voltage-gated calcium channel activity	2.29e-06	cacna1ab, cacna1d, cacna1aa, cacna1i, cacnb2, cacna1da, cacnb2b, cacna1bb, cacna1ha, cacna1fa, cacna1g
GO:0015276	Molecular Function	ligand-gated ion channel activity	0.00824	gria2b, chrna6, glra1, grin3bb, grik1a, kcnj2b, grik1b, grin2da, gabrb2, gabrr2a, ryr3, grik2, chrna10a, gria3b, itpr1, gabrb3, kcnj2a
KEGG_term_ID	KEGG_category	KEGG_term_name	p-value	Genes
KEGG:04540	keg	Gap junction	0.0244	acat2, kmo, mao, ido1, aoc1, acmsd
KEGG:04020	keg	Calcium signaling pathway	3.63e-05	mvk, acat2, idi1, mvda, hmgcs1
KEGG:04916	keg	Melanogenesis	0.0321	hsp90b1, ssr2, sec61a1l, pdia4, ssr4, canx, lman2, lman1, pdia3, calr3b, stt3a, p4hb
KEGG:04080	keg	Neuroactive ligand-receptor interaction	0.0269	mvk, elovl6, elovl5, dct, acat2, amdhd1, kmo, dpydb, dhcr24, cers2a, chpt1, rdh12, dgat2, hoga1, idi1, lpin1, alas1, mao, hao1, galk1, lipg, ido1, hexb, etnppl, cyp51, st6gal1, cyp27b1, ebp, me1, pipox, aoc1, acmsd, cyp7a1, acss2l, elovl7a, inpp5kb, dpys, fasn, aclya, nsdhl, mvda, fdft1, mibp, pnpla3, hmgcs1, dhcr7, stt3a, pck2
			sstr3

## Sheet: Table S8. WGCNS 1mph black
Supplementary Table S8. Significantly enriched Gene Ontology (GO) categories and KEGG pathways for the 280 genes included in the 1 mph "black" module (described in Supplementary Table S6). The genes belonging to each GO and KEGG term are reported in the last column with their abbreviated name.
GO_term_ID	GO_category	GO_term_name	p-value	Genes
GO:0009056	Biological Process	catabolic process	0.0109	psmc1a, psma6, galt, pklr, uchl3, si:rp71-45k5.4, psmd3, usp2b, psma8, lsm1, psmb2, psmb5, mao, psmc5, psmb1, hagh, psma5, psmb9a
GO:1901575	Biological Process	organic substance catabolic process	0.00174	psmc1a, psma6, galt, pklr, uchl3, si:rp71-45k5.4, psmd3, usp2b, psma8, lsm1, psmb2, psmb5, mao, psmc5, psmb1, hagh, psma5, psmb9a
GO:0009057	Biological Process	macromolecule catabolic process	0.000121	psmc1a, psma6, uchl3, si:rp71-45k5.4, psmd3, usp2b, psma8, lsm1, psmb2, psmb5, psmc5, psmb1, psma5, psmb9a
GO:1901564	Biological Process	organonitrogen compound metabolic process	0.0357	leo1, elovl6, psmc1a, psma6, uggt1, zgc:85932, mknk1, ela2l, pgd, sec11a, gmpr, pcsk9, fkbp14, sms, taldo1, cpb1, apip, pklr, tfr1b, ddost, uchl3, si:rp71-45k5.4, sae1, eif1axb, shmt1, dad1, psmd3, usp2b, psma8, cmpk, stt3a, cblc, ela3l, spint1a, dnpep, ppib, aph1b, psmb2, pipox, malt3, cpa2, psmb5, fnta, mao, aclyb, fkbp10b, prss1, psmc5, osgepl1, fkbp7, psmb1, eif5a2, cdkn1a, fkbp11, mapkapk2a,…
GO:1901565	Biological Process	organonitrogen compound catabolic process	0.000233	psmc1a, psma6, uchl3, si:rp71-45k5.4, psmd3, usp2b, psma8, psmb2, psmb5, mao, psmc5, psmb1, psma5, psmb9a
GO:0044265	Biological Process	cellular macromolecule catabolic process	0.000291	psmc1a, psma6, uchl3, si:rp71-45k5.4, usp2b, psma8, lsm1, psmb2, psmb5, psmc5, psmb1, psma5, psmb9a
GO:0006508	Biological Process	proteolysis	0.0145	psmc1a, psma6, zgc:85932, ela2l, sec11a, pcsk9, cpb1, uchl3, si:rp71-45k5.4, usp2b, psma8, ela3l, spint1a, dnpep, aph1b, psmb2, malt3, cpa2, psmb5, prss1, psmc5, osgepl1, psmb1, psma5, psmb9a
GO:0030163	Biological Process	protein catabolic process	1.15e-05	psmc1a, psma6, uchl3, si:rp71-45k5.4, psmd3, usp2b, psma8, psmb2, psmb5, psmc5, psmb1, psma5, psmb9a
GO:0044257	Biological Process	cellular protein catabolic process	4.9e-05	psmc1a, psma6, uchl3, si:rp71-45k5.4, usp2b, psma8, psmb2, psmb5, psmc5, psmb1, psma5, psmb9a
GO:0051603	Biological Process	proteolysis involved in cellular protein catabolic process	4.5e-05	psmc1a, psma6, uchl3, si:rp71-45k5.4, usp2b, psma8, psmb2, psmb5, psmc5, psmb1, psma5, psmb9a
GO:0005737	Cellular Component	cytoplasm	8.62e-07	arpc2, elovl6, psmc1a, psma6, mtx2, cope, calr, sec11a, mcts1, tuba8l3, sh3glb1a, taldo1, apip, ddost, si:rp71-45k5.4, derl1, lman1, shmt1, dtd1, dad1, bcl10, abcd3b, psma8, ap1s3b, tmem97, tmed6, cmpk, ciao1, fa2h, sec23a, gdi2, ssr4, psmb2, hspe1, pdia4, bcap31, kras, psmb5, aclyb, tecrb, psmc5, osgepl1, psmb1, sec23b, psma5, smx5, eif4eb, mrpl9, aco1, psmb9a, rpn1
GO:1902494	Cellular Component	catalytic complex	0.00687	leo1, psma6, sec11a, gmpr, si:rp71-45k5.4, psme1, gtf2e2, dad1, psmd3, psma8, psmb2, psmb5, psmb1, polr2d, psma5, psmb9a
GO:1905368	Cellular Component	peptidase complex	5.92e-10	psma6, sec11a, si:rp71-45k5.4, psme1, psmd3, psma8, psmb2, psmb5, psmb1, psma5, psmb9a
GO:1905369	Cellular Component	endopeptidase complex	1.48e-09	psma6, si:rp71-45k5.4, psme1, psmd3, psma8, psmb2, psmb5, psmb1, psma5, psmb9a
GO:0000502	Cellular Component	proteasome complex	1.48e-09	psma6, si:rp71-45k5.4, psme1, psmd3, psma8, psmb2, psmb5, psmb1, psma5, psmb9a
GO:0005839	Cellular Component	proteasome core complex	8.79e-08	psma6, si:rp71-45k5.4, psma8, psmb2, psmb5, psmb1, psma5, psmb9a
GO:0019773	Cellular Component	proteasome core complex, alpha-subunit complex	0.00209	psma6, si:rp71-45k5.4, psma8, psma5
GO:0042175	Cellular Component	nuclear outer membrane-endoplasmic reticulum membrane network	0.0158	elovl6, sec11a, ddost, derl1, dad1, tmem97, tmed6, fa2h, rpn1
GO:0005783	Cellular Component	endoplasmic reticulum	0.00035	elovl6, calr, sec11a, ddost, derl1, dad1, tmem97, tmed6, fa2h, ssr4, pdia4, bcap31, rpn1
GO:0044432	Cellular Component	endoplasmic reticulum part	0.00259	elovl6, sec11a, ddost, derl1, dad1, tmem97, tmed6, fa2h, pdia4, rpn1
GO:0098827	Cellular Component	endoplasmic reticulum subcompartment	0.0139	elovl6, sec11a, ddost, derl1, dad1, tmem97, tmed6, fa2h, rpn1
GO:0005789	Cellular Component	endoplasmic reticulum membrane	0.0139	elovl6, sec11a, ddost, derl1, dad1, tmem97, tmed6, fa2h, rpn1
GO:0008233	Molecular Function	peptidase activity	0.0276	psma6, zgc:85932, ela2l, sec11a, pcsk9, cpb1, uchl3, si:rp71-45k5.4, usp2b, psma8, ela3l, dnpep, psmb2, malt3, cpa2, psmb5, prss1, osgepl1, psmb1, psma5, psmb9a
GO:0070011	Molecular Function	peptidase activity, acting on L-amino acid peptides	0.0169	psma6, zgc:85932, ela2l, sec11a, pcsk9, cpb1, uchl3, si:rp71-45k5.4, usp2b, psma8, ela3l, dnpep, psmb2, malt3, cpa2, psmb5, prss1, osgepl1, psmb1, psma5, psmb9a
GO:0070003	Molecular Function	threonine-type peptidase activity	1.33e-07	psma6, si:rp71-45k5.4, psma8, psmb2, psmb5, psmb1, psma5, psmb9a
GO:0004298	Molecular Function	threonine-type endopeptidase activity	1.33e-07	psma6, si:rp71-45k5.4, psma8, psmb2, psmb5, psmb1, psma5, psmb9a
GO:0016853	Molecular Function	isomerase activity	0.00643	fkbp14, idi1, ebp, ppib, pdia4, pdia6, fkbp10b, fkbp7, fkbp11
GO:0004576	Molecular Function	oligosaccharyl transferase activity	0.0145	dad1, stt3a, rpn1
KEGG_term_ID	KEGG_category	KEGG_term_name	p-value	Genes
KEGG:03050	keg	Proteasome	2.99e-06	psmb9a, psmb1, psma8, psmc5, psmd3, psmc1a, psmb2, si:rp71-45k5.4, psmd12
KEGG:00510	keg	N-Glycan biosynthesis	0.0466	ddost, rpn1, alg5, dad1, stt3a
KEGG:00900	keg	Terpenoid backbone biosynthesis	0.0115	acat2, idi1, fnta, hmgcs1
KEGG:04141	keg	Protein processing in endoplasmic reticulum	1.94e-08	hsp90b1, pdia6, pdia4, sec23b, ssr4, derl1, ddost, bcap31, uggt1, rpn1, lman2, lman1, calr, nsfl1c, dad1, sec23a, stt3a
KEGG:00100	keg	Steroid biosynthesis	0.000208	cyp51, ebp, nsdhl, fdft1, dhcr7
