# Supplementary material for: Divergent Allometric Trajectories in Gene Expression and Coexpression Produce Species Differences in Sympatrically Speciating Midas Cichlid Fish
Source: Genome Biol Evol. 2019 May 24;11(6):1644–57. doi: 10.1093/gbe/evz108 (PMC6563553; doi:10.1093/gbe/evz108)
Supplement: Supplementary_Material_evz108 [file supplementary_material_evz108.zip › 06.Supplementary_Tables_S9-S10_REV2.xlsx]

## Sheet: Table S9. DESeq2 1dph
Supplementary Table S9. Description, expression difference (fold change), statistical significance and annotation of the 53 differentially expressed (DE) genes between benthic and limnetic fishes at 1 dph. Positive log2(fold change) values indicate higher expression in limnetic fishes.
Sequence_ID	Cluster_ID	Sequence_length	Comparison	log2FoldChange	p-value (FDR)	Tilapia_Ensembl_Gene_ID	Tilapia_Ensembl_Protein_ID	Gene name	Gene description
STRG.9836.3_gene=STRG.9836	Cluster-593.1229	1770	Limnetic vs. Bentic	-3.303	0.0222635	ENSONIG00000000339	ENSONIP00000000426
STRG.19945.2_gene=STRG.19945	Cluster-593.4089	1838	Limnetic vs. Bentic	-1.82401	0.00430845	ENSONIG00000000503	ENSONIP00000000643
STRG.30614.2_gene=STRG.30614	Cluster-593.15935	640	Limnetic vs. Bentic	-0.910187	0.0445019	ENSONIG00000000955	ENSONIP00000001209	crip2	cysteine-rich protein 2 [Source:ZFIN;Acc:ZDB-GENE-040426-2889]
STRG.12306.1_gene=STRG.12306	Cluster-593.12535	769	Limnetic vs. Bentic	-0.641664	0.000618664	ENSONIG00000001531	ENSONIP00000001916
STRG.31196.1_gene=STRG.31196	Cluster-593.3548	8445	Limnetic vs. Bentic	-1.16621	5.26778e-05	ENSONIG00000001799	ENSONIP00000002253	NPAS3	neuronal PAS domain protein 3 [Source:HGNC Symbol;Acc:HGNC:19311]
STRG.10807.1_gene=STRG.10807	Cluster-593.13856	8314	Limnetic vs. Bentic	0.833542	0.0362323	ENSONIG00000001804	ENSONIP00000002258	gabra3	gamma-aminobutyric acid (GABA) A receptor, alpha 3 [Source:ZFIN;Acc:ZDB-GENE-091204-365]
STRG.20732.3_gene=STRG.20732	Cluster-593.8696	12053	Limnetic vs. Bentic	2.13308	0.000105826	ENSONIG00000002073	ENSONIP00000002586	ELFN2	extracellular leucine rich repeat and fibronectin type III domain containing 2 [Source:HGNC Symbol;Acc:HGNC:29396]
STRG.34428.2_gene=STRG.34428	Cluster-593.7220	2503	Limnetic vs. Bentic	0.549696	0.0459016	ENSONIG00000003312	ENSONIP00000004166	p4hb	prolyl 4-hydroxylase subunit beta [Source:NCBI gene;Acc:100710058]
STRG.6186.1_gene=STRG.6186	Cluster-593.15309	3772	Limnetic vs. Bentic	-8.39907	0.000217197	ENSONIG00000004218	ENSONIP00000005308
STRG.14335.1_gene=STRG.14335	Cluster-593.3145	2448	Limnetic vs. Bentic	-1.58113	5.63238e-05	ENSONIG00000004389	ENSONIP00000005524	pnkd	probable hydrolase PNKD [Source:NCBI gene;Acc:100703611]
STRG.35911.2_gene=STRG.35911	Cluster-593.3408	2492	Limnetic vs. Bentic	-0.80144	0.000160465	ENSONIG00000004578	ENSONIP00000005764
STRG.35882.3_gene=STRG.35882	Cluster-593.12708	9625	Limnetic vs. Bentic	-0.54021	0.0123773	ENSONIG00000004632	ENSONIP00000005834	ptp4a2b	protein tyrosine phosphatase type IVA, member 2b [Source:ZFIN;Acc:ZDB-GENE-041114-111]
STRG.11065.2_gene=STRG.11065	Cluster-593.2126	5222	Limnetic vs. Bentic	2.42437	0.0129537	ENSONIG00000004683	ENSONIP00000005896	dlg2	discs, large homolog 2 (Drosophila) [Source:ZFIN;Acc:ZDB-GENE-050221-3]
STRG.1364.1_gene=STRG.1364	Cluster-593.723	1427	Limnetic vs. Bentic	-5.0906	0.00835084	ENSONIG00000004927	ENSONIP00000006193
STRG.214.1_gene=STRG.214	Cluster-593.4378	1809	Limnetic vs. Bentic	-22.1721	3.83879e-09	ENSONIG00000005474	ENSONIP00000006879
STRG.24125.1_gene=STRG.24125	Cluster-593.2869	6383	Limnetic vs. Bentic	-2.44047	0.0384178	ENSONIG00000007504	ENSONIP00000009464		protein NLRC3-like [Source:NCBI gene;Acc:100697526]
STRG.42759.1_gene=STRG.42759	Cluster-593.7009	847	Limnetic vs. Bentic	-0.568687	0.0481548	ENSONIG00000007513	ENSONIP00000009474
STRG.23677.4_gene=STRG.23677	Cluster-593.13817	5730	Limnetic vs. Bentic	-0.775206	0.0219283	ENSONIG00000007800	ENSONIP00000009824
STRG.53825.1_gene=STRG.53825	Cluster-593.12755	785	Limnetic vs. Bentic	-1.37252	0.0126422	ENSONIG00000007801	ENSONIP00000009826
STRG.15956.1_gene=STRG.15956	Cluster-593.796	992	Limnetic vs. Bentic	3.94975	3.4336e-11	ENSONIG00000008074	ENSONIP00000010170	cmah	cytidine monophospho-N-acetylneuraminic acid hydroxylase [Source:ZFIN;Acc:ZDB-GENE-040704-33]
STRG.20942.1_gene=STRG.20942	Cluster-593.13008	708	Limnetic vs. Bentic	-1.00456	2.08428e-06	ENSONIG00000008424	ENSONIP00000010590	mgst1.1	microsomal glutathione S-transferase 1.1 [Source:ZFIN;Acc:ZDB-GENE-041010-30]
STRG.33990.2_gene=STRG.33990	Cluster-593.8589	10824	Limnetic vs. Bentic	0.712868	0.039185	ENSONIG00000008849	ENSONIP00000011125		multiple PDZ domain protein [Source:NCBI gene;Acc:100707741]
STRG.23798.4_gene=STRG.23798	Cluster-593.9696	2576	Limnetic vs. Bentic	-0.627725	0.00746494	ENSONIG00000009629	ENSONIP00000012098		ladderlectin-like [Source:NCBI gene;Acc:100696664]
STRG.8958.2_gene=STRG.8958	Cluster-593.9060	10792	Limnetic vs. Bentic	-6.70791	0.0139186	ENSONIG00000010534	ENSONIP00000013244	pif1	PIF1 5'-to-3' DNA helicase [Source:NCBI gene;Acc:100697111]
STRG.24104.1_gene=STRG.24104	Cluster-593.2750	3781	Limnetic vs. Bentic	-2.71269	0.000289353	ENSONIG00000011316	ENSONIP00000014242
STRG.37520.1_gene=STRG.37520	Cluster-593.15570	7464	Limnetic vs. Bentic	-2.56016	0.00430845	ENSONIG00000012894	ENSONIP00000016225
STRG.11429.4_gene=STRG.11429	Cluster-593.772	5776	Limnetic vs. Bentic	-5.62705	0.00770279	ENSONIG00000013123	ENSONIP00000016509
STRG.23026.1_gene=STRG.23026	Cluster-593.15171	3841	Limnetic vs. Bentic	0.420789	0.00565767	ENSONIG00000013546	ENSONIP00000017032	rcor2	REST corepressor 2 [Source:ZFIN;Acc:ZDB-GENE-040426-1812]
STRG.19710.1_gene=STRG.19710	Cluster-593.5185	12040	Limnetic vs. Bentic	0.609384	0.0362323	ENSONIG00000013980	ENSONIP00000017571
STRG.29994.2_gene=STRG.29994	Cluster-593.15623	2942	Limnetic vs. Bentic	0.641195	0.0038883	ENSONIG00000014221	ENSONIP00000017875	cpa6	carboxypeptidase A6 [Source:ZFIN;Acc:ZDB-GENE-091204-331]
STRG.32798.5_gene=STRG.32798	Cluster-593.13682	4492	Limnetic vs. Bentic	-0.917531	0.0126422	ENSONIG00000014705	ENSONIP00000018510	tnnt2b	troponin T type 2b (cardiac) [Source:ZFIN;Acc:ZDB-GENE-091106-2]
STRG.18755.2_gene=STRG.18755	Cluster-593.12873	2166	Limnetic vs. Bentic	-2.31274	0.000187457	ENSONIG00000014980	ENSONIP00000018859		kallikrein-2 [Source:NCBI gene;Acc:100699202]
STRG.5837.1_gene=STRG.5837	Cluster-593.11940	2887	Limnetic vs. Bentic	-5.52094	0.0043318	ENSONIG00000015014	ENSONIP00000018902
STRG.21647.1_gene=STRG.21647	Cluster-593.596	1962	Limnetic vs. Bentic	-4.54437	0.0126422	ENSONIG00000015493	ENSONIP00000019495	cpa4	carboxypeptidase A2 [Source:NCBI gene;Acc:100704016]
STRG.12640.2_gene=STRG.12640	Cluster-593.1316	7656	Limnetic vs. Bentic	-1.99195	0.00430845	ENSONIG00000015637	ENSONIP00000019680	acanb	aggrecan core protein [Source:NCBI gene;Acc:100701134]
STRG.6660.1_gene=STRG.6660	Cluster-593.1248	974	Limnetic vs. Bentic	-1.63777	0.0362323	ENSONIG00000016582	ENSONIP00000020883	si:ch73-106k19.5	si:ch73-106k19.5 [Source:ZFIN;Acc:ZDB-GENE-030131-1230]
STRG.13579.1_gene=STRG.13579	Cluster-593.2507	1860	Limnetic vs. Bentic	-1.4208	0.0105109	ENSONIG00000017180	ENSONIP00000021668
STRG.23801.5_gene=STRG.23801	Cluster-593.14043	3470	Limnetic vs. Bentic	-0.812132	0.0213776	ENSONIG00000017462	ENSONIP00000022021
STRG.33754.1_gene=STRG.33754	Cluster-546.0	2303	Limnetic vs. Bentic	-1.74785	0.00746494	ENSONIG00000017486	ENSONIP00000022053	TTC39B	tetratricopeptide repeat protein 39B [Source:NCBI gene;Acc:100693456]
STRG.7094.3_gene=STRG.7094	Cluster-593.1342	1550	Limnetic vs. Bentic	-2.97736	0.0161833	ENSONIG00000018006	ENSONIP00000022688
STRG.3772.3_gene=STRG.3772	Cluster-593.1317	1304	Limnetic vs. Bentic	-1.46028	5.84316e-08	ENSONIG00000018303	ENSONIP00000023045
STRG.25870.1_gene=STRG.25870	Cluster-593.14753	712	Limnetic vs. Bentic	-1.32199	0.00746494	ENSONIG00000018506	ENSONIP00000023300		CD59B glycoprotein [Source:NCBI gene;Acc:106098471]
STRG.17256.1_gene=STRG.17256	Cluster-593.9904	2945	Limnetic vs. Bentic	-0.683682	0.00746494	ENSONIG00000018837	ENSONIP00000023718	pak6b	p21 protein (Cdc42/Rac)-activated kinase 6b [Source:ZFIN;Acc:ZDB-GENE-041014-121]
STRG.27971.1_gene=STRG.27971	Cluster-593.13007	2045	Limnetic vs. Bentic	-0.385677	0.0459016	ENSONIG00000019226	ENSONIP00000024199	aldh9a1a.1	aldehyde dehydrogenase 9 family, member A1a, tandem duplicate 1 [Source:ZFIN;Acc:ZDB-GENE-030131-1257]
STRG.25448.3_gene=STRG.25448	Cluster-593.6285	17843	Limnetic vs. Bentic	-0.588525	0.044671	ENSONIG00000019647	ENSONIP00000024734	pkd1b	polycystic kidney disease 1b [Source:ZFIN;Acc:ZDB-GENE-100707-2]
STRG.2319.1_gene=STRG.2319	Cluster-593.5940	3688	Limnetic vs. Bentic	-0.569547	0.0344601	ENSONIG00000019969	ENSONIP00000025150
STRG.1072.1_gene=STRG.1072	Cluster-593.1478	1525	Limnetic vs. Bentic	-2.09985	1.53753e-06	ENSONIG00000020045	ENSONIP00000025248	psmb12	proteasome subunit beta type-6-B like protein [Source:NCBI gene;Acc:100697106]
STRG.1071.1_gene=STRG.1071	Cluster-593.1479	1556	Limnetic vs. Bentic	-1.59581	0.00067759	ENSONIG00000020047	ENSONIP00000025251	psmb13a	proteasome subunit beta 13a [Source:ZFIN;Acc:ZDB-GENE-001208-2]
STRG.60108.1_gene=STRG.60108	Cluster-593.10139	988	Limnetic vs. Bentic	0.54346	0.00746494	ENSONIG00000020667	ENSONIP00000025972
STRG.8284.1_gene=STRG.8284	Cluster-593.612	4836	Limnetic vs. Bentic	2.55625	0.00480789	ENSONIG00000021180	ENSONIP00000026482		uncharacterized LOC112845608 [Source:NCBI gene;Acc:112845608]
STRG.34872.1_gene=STRG.34872	Cluster-593.6688	1318	Limnetic vs. Bentic	-1.69542	0.030491	ENSONIG00000021222	ENSONIP00000026524
STRG.34889.1_gene=STRG.34889	Cluster-593.8276	663	Limnetic vs. Bentic	-3.34273	0.000105826	ENSONIG00000021248	ENSONIP00000026550
STRG.35426.3_gene=STRG.35426	Cluster-593.13264	998	Limnetic vs. Bentic	-1.43796	0.00758481	ENSONIG00000021313	ENSONIP00000026615

## Sheet: Table S10. DESeq2 1mph
Supplementary Table S10. Description, expression difference (fold change), statistical significance and annotation of the 305 differentially expressed (DE) genes between benthic and limnetic fishes at 1 mph. Positive log2(fold change) values indicate higher expression in limnetic fishes.
Sequence_ID	Cluster_ID	Sequence_length	Comparison	log2FoldChange	p-value (FDR)	Tilapia_Ensembl_Gene_ID	Tilapia_Ensembl_Protein_ID	Gene name	Gene description
STRG.15547.1_gene=STRG.15547	Cluster-23.0	2013	Limnetic vs. Bentic	2.37346	0.0479471	ENSONIG00000000016	ENSONIP00000000020	fgf23	fibroblast growth factor 23 [Source:ZFIN;Acc:ZDB-GENE-050201-4]
STRG.15556.1_gene=STRG.15556	Cluster-593.8002	2989	Limnetic vs. Bentic	-0.996115	0.0178842	ENSONIG00000000048	ENSONIP00000000058	chpt1	choline phosphotransferase 1 [Source:ZFIN;Acc:ZDB-GENE-030131-1325]
STRG.12122.1_gene=STRG.12122	Cluster-593.8399	2648	Limnetic vs. Bentic	-1.98871	0.0241306	ENSONIG00000000106	ENSONIP00000000130	me1	malic enzyme 1, NADP(+)-dependent, cytosolic [Source:ZFIN;Acc:ZDB-GENE-061013-438]
STRG.12146.1_gene=STRG.12146	Cluster-593.3017	6091	Limnetic vs. Bentic	-1.4623	0.000300107	ENSONIG00000000150	ENSONIP00000000191	dpys	dihydropyrimidinase [Source:ZFIN;Acc:ZDB-GENE-070508-1]
STRG.5664.1_gene=STRG.5664	Cluster-593.1321	2443	Limnetic vs. Bentic	-1.15411	0.0170747	ENSONIG00000000262	ENSONIP00000000334	hoga1	4-hydroxy-2-oxoglutarate aldolase 1 [Source:ZFIN;Acc:ZDB-GENE-040426-2242]
STRG.5683.1_gene=STRG.5683	Cluster-593.3625	1080	Limnetic vs. Bentic	-2.58675	0.00580671	ENSONIG00000000306	ENSONIP00000000385	c3b.2	complement component c3b, tandem duplicate 2 [Source:ZFIN;Acc:ZDB-GENE-030131-3063]
STRG.9836.3_gene=STRG.9836	Cluster-593.1229	1770	Limnetic vs. Bentic	-4.0596	0.0212553	ENSONIG00000000339	ENSONIP00000000426
STRG.9908.1_gene=STRG.9908	Cluster-593.15630	4001	Limnetic vs. Bentic	0.799234	0.0368528	ENSONIG00000000358	ENSONIP00000000451	st6gal1	ST6 beta-galactosamide alpha-2,6-sialyltranferase 1 [Source:ZFIN;Acc:ZDB-GENE-060322-3]
STRG.23562.1_gene=STRG.23562	Cluster-593.2598	2168	Limnetic vs. Bentic	-2.42697	0.000265523	ENSONIG00000000415	ENSONIP00000000527
STRG.19945.2_gene=STRG.19945	Cluster-593.4089	1838	Limnetic vs. Bentic	-1.44708	0.0440904	ENSONIG00000000503	ENSONIP00000000643
STRG.17976.1_gene=STRG.17976	Cluster-593.4557	2080	Limnetic vs. Bentic	-1.16734	0.0440904	ENSONIG00000000537	ENSONIP00000000684	agt	angiotensinogen [Source:ZFIN;Acc:ZDB-GENE-030131-1205]
STRG.16731.4_gene=STRG.16731	Cluster-593.2101	5410	Limnetic vs. Bentic	-1.49953	0.000264677	ENSONIG00000000554	ENSONIP00000000703	LPIN1	lipin 1 [Source:HGNC Symbol;Acc:HGNC:13345]
STRG.30574.1_gene=STRG.30574	Cluster-593.15791	28113	Limnetic vs. Bentic	0.657884	0.0434391	ENSONIG00000000692	ENSONIP00000000873	syne1b	spectrin repeat containing, nuclear envelope 1b [Source:ZFIN;Acc:ZDB-GENE-071218-4]
STRG.35525.2_gene=STRG.35525	Cluster-593.8751	3859	Limnetic vs. Bentic	1.57725	0.035684	ENSONIG00000000729	ENSONIP00000000920	ctgfa	connective tissue growth factor a [Source:ZFIN;Acc:ZDB-GENE-030131-102]
STRG.30644.1_gene=STRG.30644	Cluster-593.14980	2440	Limnetic vs. Bentic	-1.67917	0.00449242	ENSONIG00000000813	ENSONIP00000001035	nceh1a	neutral cholesterol ester hydrolase 1a [Source:ZFIN;Acc:ZDB-GENE-040711-2]
STRG.20174.1_gene=STRG.20174	Cluster-593.1983	2733	Limnetic vs. Bentic	-0.590714	0.00406895	ENSONIG00000000850	ENSONIP00000001079	retsat	retinol saturase (all-trans-retinol 13,14-reductase) [Source:ZFIN;Acc:ZDB-GENE-050320-11]
STRG.30636.1_gene=STRG.30636	Cluster-593.14744	3307	Limnetic vs. Bentic	-0.98477	0.0295866	ENSONIG00000000872	ENSONIP00000001105	slc2a2	solute carrier family 2 (facilitated glucose transporter), member 2 [Source:ZFIN;Acc:ZDB-GENE-030131-1213]
STRG.30594.2_gene=STRG.30594	Cluster-593.15635	4576	Limnetic vs. Bentic	-0.692891	0.0288053	ENSONIG00000000985	ENSONIP00000001248	slc25a21	solute carrier family 25 (mitochondrial oxoadipate carrier), member 21 [Source:ZFIN;Acc:ZDB-GENE-060929-664]
STRG.20229.1_gene=STRG.20229	Cluster-593.3049	4007	Limnetic vs. Bentic	-2.76391	0.000683467	ENSONIG00000001066	ENSONIP00000001352	aclya	ATP citrate lyase a [Source:ZFIN;Acc:ZDB-GENE-031113-1]
STRG.36901.1_gene=STRG.36901	Cluster-593.14807	1466	Limnetic vs. Bentic	-1.68881	0.0052118	ENSONIG00000001109	ENSONIP00000001405	elovl6	ELOVL fatty acid elongase 6 [Source:ZFIN;Acc:ZDB-GENE-030114-1]
STRG.36900.1_gene=STRG.36900	Cluster-593.14806	13545	Limnetic vs. Bentic	-1.71716	0.00458652	ENSONIG00000001112	ENSONIP00000001408	egf	epidermal growth factor [Source:ZFIN;Acc:ZDB-GENE-070922-1]
STRG.36908.3_gene=STRG.36908	Cluster-593.8938	11958	Limnetic vs. Bentic	0.480203	0.0440412	ENSONIG00000001151	ENSONIP00000001457	TENM3	teneurin transmembrane protein 3 [Source:HGNC Symbol;Acc:HGNC:29944]
STRG.8526.1_gene=STRG.8526	Cluster-593.12876	7177	Limnetic vs. Bentic	-0.840317	0.00515456	ENSONIG00000001284	ENSONIP00000001621	zgc:85932	zgc:85932 [Source:ZFIN;Acc:ZDB-GENE-040426-2460]
STRG.20402.3_gene=STRG.20402	Cluster-593.11617	775	Limnetic vs. Bentic	-1.9905	0.019869	ENSONIG00000001470	ENSONIP00000001846
STRG.20402.2_gene=STRG.20402	Cluster-593.9948	1400	Limnetic vs. Bentic	-2.48891	0.0365713	ENSONIG00000001480	ENSONIP00000001857	HBZ	hemoglobin subunit zeta [Source:HGNC Symbol;Acc:HGNC:4835]
STRG.18265.4_gene=STRG.18265	Cluster-593.3075	6512	Limnetic vs. Bentic	-1.39885	0.0150796	ENSONIG00000001497	ENSONIP00000001876
STRG.8149.3_gene=STRG.8149	Cluster-171.0	1679	Limnetic vs. Bentic	-1.60357	0.000144885	ENSONIG00000001711	ENSONIP00000002141
STRG.31165.1_gene=STRG.31165	Cluster-593.2753	1485	Limnetic vs. Bentic	-1.79581	0.00144379	ENSONIG00000001743	ENSONIP00000002184
STRG.10824.1_gene=STRG.10824	Cluster-593.2707	4584	Limnetic vs. Bentic	-2.26771	0.00901874	ENSONIG00000001754	ENSONIP00000002198	tm7sf2	transmembrane 7 superfamily member 2 [Source:ZFIN;Acc:ZDB-GENE-041212-19]
STRG.28410.2_gene=STRG.28410	Cluster-593.10170	2181	Limnetic vs. Bentic	-0.943782	0.0105202	ENSONIG00000001854	ENSONIP00000002313	mydgf	myeloid-derived growth factor [Source:ZFIN;Acc:ZDB-GENE-040718-183]
STRG.28407.3_gene=STRG.28407	Cluster-593.10460	1955	Limnetic vs. Bentic	-1.08701	0.0440904	ENSONIG00000001861	ENSONIP00000002321	mibp	muscle-specific beta 1 integrin binding protein [Source:ZFIN;Acc:ZDB-GENE-030404-1]
STRG.27433.2_gene=STRG.27433	Cluster-593.13117	2133	Limnetic vs. Bentic	-0.823441	0.0219066	ENSONIG00000002053	ENSONIP00000002564	zgc:154075	zgc:154075 [Source:ZFIN;Acc:ZDB-GENE-060929-910]
STRG.20732.3_gene=STRG.20732	Cluster-593.8696	12053	Limnetic vs. Bentic	0.886121	0.0345721	ENSONIG00000002073	ENSONIP00000002586	elfn2a (1 of many)	extracellular leucine-rich repeat and fibronectin type III domain containing 2a [Source:ZFIN;Acc:ZDB-GENE-080327-26]
STRG.27418.2_gene=STRG.27418	Cluster-593.13866	4576	Limnetic vs. Bentic	-0.800342	0.00961823	ENSONIG00000002100	ENSONIP00000002617	rer1	retention in endoplasmic reticulum sorting receptor 1 [Source:ZFIN;Acc:ZDB-GENE-040426-1494]
STRG.28448.1_gene=STRG.28448	Cluster-366.0	2865	Limnetic vs. Bentic	1.97278	0.0261072	ENSONIG00000002353	ENSONIP00000002943
STRG.27335.1_gene=STRG.27335	Cluster-593.13089	10494	Limnetic vs. Bentic	-0.923966	0.0139826	ENSONIG00000002399	ENSONIP00000003000	plekhn1	pleckstrin homology domain containing, family N member 1 [Source:ZFIN;Acc:ZDB-GENE-090313-357]
STRG.27310.1_gene=STRG.27310	Cluster-593.13114	4614	Limnetic vs. Bentic	1.24548	0.0220054	ENSONIG00000002498	ENSONIP00000003131	gnat2	guanine nucleotide binding protein (G protein), alpha transducing activity polypeptide 2 [Source:ZFIN;Acc:ZDB-GENE-011128-10]
STRG.13624.1_gene=STRG.13624	Cluster-593.11264	7493	Limnetic vs. Bentic	-0.827257	0.0487571	ENSONIG00000002577	ENSONIP00000003229
STRG.19480.1_gene=STRG.19480	Cluster-593.507	1621	Limnetic vs. Bentic	-1.06103	0.0112596	ENSONIG00000002615	ENSONIP00000003275	CYP2J2 (1 of many)	cytochrome P450 family 2 subfamily J member 2 [Source:HGNC Symbol;Acc:HGNC:2634]
STRG.37116.2_gene=STRG.37116	Cluster-593.37	1949	Limnetic vs. Bentic	1.04414	0.00091496	ENSONIG00000002645	ENSONIP00000003314	arl13a	ADP-ribosylation factor-like 13A [Source:ZFIN;Acc:ZDB-GENE-040426-1790]
STRG.3820.4_gene=STRG.3820	Cluster-593.7039	10125	Limnetic vs. Bentic	-2.36031	0.0068271	ENSONIG00000002829	ENSONIP00000003546	dhcr24	24-dehydrocholesterol reductase [Source:ZFIN;Acc:ZDB-GENE-041212-73]
STRG.13798.1_gene=STRG.13798	Cluster-593.12997	3762	Limnetic vs. Bentic	0.909883	0.00738211	ENSONIG00000002992	ENSONIP00000003748	sv2ba	synaptic vesicle glycoprotein 2Ba [Source:ZFIN;Acc:ZDB-GENE-070209-134]
STRG.17320.1_gene=STRG.17320	Cluster-593.14014	3996	Limnetic vs. Bentic	-0.566573	0.0421586	ENSONIG00000003041	ENSONIP00000003807	mcfd2	multiple coagulation factor deficiency 2 [Source:ZFIN;Acc:ZDB-GENE-041010-8]
STRG.28766.1_gene=STRG.28766	Cluster-593.9117	2420	Limnetic vs. Bentic	-2.33824	0.00449242	ENSONIG00000003117	ENSONIP00000003907	slc34a2b	solute carrier family 34 (type II sodium/phosphate cotransporter), member 2b [Source:ZFIN;Acc:ZDB-GENE-030709-1]
STRG.28780.1_gene=STRG.28780	Cluster-593.5951	4755	Limnetic vs. Bentic	0.646635	0.00963148	ENSONIG00000003167	ENSONIP00000003970
STRG.13893.1_gene=STRG.13893	Cluster-593.14276	2473	Limnetic vs. Bentic	-1.68223	0.000568847	ENSONIG00000003199	ENSONIP00000004013	dhcr7	7-dehydrocholesterol reductase [Source:ZFIN;Acc:ZDB-GENE-030912-9]
STRG.13942.1_gene=STRG.13942	Cluster-593.588	1002	Limnetic vs. Bentic	-1.16548	0.0318427	ENSONIG00000003245	ENSONIP00000004074
STRG.13913.2_gene=STRG.13913	Cluster-593.1778	1634	Limnetic vs. Bentic	1.30043	0.0407078	ENSONIG00000003250	ENSONIP00000004082
STRG.34428.2_gene=STRG.34428	Cluster-593.7220	2503	Limnetic vs. Bentic	-0.87075	0.0034302	ENSONIG00000003312	ENSONIP00000004166	p4hb	prolyl 4-hydroxylase, beta polypeptide [Source:ZFIN;Acc:ZDB-GENE-080610-1]
STRG.33636.1_gene=STRG.33636	Cluster-593.8559	1930	Limnetic vs. Bentic	-1.31794	0.0130389	ENSONIG00000003343	ENSONIP00000004208
STRG.6492.2_gene=STRG.6492	Cluster-593.11417	3485	Limnetic vs. Bentic	-1.05294	0.0127416	ENSONIG00000003451	ENSONIP00000004344	hao1	hydroxyacid oxidase (glycolate oxidase) 1 [Source:ZFIN;Acc:ZDB-GENE-060519-2]
STRG.19521.1_gene=STRG.19521	Cluster-593.773	3370	Limnetic vs. Bentic	-2.03564	0.00738496	ENSONIG00000003545	ENSONIP00000004463
STRG.9462.1_gene=STRG.9462	Cluster-593.751	2336	Limnetic vs. Bentic	1.16095	0.0170747	ENSONIG00000003584	ENSONIP00000004510	p2ry12	purinergic receptor P2Y, G-protein coupled, 12 [Source:ZFIN;Acc:ZDB-GENE-110208-4]
STRG.38621.1_gene=STRG.38621	Cluster-593.5479	7371	Limnetic vs. Bentic	-1.61143	0.00371044	ENSONIG00000003625	ENSONIP00000004560	nt5c2l1	5'-nucleotidase, cytosolic II, like 1 [Source:ZFIN;Acc:ZDB-GENE-031006-8]
STRG.29459.1_gene=STRG.29459	Cluster-593.13300	2869	Limnetic vs. Bentic	-1.91883	0.0041252	ENSONIG00000003630	ENSONIP00000004568	idi1	isopentenyl-diphosphate delta isomerase 1 [Source:ZFIN;Acc:ZDB-GENE-050913-44]
STRG.29447.1_gene=STRG.29447	Cluster-593.14686	3538	Limnetic vs. Bentic	-1.11651	0.00811692	ENSONIG00000003645	ENSONIP00000004586	klf6a	Kruppel-like factor 6a [Source:ZFIN;Acc:ZDB-GENE-021115-9]
STRG.38597.2_gene=STRG.38597	Cluster-593.3541	5357	Limnetic vs. Bentic	0.930534	0.0052118	ENSONIG00000003687	ENSONIP00000004637	pde6b	phosphodiesterase 6B, cGMP-specific, rod, beta [Source:ZFIN;Acc:ZDB-GENE-090421-2]
STRG.38567.1_gene=STRG.38567	Cluster-593.15968	2035	Limnetic vs. Bentic	-2.3177	0.00601086	ENSONIG00000003882	ENSONIP00000004891	ambp	alpha-1-microglobulin/bikunin precursor [Source:ZFIN;Acc:ZDB-GENE-040426-1608]
STRG.21545.2_gene=STRG.21545	Cluster-593.255	8181	Limnetic vs. Bentic	1.29464	0.00642408	ENSONIG00000003941	ENSONIP00000004968
STRG.2898.7_gene=STRG.2898	Cluster-593.11250	12265	Limnetic vs. Bentic	0.846621	0.019869	ENSONIG00000004002	ENSONIP00000005043	gpr37a	G protein-coupled receptor 37a [Source:ZFIN;Acc:ZDB-GENE-131120-175]
STRG.38942.1_gene=STRG.38942	Cluster-593.10652	2555	Limnetic vs. Bentic	-1.22091	0.0341104	ENSONIG00000004128	ENSONIP00000005202	sigmar1	sigma non-opioid intracellular receptor 1 [Source:ZFIN;Acc:ZDB-GENE-040426-1006]
STRG.10336.1_gene=STRG.10336	Cluster-37.0	569	Limnetic vs. Bentic	-4.75062	0.0233832	ENSONIG00000004197	ENSONIP00000005282	hsd20b2	hydroxysteroid (20-beta) dehydrogenase 2 [Source:ZFIN;Acc:ZDB-GENE-030804-21]
STRG.32505.3_gene=STRG.32505	Cluster-593.12387	3623	Limnetic vs. Bentic	1.96824	0.00380239	ENSONIG00000004204	ENSONIP00000005291
STRG.32505.6_gene=STRG.32505	Cluster-593.15740	591	Limnetic vs. Bentic	1.67118	0.0419058	ENSONIG00000004206	ENSONIP00000005293
STRG.38064.1_gene=STRG.38064	Cluster-593.7961	3577	Limnetic vs. Bentic	-0.513025	0.0215213	ENSONIG00000004227	ENSONIP00000005318	lman2	lectin, mannose-binding 2 [Source:ZFIN;Acc:ZDB-GENE-070209-149]
STRG.36753.1_gene=STRG.36753	Cluster-593.7211	5210	Limnetic vs. Bentic	-0.532126	0.0206241	ENSONIG00000004319	ENSONIP00000005445	canx	calnexin [Source:ZFIN;Acc:ZDB-GENE-040426-2797]
STRG.14335.1_gene=STRG.14335	Cluster-593.3145	2448	Limnetic vs. Bentic	-1.15001	0.000241062	ENSONIG00000004389	ENSONIP00000005524	PNKD	paroxysmal nonkinesigenic dyskinesia [Source:HGNC Symbol;Acc:HGNC:9153]
STRG.14258.1_gene=STRG.14258	Cluster-593.971	2192	Limnetic vs. Bentic	-0.891497	0.0229512	ENSONIG00000004455	ENSONIP00000005609	acmsd	aminocarboxymuconate semialdehyde decarboxylase [Source:ZFIN;Acc:ZDB-GENE-070410-103]
STRG.14238.1_gene=STRG.14238	Cluster-593.500	3969	Limnetic vs. Bentic	-2.27493	0.0295866	ENSONIG00000004500	ENSONIP00000005667	lct	lactase [Source:ZFIN;Acc:ZDB-GENE-081104-434]
STRG.1533.3_gene=STRG.1533	Cluster-593.5427	6208	Limnetic vs. Bentic	-0.853448	0.0440904	ENSONIG00000004519	ENSONIP00000005688	rasgrp3	RAS guanyl releasing protein 3 (calcium and DAG-regulated) [Source:ZFIN;Acc:ZDB-GENE-070424-82]
STRG.15150.1_gene=STRG.15150	Cluster-593.16103	5560	Limnetic vs. Bentic	1.30412	0.039432	ENSONIG00000004527	ENSONIP00000005696	kcnh8	potassium voltage-gated channel, subfamily H (eag-related), member 8 [Source:ZFIN;Acc:ZDB-GENE-060503-204]
STRG.10535.2_gene=STRG.10535	Cluster-593.868	4411	Limnetic vs. Bentic	1.8976	0.0116931	ENSONIG00000004821	ENSONIP00000006068	inpp5kb	inositol polyphosphate-5-phosphatase Kb [Source:ZFIN;Acc:ZDB-GENE-100408-3]
STRG.32678.1_gene=STRG.32678	Cluster-593.9463	4671	Limnetic vs. Bentic	-3.09729	0.000264677	ENSONIG00000005082	ENSONIP00000006391	INHBE	inhibin beta E subunit [Source:HGNC Symbol;Acc:HGNC:24029]
STRG.32675.1_gene=STRG.32675	Cluster-593.5903	5601	Limnetic vs. Bentic	-0.481841	0.035585	ENSONIG00000005090	ENSONIP00000006400	mars	methionyl-tRNA synthetase [Source:ZFIN;Acc:ZDB-GENE-030219-83]
STRG.10437.1_gene=STRG.10437	Cluster-593.3828	885	Limnetic vs. Bentic	-0.975574	0.0487571	ENSONIG00000005145	ENSONIP00000006467	prdx4	peroxiredoxin 4 [Source:ZFIN;Acc:ZDB-GENE-030131-1096]
STRG.37273.1_gene=STRG.37273	Cluster-593.14283	8534	Limnetic vs. Bentic	0.521382	0.0498081	ENSONIG00000005209	ENSONIP00000006542	pcdh11	protocadherin 11 [Source:ZFIN;Acc:ZDB-GENE-140106-21]
STRG.37261.4_gene=STRG.37261	Cluster-593.8187	9765	Limnetic vs. Bentic	0.365895	0.0311535	ENSONIG00000005217	ENSONIP00000006550	mid2	midline 2 [Source:ZFIN;Acc:ZDB-GENE-090220-1]
STRG.46400.1_gene=STRG.46400	Cluster-593.400	583	Limnetic vs. Bentic	-1.73495	0.0041252	ENSONIG00000005219	ENSONIP00000006555	pmt	phosphoethanolamine methyltransferase [Source:ZFIN;Acc:ZDB-GENE-060929-740]
STRG.9063.2_gene=STRG.9063	Cluster-593.3100	2810	Limnetic vs. Bentic	-0.886933	0.0286042	ENSONIG00000005506	ENSONIP00000006917	vmp1	vacuole membrane protein 1 [Source:ZFIN;Acc:ZDB-GENE-030131-8733]
STRG.9116.1_gene=STRG.9116	Cluster-593.595	6191	Limnetic vs. Bentic	-1.68238	0.00149894	ENSONIG00000005561	ENSONIP00000006990	SI	sucrase-isomaltase [Source:HGNC Symbol;Acc:HGNC:10856]
STRG.13477.1_gene=STRG.13477	Cluster-593.4979	1873	Limnetic vs. Bentic	-2.16185	0.0112596	ENSONIG00000005658	ENSONIP00000007123	mvda	mevalonate (diphospho) decarboxylase a [Source:ZFIN;Acc:ZDB-GENE-041114-127]
STRG.9676.2_gene=STRG.9676	Cluster-593.4126	8484	Limnetic vs. Bentic	-1.90741	0.0198167	ENSONIG00000005704	ENSONIP00000007187	thrsp	thyroid hormone responsive [Source:ZFIN;Acc:ZDB-GENE-081022-19]
STRG.22507.1_gene=STRG.22507	Cluster-593.15750	10067	Limnetic vs. Bentic	0.884689	0.0479923	ENSONIG00000005722	ENSONIP00000007209	nrn1lb	neuritin 1-like b [Source:ZFIN;Acc:ZDB-GENE-081022-27]
STRG.13416.1_gene=STRG.13416	Cluster-593.7889	5902	Limnetic vs. Bentic	-1.59379	0.0112596	ENSONIG00000005834	ENSONIP00000007349	adam10a	ADAM metallopeptidase domain 10a [Source:ZFIN;Acc:ZDB-GENE-040917-2]
STRG.29823.3_gene=STRG.29823	Cluster-593.9006	1551	Limnetic vs. Bentic	-1.27629	0.0145732	ENSONIG00000005865	ENSONIP00000007385	CPA3	carboxypeptidase A3 [Source:HGNC Symbol;Acc:HGNC:2298]
STRG.29788.1_gene=STRG.29788	Cluster-593.13530	3295	Limnetic vs. Bentic	-1.25043	0.0294725	ENSONIG00000005939	ENSONIP00000007475	insig1	insulin induced gene 1 [Source:ZFIN;Acc:ZDB-GENE-030131-6121]
STRG.9400.1_gene=STRG.9400	Cluster-593.3871	3366	Limnetic vs. Bentic	-1.02043	0.0228155	ENSONIG00000005956	ENSONIP00000007502	bmp16	bone morphogenetic protein 16 [Source:ZFIN;Acc:ZDB-GENE-100115-1]
STRG.29765.1_gene=STRG.29765	Cluster-593.566	7342	Limnetic vs. Bentic	-1.24081	0.0157967	ENSONIG00000006012	ENSONIP00000007574	malrd1	MAM and LDL receptor class A domain containing 1 [Source:ZFIN;Acc:ZDB-GENE-140106-257]
STRG.11642.1_gene=STRG.11642	Cluster-593.1116	2258	Limnetic vs. Bentic	-1.92532	0.0316876	ENSONIG00000006026	ENSONIP00000007589	nr4a3	nuclear receptor subfamily 4, group A, member 3 [Source:ZFIN;Acc:ZDB-GENE-070824-4]
STRG.11618.1_gene=STRG.11618	Cluster-593.1306	2248	Limnetic vs. Bentic	-2.1253	0.00502443	ENSONIG00000006093	ENSONIP00000007678	sgk2b	serum/glucocorticoid regulated kinase 2b [Source:ZFIN;Acc:ZDB-GENE-060929-44]
STRG.11610.4_gene=STRG.11610	Cluster-593.9428	2093	Limnetic vs. Bentic	-1.00142	0.00252829	ENSONIG00000006121	ENSONIP00000007713
STRG.16523.7_gene=STRG.16523	Cluster-593.8027	10470	Limnetic vs. Bentic	-1.34393	0.0267525	ENSONIG00000006129	ENSONIP00000007721
STRG.16525.1_gene=STRG.16525	Cluster-593.11677	9069	Limnetic vs. Bentic	-2.14095	0.00036767	ENSONIG00000006133	ENSONIP00000007725
STRG.1020.1_gene=STRG.1020	Cluster-593.7919	3559	Limnetic vs. Bentic	-1.71152	0.0234215	ENSONIG00000006282	ENSONIP00000007917	cyp7a1	cytochrome P450, family 7, subfamily A, polypeptide 1 [Source:ZFIN;Acc:ZDB-GENE-040426-1296]
STRG.32191.1_gene=STRG.32191	Cluster-593.3107	4131	Limnetic vs. Bentic	-1.21951	0.0434391	ENSONIG00000006290	ENSONIP00000007928	s100t	S100 calcium binding protein T [Source:ZFIN;Acc:ZDB-GENE-050320-61]
STRG.29889.1_gene=STRG.29889	Cluster-593.8382	7262	Limnetic vs. Bentic	1.10176	0.0251998	ENSONIG00000006352	ENSONIP00000008008
STRG.21120.1_gene=STRG.21120	Cluster-355.0	2416	Limnetic vs. Bentic	-1.59458	0.0327056	ENSONIG00000006423	ENSONIP00000008098	B4GALNT2	beta-1,4-N-acetyl-galactosaminyltransferase 2 [Source:HGNC Symbol;Acc:HGNC:24136]
STRG.5405.1_gene=STRG.5405	Cluster-593.4651	3941	Limnetic vs. Bentic	-1.42996	0.000193597	ENSONIG00000006474	ENSONIP00000008161
STRG.12433.1_gene=STRG.12433	Cluster-593.2703	6735	Limnetic vs. Bentic	1.10895	0.0318766	ENSONIG00000006493	ENSONIP00000008188
STRG.23516.3_gene=STRG.23516	Cluster-593.11586	3481	Limnetic vs. Bentic	-0.824627	0.0446195	ENSONIG00000006946	ENSONIP00000008760
STRG.36685.4_gene=STRG.36685	Cluster-56.0	4560	Limnetic vs. Bentic	1.06455	0.0295866	ENSONIG00000007028	ENSONIP00000008870	si:dkey-14o18.2	si:dkey-14o18.2 [Source:ZFIN;Acc:ZDB-GENE-060503-145]
STRG.18364.1_gene=STRG.18364	Cluster-593.14876	2002	Limnetic vs. Bentic	-1.68649	0.00623489	ENSONIG00000007039	ENSONIP00000008883	elovl6l	ELOVL family member 6, elongation of long chain fatty acids like [Source:ZFIN;Acc:ZDB-GENE-031110-3]
STRG.36710.5_gene=STRG.36710	Cluster-593.2641	2133	Limnetic vs. Bentic	1.16774	0.00994367	ENSONIG00000007052	ENSONIP00000008903	rcvrn3	recoverin 3 [Source:ZFIN;Acc:ZDB-GENE-040426-1661]
STRG.12842.2_gene=STRG.12842	Cluster-593.263	9693	Limnetic vs. Bentic	0.917017	0.00179155	ENSONIG00000007124	ENSONIP00000008986
STRG.5363.1_gene=STRG.5363	Cluster-593.1466	2595	Limnetic vs. Bentic	-2.96534	0.0278436	ENSONIG00000007171	ENSONIP00000009042
STRG.11996.2_gene=STRG.11996	Cluster-593.15705	662	Limnetic vs. Bentic	-2.45256	0.00996125	ENSONIG00000007222	ENSONIP00000009106
STRG.12003.2_gene=STRG.12003	Cluster-593.330	3656	Limnetic vs. Bentic	-1.50331	0.00748362	ENSONIG00000007253	ENSONIP00000009146	ncam3	neural cell adhesion molecule 3 [Source:ZFIN;Acc:ZDB-GENE-131127-340]
STRG.24606.6_gene=STRG.24606	Cluster-593.9183	14439	Limnetic vs. Bentic	-1.32218	0.0471734	ENSONIG00000007292	ENSONIP00000009196	fasn	fatty acid synthase [Source:ZFIN;Acc:ZDB-GENE-030131-7802]
STRG.12082.1_gene=STRG.12082	Cluster-593.6412	8480	Limnetic vs. Bentic	0.544208	0.0295866	ENSONIG00000007305	ENSONIP00000009215	sall3a	spalt-like transcription factor 3a [Source:ZFIN;Acc:ZDB-GENE-020228-4]
STRG.12089.2_gene=STRG.12089	Cluster-593.6116	9288	Limnetic vs. Bentic	0.60179	0.0375728	ENSONIG00000007315	ENSONIP00000009227	PLEC	plectin [Source:HGNC Symbol;Acc:HGNC:9069]
STRG.23133.1_gene=STRG.23133	Cluster-593.12758	9177	Limnetic vs. Bentic	-1.00841	0.0472087	ENSONIG00000007557	ENSONIP00000009528
STRG.38854.1_gene=STRG.38854	Cluster-593.11458	3045	Limnetic vs. Bentic	-0.83573	0.0149104	ENSONIG00000007682	ENSONIP00000009683	lman1	lectin, mannose-binding, 1 [Source:ZFIN;Acc:ZDB-GENE-060201-4]
STRG.23677.4_gene=STRG.23677	Cluster-593.13817	5730	Limnetic vs. Bentic	-0.787416	0.0278436	ENSONIG00000007800	ENSONIP00000009824
STRG.29253.1_gene=STRG.29253	Cluster-593.14204	5475	Limnetic vs. Bentic	-0.560664	0.0266404	ENSONIG00000007920	ENSONIP00000009982	snx7	sorting nexin 7 [Source:ZFIN;Acc:ZDB-GENE-040704-77]
STRG.11800.3_gene=STRG.11800	Cluster-593.875	2960	Limnetic vs. Bentic	4.87881	0.00380239	ENSONIG00000007957	ENSONIP00000010023
STRG.24454.1_gene=STRG.24454	Cluster-593.15678	9132	Limnetic vs. Bentic	0.803368	0.0215213	ENSONIG00000007990	ENSONIP00000010061	ttyh2	tweety family member 2 [Source:ZFIN;Acc:ZDB-GENE-040718-193]
STRG.24600.5_gene=STRG.24600	Cluster-593.13981	3556	Limnetic vs. Bentic	-0.745423	0.0185189	ENSONIG00000008061	ENSONIP00000010154	galk1	galactokinase 1 [Source:ZFIN;Acc:ZDB-GENE-041010-79]
STRG.30223.2_gene=STRG.30223	Cluster-593.2662	2713	Limnetic vs. Bentic	-0.602858	0.0431822	ENSONIG00000008127	ENSONIP00000010235	qpct	glutaminyl-peptide cyclotransferase [Source:ZFIN;Acc:ZDB-GENE-130827-1]
STRG.29542.1_gene=STRG.29542	Cluster-593.9781	3308	Limnetic vs. Bentic	-1.10681	0.00092773	ENSONIG00000008131	ENSONIP00000010239	pck2	phosphoenolpyruvate carboxykinase 2 (mitochondrial) [Source:ZFIN;Acc:ZDB-GENE-040426-2266]
STRG.21027.1_gene=STRG.21027	Cluster-593.15967	6034	Limnetic vs. Bentic	-1.17848	0.00380239	ENSONIG00000008214	ENSONIP00000010341	ldlra	low density lipoprotein receptor a [Source:ZFIN;Acc:ZDB-GENE-031217-1]
STRG.21931.2_gene=STRG.21931	Cluster-593.421	2411	Limnetic vs. Bentic	0.968262	0.0318766	ENSONIG00000008346	ENSONIP00000010493	AQP9 (1 of many)	aquaporin 9 [Source:HGNC Symbol;Acc:HGNC:643]
STRG.14605.1_gene=STRG.14605	Cluster-593.2026	5894	Limnetic vs. Bentic	0.908	0.0342004	ENSONIG00000008452	ENSONIP00000010627	DCT	dopachrome tautomerase [Source:HGNC Symbol;Acc:HGNC:2709]
STRG.21888.1_gene=STRG.21888	Cluster-593.11012	2857	Limnetic vs. Bentic	-1.23008	0.00380239	ENSONIG00000008526	ENSONIP00000010722	hsp90b1	heat shock protein 90, beta (grp94), member 1 [Source:ZFIN;Acc:ZDB-GENE-031002-1]
STRG.10886.3_gene=STRG.10886	Cluster-593.514	4405	Limnetic vs. Bentic	-1.34469	0.0192955	ENSONIG00000008698	ENSONIP00000010932	slc13a2	solute carrier family 13 (sodium-dependent dicarboxylate transporter), member 2 [Source:ZFIN;Acc:ZDB-GENE-040426-2389]
STRG.10887.1_gene=STRG.10887	Cluster-593.537	3105	Limnetic vs. Bentic	0.796143	0.0261072	ENSONIG00000008702	ENSONIP00000010936	unc119b	unc-119 homolog b (C. elegans) [Source:ZFIN;Acc:ZDB-GENE-050201-2]
STRG.24297.1_gene=STRG.24297	Cluster-593.6266	1050	Limnetic vs. Bentic	-1.71514	0.000380798	ENSONIG00000008735	ENSONIP00000010981
STRG.23099.1_gene=STRG.23099	Cluster-593.10947	3784	Limnetic vs. Bentic	-1.03499	0.0268378	ENSONIG00000008754	ENSONIP00000011005	ETNPPL	ethanolamine-phosphate phospho-lyase [Source:HGNC Symbol;Acc:HGNC:14404]
STRG.23100.2_gene=STRG.23100	Cluster-593.12048	1149	Limnetic vs. Bentic	-0.737271	0.0484566	ENSONIG00000008758	ENSONIP00000011009	ostc	oligosaccharyltransferase complex subunit [Source:ZFIN;Acc:ZDB-GENE-040426-1079]
STRG.23083.1_gene=STRG.23083	Cluster-593.12415	1765	Limnetic vs. Bentic	-2.06672	0.0261072	ENSONIG00000008770	ENSONIP00000011024	PLIN2	perilipin 2 [Source:HGNC Symbol;Acc:HGNC:248]
STRG.34036.1_gene=STRG.34036	Cluster-593.13695	1028	Limnetic vs. Bentic	-1.35533	0.00260381	ENSONIG00000008784	ENSONIP00000011042
STRG.14517.2_gene=STRG.14517	Cluster-593.15869	3511	Limnetic vs. Bentic	-0.681598	0.00558605	ENSONIG00000008820	ENSONIP00000011092	dhrs9	dehydrogenase/reductase (SDR family) member 9 [Source:ZFIN;Acc:ZDB-GENE-030131-1249]
STRG.26735.1_gene=STRG.26735	Cluster-593.6986	7930	Limnetic vs. Bentic	0.60748	0.00963148	ENSONIG00000009062	ENSONIP00000011397	slc6a9	solute carrier family 6 (neurotransmitter transporter, glycine), member 9 [Source:ZFIN;Acc:ZDB-GENE-050105-3]
STRG.27572.1_gene=STRG.27572	Cluster-593.8303	1637	Limnetic vs. Bentic	-2.04758	0.0302795	ENSONIG00000009216	ENSONIP00000011594
STRG.2046.1_gene=STRG.2046	Cluster-593.7907	1658	Limnetic vs. Bentic	-0.596162	0.0316876	ENSONIG00000009254	ENSONIP00000011637	psmd3	proteasome 26S subunit, non-ATPase 3 [Source:ZFIN;Acc:ZDB-GENE-040426-1444]
STRG.23300.1_gene=STRG.23300	Cluster-593.11296	1417	Limnetic vs. Bentic	-1.30536	0.0128907	ENSONIG00000009322	ENSONIP00000011718	tm4sf5	transmembrane 4 L six family member 5 [Source:ZFIN;Acc:ZDB-GENE-040718-65]
STRG.35262.3_gene=STRG.35262	Cluster-593.5811	3830	Limnetic vs. Bentic	-0.965079	0.040518	ENSONIG00000009414	ENSONIP00000011832
STRG.21581.2_gene=STRG.21581	Cluster-593.4	9135	Limnetic vs. Bentic	1.2886	0.00386342	ENSONIG00000009489	ENSONIP00000011924
STRG.10062.1_gene=STRG.10062	Cluster-593.1318	3017	Limnetic vs. Bentic	-1.41045	0.0170535	ENSONIG00000009505	ENSONIP00000011942
STRG.10044.1_gene=STRG.10044	Cluster-593.3997	9985	Limnetic vs. Bentic	0.836142	0.0487571	ENSONIG00000009556	ENSONIP00000012008	myo7ab	myosin VIIAb [Source:ZFIN;Acc:ZDB-GENE-091110-4]
STRG.55447.1_gene=STRG.55447	Cluster-593.8582	207	Limnetic vs. Bentic	-2.60791	0.0041252	ENSONIG00000009625	ENSONIP00000012091
STRG.26157.2_gene=STRG.26157	Cluster-593.9186	4552	Limnetic vs. Bentic	0.619906	0.0440904	ENSONIG00000009650	ENSONIP00000012123	phactr1 (1 of many)	phosphatase and actin regulator 1 [Source:ZFIN;Acc:ZDB-GENE-101230-3]
STRG.17673.1_gene=STRG.17673	Cluster-593.15417	3791	Limnetic vs. Bentic	-1.44919	0.00092773	ENSONIG00000009696	ENSONIP00000012178	elovl5	polyunsaturated fatty acid elongase [Source:RefSeq peptide;Acc:NP_001266389]
STRG.26174.2_gene=STRG.26174	Cluster-593.5016	6238	Limnetic vs. Bentic	-0.775412	0.0274514	ENSONIG00000009697	ENSONIP00000012179	DSC1	desmocollin 1 [Source:HGNC Symbol;Acc:HGNC:3035]
STRG.15821.1_gene=STRG.15821	Cluster-593.7244	1565	Limnetic vs. Bentic	-1.1573	0.0303456	ENSONIG00000009787	ENSONIP00000012295	creld2	cysteine-rich with EGF-like domains 2 [Source:ZFIN;Acc:ZDB-GENE-040426-1626]
STRG.28243.1_gene=STRG.28243	Cluster-593.10413	1824	Limnetic vs. Bentic	1.12051	0.00406895	ENSONIG00000010023	ENSONIP00000012605	pdcb	phosducin b [Source:ZFIN;Acc:ZDB-GENE-031023-2]
STRG.26414.1_gene=STRG.26414	Cluster-593.6965	2083	Limnetic vs. Bentic	-1.22841	0.000193597	ENSONIG00000010150	ENSONIP00000012763
STRG.33660.1_gene=STRG.33660	Cluster-593.15581	3302	Limnetic vs. Bentic	-1.10606	0.000286668	ENSONIG00000010170	ENSONIP00000012790	cyp4v8	cytochrome P450, family 4, subfamily V, polypeptide 8 [Source:ZFIN;Acc:ZDB-GENE-061103-601]
STRG.26366.1_gene=STRG.26366	Cluster-593.11270	2364	Limnetic vs. Bentic	-1.03695	0.037923	ENSONIG00000010171	ENSONIP00000012791
STRG.17442.1_gene=STRG.17442	Cluster-593.14458	4694	Limnetic vs. Bentic	-1.36771	0.0479471	ENSONIG00000010174	ENSONIP00000012795
STRG.17367.2_gene=STRG.17367	Cluster-593.11693	9294	Limnetic vs. Bentic	-1.00604	0.018351	ENSONIG00000010392	ENSONIP00000013058	kmo	kynurenine 3-monooxygenase [Source:ZFIN;Acc:ZDB-GENE-030424-4]
STRG.8665.1_gene=STRG.8665	Cluster-593.1076	760	Limnetic vs. Bentic	-1.23323	0.00601768	ENSONIG00000010480	ENSONIP00000013174	tmem97	transmembrane protein 97 [Source:ZFIN;Acc:ZDB-GENE-110627-1]
STRG.26465.1_gene=STRG.26465	Cluster-593.13095	2230	Limnetic vs. Bentic	-2.41087	0.0034302	ENSONIG00000010487	ENSONIP00000013182
STRG.18462.1_gene=STRG.18462	Cluster-593.14846	1677	Limnetic vs. Bentic	-0.548724	0.0481716	ENSONIG00000010551	ENSONIP00000013264	hspb8	heat shock protein b8 [Source:ZFIN;Acc:ZDB-GENE-030131-2480]
STRG.19164.1_gene=STRG.19164	Cluster-593.15685	6989	Limnetic vs. Bentic	-2.10598	0.00280684	ENSONIG00000010777	ENSONIP00000013550
STRG.28082.5_gene=STRG.28082	Cluster-593.14586	13770	Limnetic vs. Bentic	-0.801146	0.0159167	ENSONIG00000010958	ENSONIP00000013786	si:ch211-117l17.6	si:ch211-117l17.6 [Source:ZFIN;Acc:ZDB-GENE-110914-213]
STRG.28111.4_gene=STRG.28111	Cluster-593.11965	1507	Limnetic vs. Bentic	-1.57083	0.0198167	ENSONIG00000010984	ENSONIP00000013822	fetub (1 of many)	fetuin B [Source:ZFIN;Acc:ZDB-GENE-050208-4]
STRG.22514.1_gene=STRG.22514	Cluster-593.11444	3468	Limnetic vs. Bentic	-1.16872	0.0359808	ENSONIG00000011069	ENSONIP00000013933	lcat	lecithin-cholesterol acyltransferase [Source:ZFIN;Acc:ZDB-GENE-010716-3]
STRG.38424.2_gene=STRG.38424	Cluster-593.12030	1946	Limnetic vs. Bentic	-0.877061	0.0138314	ENSONIG00000011177	ENSONIP00000014070	hexb	hexosaminidase B (beta polypeptide) [Source:ZFIN;Acc:ZDB-GENE-030131-2333]
STRG.19277.1_gene=STRG.19277	Cluster-593.11867	2926	Limnetic vs. Bentic	0.593223	0.0233832	ENSONIG00000011182	ENSONIP00000014076	msi1	musashi RNA-binding protein 1 [Source:ZFIN;Acc:ZDB-GENE-050320-86]
STRG.29387.1_gene=STRG.29387	Cluster-593.939	3060	Limnetic vs. Bentic	-1.51283	0.00642408	ENSONIG00000011246	ENSONIP00000014152	aoc1	amine oxidase, copper containing 1 [Source:ZFIN;Acc:ZDB-GENE-061103-112]
STRG.24104.1_gene=STRG.24104	Cluster-593.2750	3781	Limnetic vs. Bentic	-3.19043	0.00425479	ENSONIG00000011316	ENSONIP00000014242
STRG.10948.1_gene=STRG.10948	Cluster-593.9630	4030	Limnetic vs. Bentic	-0.648618	0.0228778	ENSONIG00000011318	ENSONIP00000014244	stt3a	STT3A, subunit of the oligosaccharyltransferase complex (catalytic) [Source:ZFIN;Acc:ZDB-GENE-021015-3]
STRG.10938.1_gene=STRG.10938	Cluster-593.4687	2088	Limnetic vs. Bentic	-2.06546	0.00315717	ENSONIG00000011333	ENSONIP00000014263	dgat2	diacylglycerol O-acyltransferase 2 [Source:ZFIN;Acc:ZDB-GENE-050913-15]
STRG.38193.2_gene=STRG.38193	Cluster-593.12558	4104	Limnetic vs. Bentic	-1.71257	0.0278436	ENSONIG00000011577	ENSONIP00000014580
STRG.38185.1_gene=STRG.38185	Cluster-593.14530	5536	Limnetic vs. Bentic	-1.83991	0.0159829	ENSONIG00000011599	ENSONIP00000014608	hmgcs1	3-hydroxy-3-methylglutaryl-CoA synthase 1 (soluble) [Source:ZFIN;Acc:ZDB-GENE-040426-1042]
STRG.19092.6_gene=STRG.19092	Cluster-593.1344	2056	Limnetic vs. Bentic	3.95945	0.00180454	ENSONIG00000011652	ENSONIP00000014669
STRG.19068.3_gene=STRG.19068	Cluster-593.3322	3313	Limnetic vs. Bentic	-1.67609	6.84524e-05	ENSONIG00000011757	ENSONIP00000014802	ido1	indoleamine 2,3-dioxygenase 1 [Source:ZFIN;Acc:ZDB-GENE-080228-2]
STRG.19012.1_gene=STRG.19012	Cluster-593.2902	19381	Limnetic vs. Bentic	0.691882	0.0381177	ENSONIG00000011807	ENSONIP00000014865	adgrv1	adhesion G protein-coupled receptor V1 [Source:ZFIN;Acc:ZDB-GENE-040624-6]
STRG.27283.1_gene=STRG.27283	Cluster-593.1141	6479	Limnetic vs. Bentic	0.62783	0.0430396	ENSONIG00000011819	ENSONIP00000014879	adora1b	adenosine A1 receptor b [Source:ZFIN;Acc:ZDB-GENE-081105-156]
STRG.34613.1_gene=STRG.34613	Cluster-593.9144	7626	Limnetic vs. Bentic	-1.81721	0.000265523	ENSONIG00000011842	ENSONIP00000014910	ABCB11	ATP binding cassette subfamily B member 11 [Source:HGNC Symbol;Acc:HGNC:42]
STRG.34624.2_gene=STRG.34624	Cluster-593.9427	7016	Limnetic vs. Bentic	4.86543	0.000166939	ENSONIG00000011882	ENSONIP00000014957	cldn10a	claudin 10a [Source:ZFIN;Acc:ZDB-GENE-030616-510]
STRG.23521.1_gene=STRG.23521	Cluster-593.6542	3705	Limnetic vs. Bentic	-1.3126	0.041018	ENSONIG00000011892	ENSONIP00000014969
STRG.22814.1_gene=STRG.22814	Cluster-593.13525	5376	Limnetic vs. Bentic	-0.535493	0.0112596	ENSONIG00000011956	ENSONIP00000015055	lman2lb	lectin, mannose-binding 2-like b [Source:ZFIN;Acc:ZDB-GENE-060929-256]
STRG.34649.1_gene=STRG.34649	Cluster-593.12320	4078	Limnetic vs. Bentic	-0.993077	0.0214127	ENSONIG00000011961	ENSONIP00000015061
STRG.27245.1_gene=STRG.27245	Cluster-593.10644	1158	Limnetic vs. Bentic	-0.718448	0.0249721	ENSONIG00000011996	ENSONIP00000015099	SSR4	signal sequence receptor subunit 4 [Source:HGNC Symbol;Acc:HGNC:11326]
STRG.15880.1_gene=STRG.15880	Cluster-593.7419	3767	Limnetic vs. Bentic	-1.64262	0.000264677	ENSONIG00000012009	ENSONIP00000015117	pnpla3	patatin-like phospholipase domain containing 3 [Source:ZFIN;Acc:ZDB-GENE-040718-27]
STRG.8123.2_gene=STRG.8123	Cluster-593.247	3460	Limnetic vs. Bentic	-0.95386	0.0440412	ENSONIG00000012121	ENSONIP00000015259	atp7b	ATPase, Cu++ transporting, beta polypeptide (Wilson disease) [Source:ZFIN;Acc:ZDB-GENE-061220-5]
STRG.27166.1_gene=STRG.27166	Cluster-593.7601	1011	Limnetic vs. Bentic	-3.47508	0.00564522	ENSONIG00000012285	ENSONIP00000015472	ebp	emopamil binding protein (sterol isomerase) [Source:ZFIN;Acc:ZDB-GENE-040718-12]
STRG.35010.18_gene=STRG.35010	Cluster-593.10151	2075	Limnetic vs. Bentic	-1.74193	0.0246208	ENSONIG00000012375	ENSONIP00000015590	ATP1A1 (1 of many)	ATPase Na+/K+ transporting subunit alpha 1 [Source:HGNC Symbol;Acc:HGNC:799]
STRG.35010.22_gene=STRG.35010	Cluster-593.10150	2085	Limnetic vs. Bentic	-0.828959	0.0268378	ENSONIG00000012396	ENSONIP00000015614	ATP1A1 (1 of many)	ATPase Na+/K+ transporting subunit alpha 1 [Source:HGNC Symbol;Acc:HGNC:799]
STRG.35010.10_gene=STRG.35010	Cluster-593.9995	3364	Limnetic vs. Bentic	-0.731225	0.0318098	ENSONIG00000012431	ENSONIP00000015658	atp1a1a.4	ATPase, Na+/K+ transporting, alpha 1a polypeptide, tandem duplicate 4 [Source:ZFIN;Acc:ZDB-GENE-001212-4]
STRG.27099.1_gene=STRG.27099	Cluster-593.97	3919	Limnetic vs. Bentic	3.26688	0.0283911	ENSONIG00000012464	ENSONIP00000015697
STRG.6185.1_gene=STRG.6185	Cluster-593.11705	4504	Limnetic vs. Bentic	-3.05157	0.000380798	ENSONIG00000012496	ENSONIP00000015734	ppp1r3b	protein phosphatase 1, regulatory subunit 3B [Source:ZFIN;Acc:ZDB-GENE-030131-5496]
STRG.5166.1_gene=STRG.5166	Cluster-593.840	5303	Limnetic vs. Bentic	6.69563	0.00449242	ENSONIG00000012562	ENSONIP00000015815
STRG.1482.1_gene=STRG.1482	Cluster-593.3397	5725	Limnetic vs. Bentic	-7.12627	4.13002e-09	ENSONIG00000012563	ENSONIP00000015816
STRG.10608.3_gene=STRG.10608	Cluster-593.6772	5242	Limnetic vs. Bentic	-0.843869	0.0112596	ENSONIG00000012593	ENSONIP00000015852
STRG.38114.1_gene=STRG.38114	Cluster-593.13430	2292	Limnetic vs. Bentic	-1.01398	0.0268378	ENSONIG00000012656	ENSONIP00000015927
STRG.8837.5_gene=STRG.8837	Cluster-593.6743	1675	Limnetic vs. Bentic	-1.59554	0.0430396	ENSONIG00000012952	ENSONIP00000016291
STRG.39015.1_gene=STRG.39015	Cluster-593.10453	6970	Limnetic vs. Bentic	-1.5099	0.0318766	ENSONIG00000012978	ENSONIP00000016323	si:dkey-11o18.5	si:dkey-11o18.5 [Source:ZFIN;Acc:ZDB-GENE-091204-110]
STRG.6183.1_gene=STRG.6183	Cluster-593.3137	6132	Limnetic vs. Bentic	0.68887	0.0112596	ENSONIG00000013017	ENSONIP00000016372
STRG.37447.1_gene=STRG.37447	Cluster-593.8834	1193	Limnetic vs. Bentic	0.88763	0.0229879	ENSONIG00000013045	ENSONIP00000016406	arl3l2	ADP-ribosylation factor-like 3, like 2 [Source:ZFIN;Acc:ZDB-GENE-040426-1678]
STRG.31368.1_gene=STRG.31368	Cluster-593.15718	3159	Limnetic vs. Bentic	-2.30486	0.0436271	ENSONIG00000013090	ENSONIP00000016466
STRG.46347.1_gene=STRG.46347	Cluster-894.0	508	Limnetic vs. Bentic	-2.47802	0.0455711	ENSONIG00000013100	ENSONIP00000016477
STRG.4777.11_gene=STRG.4777	Cluster-593.2829	931	Limnetic vs. Bentic	-3.09368	0.000350349	ENSONIG00000013207	ENSONIP00000016610
STRG.16545.1_gene=STRG.16545	Cluster-593.9863	2449	Limnetic vs. Bentic	-1.4452	0.0186438	ENSONIG00000013255	ENSONIP00000016666	acat2	acetyl-CoA acetyltransferase 2 [Source:ZFIN;Acc:ZDB-GENE-990714-22]
STRG.13010.1_gene=STRG.13010	Cluster-593.7137	1253	Limnetic vs. Bentic	-0.499488	0.0261072	ENSONIG00000013283	ENSONIP00000016707
STRG.13033.2_gene=STRG.13033	Cluster-593.1670	4233	Limnetic vs. Bentic	-1.86993	0.00238324	ENSONIG00000013365	ENSONIP00000016800	slc12a1	solute carrier family 12 (sodium/potassium/chloride transporter), member 1 [Source:ZFIN;Acc:ZDB-GENE-080130-3]
STRG.29281.1_gene=STRG.29281	Cluster-927.0	3639	Limnetic vs. Bentic	-2.49768	0.0421308	ENSONIG00000013398	ENSONIP00000016841
STRG.18884.2_gene=STRG.18884	Cluster-593.9358	8874	Limnetic vs. Bentic	-1.37884	0.0440412	ENSONIG00000013483	ENSONIP00000016956	mvk	mevalonate kinase [Source:ZFIN;Acc:ZDB-GENE-041114-37]
STRG.16630.2_gene=STRG.16630	Cluster-593.10569	3902	Limnetic vs. Bentic	-1.68574	0.0112596	ENSONIG00000013551	ENSONIP00000017038	fdft1	farnesyl-diphosphate farnesyltransferase 1 [Source:ZFIN;Acc:ZDB-GENE-081104-242]
STRG.36492.1_gene=STRG.36492	Cluster-593.5999	5682	Limnetic vs. Bentic	-0.75646	0.00435736	ENSONIG00000013751	ENSONIP00000017298	lipea	lipase, hormone-sensitive a [Source:ZFIN;Acc:ZDB-GENE-060503-734]
STRG.24343.2_gene=STRG.24343	Cluster-593.8080	2415	Limnetic vs. Bentic	-3.13204	0.0236772	ENSONIG00000013828	ENSONIP00000017388
STRG.19508.1_gene=STRG.19508	Cluster-593.792	2410	Limnetic vs. Bentic	0.788825	0.00516748	ENSONIG00000013860	ENSONIP00000017427	stxbp1b	syntaxin binding protein 1b [Source:ZFIN;Acc:ZDB-GENE-060531-166]
STRG.1264.1_gene=STRG.1264	Cluster-593.7796	2301	Limnetic vs. Bentic	-0.926143	0.0237656	ENSONIG00000014262	ENSONIP00000017928	LIPG	lipase G, endothelial type [Source:HGNC Symbol;Acc:HGNC:6623]
STRG.1238.1_gene=STRG.1238	Cluster-593.3375	1974	Limnetic vs. Bentic	-5.68613	0.00380239	ENSONIG00000014301	ENSONIP00000017978
STRG.32642.1_gene=STRG.32642	Cluster-593.13986	2259	Limnetic vs. Bentic	-1.29896	0.0268378	ENSONIG00000014379	ENSONIP00000018080	alas1	aminolevulinate, delta-, synthase 1 [Source:ZFIN;Acc:ZDB-GENE-001229-2]
STRG.30064.1_gene=STRG.30064	Cluster-593.10358	7946	Limnetic vs. Bentic	-1.09919	0.00362094	ENSONIG00000014419	ENSONIP00000018127	pdia4	protein disulfide isomerase family A, member 4 [Source:ZFIN;Acc:ZDB-GENE-030131-5493]
STRG.33861.1_gene=STRG.33861	Cluster-593.10276	4289	Limnetic vs. Bentic	-1.3669	8.69101e-05	ENSONIG00000014513	ENSONIP00000018260	mtp	microsomal triglyceride transfer protein [Source:ZFIN;Acc:ZDB-GENE-040419-2]
STRG.22297.2_gene=STRG.22297	Cluster-593.648	6727	Limnetic vs. Bentic	-0.849126	0.0219366	ENSONIG00000014567	ENSONIP00000018330	rassf7a	Ras association (RalGDS/AF-6) domain family (N-terminal) member 7a [Source:ZFIN;Acc:ZDB-GENE-091013-3]
STRG.27063.1_gene=STRG.27063	Cluster-593.7587	5935	Limnetic vs. Bentic	0.884565	0.0283911	ENSONIG00000014671	ENSONIP00000018470	gpr37l1b	G protein-coupled receptor 37 like 1b [Source:ZFIN;Acc:ZDB-GENE-081104-324]
STRG.32793.2_gene=STRG.32793	Cluster-593.8642	2574	Limnetic vs. Bentic	1.16878	0.0268378	ENSONIG00000014697	ENSONIP00000018500	tulp1b	tubby like protein 1b [Source:ZFIN;Acc:ZDB-GENE-110411-113]
STRG.8639.1_gene=STRG.8639	Cluster-593.7290	3409	Limnetic vs. Bentic	-1.26814	4.13002e-09	ENSONIG00000014793	ENSONIP00000018626	pipox	pipecolic acid oxidase [Source:ZFIN;Acc:ZDB-GENE-110627-2]
STRG.26646.1_gene=STRG.26646	Cluster-593.4837	1603	Limnetic vs. Bentic	-1.70126	0.00738211	ENSONIG00000014867	ENSONIP00000018715	zgc:162816	zgc:162816 [Source:ZFIN;Acc:ZDB-GENE-070410-94]
STRG.26990.3_gene=STRG.26990	Cluster-593.10234	4420	Limnetic vs. Bentic	-0.731553	0.0347802	ENSONIG00000014871	ENSONIP00000018720	adrm1	adhesion regulating molecule 1 [Source:ZFIN;Acc:ZDB-GENE-040426-905]
STRG.5837.1_gene=STRG.5837	Cluster-593.11940	2887	Limnetic vs. Bentic	-6.85842	0.0233045	ENSONIG00000015014	ENSONIP00000018902
STRG.18709.1_gene=STRG.18709	Cluster-593.10325	2215	Limnetic vs. Bentic	-1.17656	0.0471128	ENSONIG00000015104	ENSONIP00000019008	elovl7a	ELOVL fatty acid elongase 7a [Source:ZFIN;Acc:ZDB-GENE-030131-6149]
STRG.25758.2_gene=STRG.25758	Cluster-593.572	4036	Limnetic vs. Bentic	1.18427	0.0431822	ENSONIG00000015152	ENSONIP00000019068	KCNJ10	potassium voltage-gated channel subfamily J member 10 [Source:HGNC Symbol;Acc:HGNC:6256]
STRG.22063.1_gene=STRG.22063	Cluster-704.0	2461	Limnetic vs. Bentic	-1.41119	0.0163543	ENSONIG00000015157	ENSONIP00000019074	pex11a	peroxisomal biogenesis factor 11 alpha [Source:ZFIN;Acc:ZDB-GENE-050419-121]
STRG.18680.1_gene=STRG.18680	Cluster-593.9812	3942	Limnetic vs. Bentic	-1.66707	0.0133588	ENSONIG00000015231	ENSONIP00000019168	fabp1b.1	fatty acid binding protein 1b, tandem duplicate 1 [Source:ZFIN;Acc:ZDB-GENE-050522-96]
STRG.34854.2_gene=STRG.34854	Cluster-593.5349	6382	Limnetic vs. Bentic	-0.731765	0.00738211	ENSONIG00000015288	ENSONIP00000019238
STRG.22025.1_gene=STRG.22025	Cluster-593.15691	7305	Limnetic vs. Bentic	-1.2336	0.0206241	ENSONIG00000015310	ENSONIP00000019266	klf13	Kruppel-like factor 13 [Source:ZFIN;Acc:ZDB-GENE-060929-1274]
STRG.35801.2_gene=STRG.35801	Cluster-593.738	3638	Limnetic vs. Bentic	-1.27314	0.0112596	ENSONIG00000015380	ENSONIP00000019349	slc6a18	solute carrier family 6 (neutral amino acid transporter), member 18 [Source:ZFIN;Acc:ZDB-GENE-080219-9]
STRG.35799.3_gene=STRG.35799	Cluster-593.737	6943	Limnetic vs. Bentic	-0.97905	0.0265917	ENSONIG00000015386	ENSONIP00000019356	TERT	telomerase reverse transcriptase [Source:HGNC Symbol;Acc:HGNC:11730]
STRG.35785.1_gene=STRG.35785	Cluster-593.7483	3627	Limnetic vs. Bentic	-1.21288	0.0295866	ENSONIG00000015403	ENSONIP00000019379	mfsd2ab	major facilitator superfamily domain containing 2ab [Source:ZFIN;Acc:ZDB-GENE-040801-89]
STRG.21991.1_gene=STRG.21991	Cluster-593.6557	2354	Limnetic vs. Bentic	-1.64281	0.0112596	ENSONIG00000015533	ENSONIP00000019545	fadsd6	delta-6 fatty acyl desaturase [Source:RefSeq peptide;Acc:NP_001266552]
STRG.21671.1_gene=STRG.21671	Cluster-593.9762	2945	Limnetic vs. Bentic	-1.04991	0.000241062	ENSONIG00000015568	ENSONIP00000019590	nucb2b	nucleobindin 2b [Source:ZFIN;Acc:ZDB-GENE-030131-4775]
STRG.21672.1_gene=STRG.21672	Cluster-593.10955	2470	Limnetic vs. Bentic	-1.27068	0.000409467	ENSONIG00000015572	ENSONIP00000019596	si:dkey-10o6.2	si:dkey-10o6.2 [Source:ZFIN;Acc:ZDB-GENE-070705-284]
STRG.21690.1_gene=STRG.21690	Cluster-593.11373	2075	Limnetic vs. Bentic	-0.908046	0.0034302	ENSONIG00000015614	ENSONIP00000019649	pdia3	protein disulfide isomerase family A, member 3 [Source:ZFIN;Acc:ZDB-GENE-031002-9]
STRG.21691.1_gene=STRG.21691	Cluster-593.1877	2090	Limnetic vs. Bentic	1.7546	0.0487571	ENSONIG00000015624	ENSONIP00000019662	rlbp1b	retinaldehyde binding protein 1b [Source:ZFIN;Acc:ZDB-GENE-040426-1870]
STRG.19399.1_gene=STRG.19399	Cluster-593.1047	2606	Limnetic vs. Bentic	-0.927433	0.0467852	ENSONIG00000015923	ENSONIP00000020058	upb1	ureidopropionase, beta [Source:ZFIN;Acc:ZDB-GENE-030131-1380]
STRG.35533.1_gene=STRG.35533	Cluster-593.11915	1329	Limnetic vs. Bentic	-0.665842	0.0148491	ENSONIG00000015932	ENSONIP00000020068	ssr2	signal sequence receptor, beta [Source:ZFIN;Acc:ZDB-GENE-010413-1]
STRG.19443.4_gene=STRG.19443	Cluster-593.13879	9874	Limnetic vs. Bentic	0.693013	0.0471734	ENSONIG00000016043	ENSONIP00000020212	ppp3cca	protein phosphatase 3, catalytic subunit, gamma isozyme, a [Source:ZFIN;Acc:ZDB-GENE-030829-36]
STRG.24941.1_gene=STRG.24941	Cluster-593.8131	2656	Limnetic vs. Bentic	1.25235	0.00051342	ENSONIG00000016054	ENSONIP00000020224	lrit1b	leucine-rich repeat, immunoglobulin-like and transmembrane domains 1b [Source:ZFIN;Acc:ZDB-GENE-060616-45]
STRG.24953.3_gene=STRG.24953	Cluster-593.10704	5919	Limnetic vs. Bentic	-3.16806	4.21352e-05	ENSONIG00000016078	ENSONIP00000020255	scd	stearoyl-CoA desaturase (delta-9-desaturase) [Source:ZFIN;Acc:ZDB-GENE-031106-3]
STRG.19453.2_gene=STRG.19453	Cluster-593.10935	2763	Limnetic vs. Bentic	-0.701486	0.0469342	ENSONIG00000016108	ENSONIP00000020291	hdr	hematopoietic death receptor [Source:ZFIN;Acc:ZDB-GENE-030826-5]
STRG.18978.1_gene=STRG.18978	Cluster-593.4765	5798	Limnetic vs. Bentic	-0.768786	0.0235853	ENSONIG00000016113	ENSONIP00000020296	iqgap2	IQ motif containing GTPase activating protein 2 [Source:ZFIN;Acc:ZDB-GENE-030131-2878]
STRG.15190.1_gene=STRG.15190	Cluster-593.1332	4378	Limnetic vs. Bentic	-0.916861	0.00310087	ENSONIG00000016280	ENSONIP00000020496	mao	monoamine oxidase [Source:ZFIN;Acc:ZDB-GENE-040329-3]
STRG.34312.6_gene=STRG.34312	Cluster-593.4409	2571	Limnetic vs. Bentic	-1.48225	0.0138314	ENSONIG00000016343	ENSONIP00000020577	sid4	secreted immunoglobulin domain 4 [Source:ZFIN;Acc:ZDB-GENE-050726-3]
STRG.34346.1_gene=STRG.34346	Cluster-593.8707	1037	Limnetic vs. Bentic	-1.92783	0.0261072	ENSONIG00000016437	ENSONIP00000020700	C3 (1 of many)	complement C3 [Source:HGNC Symbol;Acc:HGNC:1318]
STRG.11110.2_gene=STRG.11110	Cluster-593.10733	9098	Limnetic vs. Bentic	-0.409351	0.0130389	ENSONIG00000016531	ENSONIP00000020819	rwdd1	RWD domain containing 1 [Source:ZFIN;Acc:ZDB-GENE-040718-270]
STRG.1202.1_gene=STRG.1202	Cluster-593.2031	1128	Limnetic vs. Bentic	-2.13284	0.0463469	ENSONIG00000016583	ENSONIP00000020884
STRG.26803.1_gene=STRG.26803	Cluster-593.1460	606	Limnetic vs. Bentic	-1.10757	0.0261072	ENSONIG00000016599	ENSONIP00000020907	dpydb	dihydropyrimidine dehydrogenase b [Source:ZFIN;Acc:ZDB-GENE-040426-2459]
STRG.26804.1_gene=STRG.26804	Cluster-593.2375	2988	Limnetic vs. Bentic	-0.915465	0.0361315	ENSONIG00000016599	ENSONIP00000020908	dpydb	dihydropyrimidine dehydrogenase b [Source:ZFIN;Acc:ZDB-GENE-040426-2459]
STRG.7410.1_gene=STRG.7410	Cluster-593.11536	940	Limnetic vs. Bentic	-1.32825	0.0455711	ENSONIG00000016786	ENSONIP00000021152	ppdpfa	pancreatic progenitor cell differentiation and proliferation factor a [Source:ZFIN;Acc:ZDB-GENE-030219-204]
STRG.7430.1_gene=STRG.7430	Cluster-593.6355	7546	Limnetic vs. Bentic	1.0309	0.0104561	ENSONIG00000016822	ENSONIP00000021195	cacna1fa	calcium channel, voltage-dependent, L type, alpha 1F subunit a [Source:ZFIN;Acc:ZDB-GENE-091204-7]
STRG.14156.1_gene=STRG.14156	Cluster-593.5235	5321	Limnetic vs. Bentic	-1.44401	0.0407377	ENSONIG00000016828	ENSONIP00000021204	slc40a1	solute carrier family 40 (iron-regulated transporter), member 1 [Source:ZFIN;Acc:ZDB-GENE-000511-8]
STRG.7462.2_gene=STRG.7462	Cluster-593.924	2196	Limnetic vs. Bentic	-1.32522	0.0149104	ENSONIG00000016934	ENSONIP00000021355	slc16a7	solute carrier family 16, member 7 (monocarboxylic acid transporter 2) [Source:ZFIN;Acc:ZDB-GENE-051113-248]
STRG.7482.1_gene=STRG.7482	Cluster-593.190	5500	Limnetic vs. Bentic	1.39789	0.0176591	ENSONIG00000016965	ENSONIP00000021394
STRG.7569.1_gene=STRG.7569	Cluster-593.412	1068	Limnetic vs. Bentic	-3.34609	0.00586396	ENSONIG00000017189	ENSONIP00000021678
STRG.36731.1_gene=STRG.36731	Cluster-593.7555	1654	Limnetic vs. Bentic	-2.33016	0.0140845	ENSONIG00000017302	ENSONIP00000021821
STRG.37694.1_gene=STRG.37694	Cluster-593.2755	2834	Limnetic vs. Bentic	1.1141	0.0359808	ENSONIG00000017537	ENSONIP00000022112	msnb	moesin b [Source:ZFIN;Acc:ZDB-GENE-030717-7]
STRG.3088.1_gene=STRG.3088	Cluster-593.5524	2793	Limnetic vs. Bentic	1.47222	0.0170747	ENSONIG00000017703	ENSONIP00000022323
STRG.15470.2_gene=STRG.15470	Cluster-593.2221	1445	Limnetic vs. Bentic	-1.34836	0.0036775	ENSONIG00000017833	ENSONIP00000022481	AMDHD1	amidohydrolase domain containing 1 [Source:HGNC Symbol;Acc:HGNC:28577]
STRG.37563.1_gene=STRG.37563	Cluster-593.15599	2302	Limnetic vs. Bentic	-2.13345	0.00386342	ENSONIG00000017840	ENSONIP00000022490	nsdhl	NAD(P) dependent steroid dehydrogenase-like [Source:ZFIN;Acc:ZDB-GENE-050417-163]
STRG.29344.3_gene=STRG.29344	Cluster-593.8872	8235	Limnetic vs. Bentic	0.759433	0.00642408	ENSONIG00000017921	ENSONIP00000022587
STRG.34041.1_gene=STRG.34041	Cluster-593.8591	1040	Limnetic vs. Bentic	-1.05008	0.0487571	ENSONIG00000017997	ENSONIP00000022676
STRG.34085.1_gene=STRG.34085	Cluster-593.11245	1298	Limnetic vs. Bentic	-1.63806	0.0268378	ENSONIG00000018076	ENSONIP00000022776
STRG.34101.1_gene=STRG.34101	Cluster-593.8415	1385	Limnetic vs. Bentic	-1.49115	0.0278436	ENSONIG00000018079	ENSONIP00000022780
STRG.12799.1_gene=STRG.12799	Cluster-593.3353	1119	Limnetic vs. Bentic	-1.06664	0.0487571	ENSONIG00000018108	ENSONIP00000022813
STRG.42768.1_gene=STRG.42768	Cluster-593.5619	475	Limnetic vs. Bentic	3.1273	0.000264677	ENSONIG00000018129	ENSONIP00000022838
STRG.3772.3_gene=STRG.3772	Cluster-593.1317	1304	Limnetic vs. Bentic	-2.48619	0.0302806	ENSONIG00000018303	ENSONIP00000023045
STRG.34590.1_gene=STRG.34590	Cluster-593.9711	4187	Limnetic vs. Bentic	-1.47953	0.0342004	ENSONIG00000018326	ENSONIP00000023077	slc15a1b	solute carrier family 15 (oligopeptide transporter), member 1b [Source:ZFIN;Acc:ZDB-GENE-030131-4661]
STRG.25852.1_gene=STRG.25852	Cluster-593.15619	3303	Limnetic vs. Bentic	-1.83582	0.0149104	ENSONIG00000018471	ENSONIP00000023253	acss2l	acyl-CoA synthetase short-chain family member 2 like [Source:ZFIN;Acc:ZDB-GENE-130530-723]
STRG.17829.2_gene=STRG.17829	Cluster-593.7471	3491	Limnetic vs. Bentic	1.28563	0.0164571	ENSONIG00000018489	ENSONIP00000023277	rgra	retinal G protein coupled receptor a [Source:ZFIN;Acc:ZDB-GENE-040924-6]
STRG.17839.1_gene=STRG.17839	Cluster-593.3744	1109	Limnetic vs. Bentic	-1.34512	0.0327056	ENSONIG00000018504	ENSONIP00000023297
STRG.25918.1_gene=STRG.25918	Cluster-593.12152	2206	Limnetic vs. Bentic	-1.08075	0.00182807	ENSONIG00000018588	ENSONIP00000023397	calr3b	calreticulin 3b [Source:ZFIN;Acc:ZDB-GENE-030131-9907]
STRG.1378.1_gene=STRG.1378	Cluster-593.7939	1669	Limnetic vs. Bentic	-1.98025	0.0189639	ENSONIG00000018594	ENSONIP00000023405
STRG.16208.1_gene=STRG.16208	Cluster-593.2922	3390	Limnetic vs. Bentic	-1.1829	0.00458652	ENSONIG00000018676	ENSONIP00000023509	CYP2W1 (1 of many)	cytochrome P450 family 2 subfamily W member 1 [Source:HGNC Symbol;Acc:HGNC:20243]
STRG.23386.10_gene=STRG.23386	Cluster-593.12099	9175	Limnetic vs. Bentic	0.694018	0.0487571	ENSONIG00000018726	ENSONIP00000023575
STRG.32386.2_gene=STRG.32386	Cluster-593.3332	2420	Limnetic vs. Bentic	-0.949728	0.0419058	ENSONIG00000018937	ENSONIP00000023848	cdkn1a	cyclin-dependent kinase inhibitor 1A [Source:ZFIN;Acc:ZDB-GENE-070705-7]
STRG.23930.4_gene=STRG.23930	Cluster-593.9207	2414	Limnetic vs. Bentic	-1.10516	0.0338981	ENSONIG00000018992	ENSONIP00000023913
STRG.4043.1_gene=STRG.4043	Cluster-593.7433	2060	Limnetic vs. Bentic	-1.00234	0.00371044	ENSONIG00000019128	ENSONIP00000024076	ankrd22	ankyrin repeat domain 22 [Source:ZFIN;Acc:ZDB-GENE-040426-1120]
STRG.2329.1_gene=STRG.2329	Cluster-593.812	1402	Limnetic vs. Bentic	-1.50373	0.000205227	ENSONIG00000019131	ENSONIP00000024080	ch25h	cholesterol 25-hydroxylase [Source:ZFIN;Acc:ZDB-GENE-041212-81]
STRG.32246.1_gene=STRG.32246	Cluster-593.356	3176	Limnetic vs. Bentic	1.17255	0.0311535	ENSONIG00000019163	ENSONIP00000024123	faim2b	Fas apoptotic inhibitory molecule 2b [Source:ZFIN;Acc:ZDB-GENE-120426-3]
STRG.32235.1_gene=STRG.32235	Cluster-593.6701	3078	Limnetic vs. Bentic	-2.72628	0.0399331	ENSONIG00000019194	ENSONIP00000024160	cyp27b1	cytochrome P450, family 27, subfamily B, polypeptide 1 [Source:ZFIN;Acc:ZDB-GENE-111005-2]
STRG.27952.2_gene=STRG.27952	Cluster-593.7321	4468	Limnetic vs. Bentic	-0.616131	0.0268378	ENSONIG00000019240	ENSONIP00000024213	scinla	scinderin like a [Source:ZFIN;Acc:ZDB-GENE-030131-2005]
STRG.30432.1_gene=STRG.30432	Cluster-593.14473	2479	Limnetic vs. Bentic	-1.61386	0.0246208	ENSONIG00000019574	ENSONIP00000024641	slc39a8	solute carrier family 39 (zinc transporter), member 8 [Source:ZFIN;Acc:ZDB-GENE-050419-124]
STRG.30459.1_gene=STRG.30459	Cluster-593.15365	2765	Limnetic vs. Bentic	-0.930208	0.0219389	ENSONIG00000019602	ENSONIP00000024679	chp1	calcineurin-like EF-hand protein 1 [Source:ZFIN;Acc:ZDB-GENE-030131-4086]
STRG.30475.1_gene=STRG.30475	Cluster-593.3468	1974	Limnetic vs. Bentic	-1.56281	0.00586406	ENSONIG00000019624	ENSONIP00000024708	rdh12	retinol dehydrogenase 12 (all-trans/9-cis/11-cis) [Source:ZFIN;Acc:ZDB-GENE-040718-9]
STRG.25447.2_gene=STRG.25447	Cluster-593.11530	7844	Limnetic vs. Bentic	-1.46812	0.00614936	ENSONIG00000019646	ENSONIP00000024733	asb12a	ankyrin repeat and SOCS box-containing 12a [Source:ZFIN;Acc:ZDB-GENE-030131-1647]
STRG.36324.10_gene=STRG.36324	Cluster-593.9429	8352	Limnetic vs. Bentic	-0.809158	0.00900441	ENSONIG00000019701	ENSONIP00000024796	cers2a	ceramide synthase 2a [Source:ZFIN;Acc:ZDB-GENE-020808-2]
STRG.6900.1_gene=STRG.6900	Cluster-593.4830	2488	Limnetic vs. Bentic	-3.0277	0.00380239	ENSONIG00000019785	ENSONIP00000024904	cyp51	cytochrome P450, family 51 [Source:ZFIN;Acc:ZDB-GENE-040625-2]
STRG.1914.1_gene=STRG.1914	Cluster-593.3102	1357	Limnetic vs. Bentic	-3.40254	0.0268378	ENSONIG00000019940	ENSONIP00000025115
STRG.25319.2_gene=STRG.25319	Cluster-593.1215	5270	Limnetic vs. Bentic	0.86698	0.0295866	ENSONIG00000019942	ENSONIP00000025117	slc17a7b	solute carrier family 17 (vesicular glutamate transporter), member 7b [Source:ZFIN;Acc:ZDB-GENE-131125-32]
STRG.25351.3_gene=STRG.25351	Cluster-593.14242	1602	Limnetic vs. Bentic	-0.997282	0.0251998	ENSONIG00000020008	ENSONIP00000025194	decr2	2,4-dienoyl CoA reductase 2, peroxisomal [Source:ZFIN;Acc:ZDB-GENE-040426-2612]
STRG.45776.1_gene=STRG.45776	Cluster-593.10588	732	Limnetic vs. Bentic	-2.66572	0.0431822	ENSONIG00000020083	ENSONIP00000025298
STRG.30953.1_gene=STRG.30953	Cluster-593.13314	4984	Limnetic vs. Bentic	-1.07315	0.0124587	ENSONIG00000020144	ENSONIP00000025380
STRG.31004.1_gene=STRG.31004	Cluster-593.1752	3112	Limnetic vs. Bentic	-1.0739	0.0299377	ENSONIG00000020177	ENSONIP00000025422
STRG.31015.2_gene=STRG.31015	Cluster-593.8952	7764	Limnetic vs. Bentic	-1.59319	0.000642643	ENSONIG00000020187	ENSONIP00000025432	flvcr2a	feline leukemia virus subgroup C cellular receptor family, member 2a [Source:ZFIN;Acc:ZDB-GENE-111020-14]
STRG.31939.1_gene=STRG.31939	Cluster-593.7218	2433	Limnetic vs. Bentic	-0.535081	0.000112992	ENSONIG00000020330	ENSONIP00000025620	sec61a1l	Sec61 translocon alpha 1 subunit, like [Source:ZFIN;Acc:ZDB-GENE-021016-2]
STRG.32015.2_gene=STRG.32015	Cluster-593.7759	5785	Limnetic vs. Bentic	-0.812449	0.0268378	ENSONIG00000020375	ENSONIP00000025675	si:dkey-184p9.9	si:dkey-184p9.9 [Source:ZFIN;Acc:ZDB-GENE-091204-31]
STRG.19728.1_gene=STRG.19728	Cluster-593.1183	8315	Limnetic vs. Bentic	0.713975	0.0241306	ENSONIG00000020395	ENSONIP00000025700	GPR21	G protein-coupled receptor 21 [Source:HGNC Symbol;Acc:HGNC:4476]
STRG.37719.3_gene=STRG.37719	Cluster-732.0	2487	Limnetic vs. Bentic	-1.14283	0.0130389	ENSONIG00000020586	ENSONIP00000025891	cysltr1	cysteinyl leukotriene receptor 1 [Source:ZFIN;Acc:ZDB-GENE-050522-250]
STRG.13674.1_gene=STRG.13674	Cluster-283.0	4670	Limnetic vs. Bentic	1.93538	0.0186438	ENSONIG00000020598	ENSONIP00000025903	ugt5c3	UDP glucuronosyltransferase 5 family, polypeptide C3 [Source:ZFIN;Acc:ZDB-GENE-050419-23]
STRG.29049.1_gene=STRG.29049	Cluster-593.12764	6831	Limnetic vs. Bentic	0.827996	0.0286042	ENSONIG00000020775	ENSONIP00000026080	s1pr1	sphingosine-1-phosphate receptor 1 [Source:ZFIN;Acc:ZDB-GENE-001228-2]
STRG.35423.1_gene=STRG.35423	Cluster-593.9120	3885	Limnetic vs. Bentic	4.06215	2.79339e-05	ENSONIG00000020872	ENSONIP00000026175
STRG.29295.1_gene=STRG.29295	Cluster-593.7644	4919	Limnetic vs. Bentic	-1.51171	0.00795199	ENSONIG00000020902	ENSONIP00000026205	si:ch211-152c8.5	si:ch211-152c8.5 [Source:ZFIN;Acc:ZDB-GENE-030131-5764]
STRG.34878.4_gene=STRG.34878	Cluster-593.14332	2557	Limnetic vs. Bentic	-1.30431	0.0201966	ENSONIG00000020947	ENSONIP00000026250
STRG.36998.2_gene=STRG.36998	Cluster-593.9077	1269	Limnetic vs. Bentic	-1.6936	0.0487571	ENSONIG00000020948	ENSONIP00000026251
STRG.7281.1_gene=STRG.7281	Cluster-415.0	2455	Limnetic vs. Bentic	1.73649	0.0201966	ENSONIG00000020977	ENSONIP00000026280
STRG.59136.1_gene=STRG.59136	Cluster-593.5826	882	Limnetic vs. Bentic	1.16596	0.0283911	ENSONIG00000021041	ENSONIP00000026344
STRG.7254.1_gene=STRG.7254	Cluster-593.1942	790	Limnetic vs. Bentic	-3.19495	0.000144885	ENSONIG00000021134	ENSONIP00000026436	g0s2	G0/G1 switch 2 [Source:ZFIN;Acc:ZDB-GENE-081022-103]
STRG.32286.1_gene=STRG.32286	Cluster-593.2721	5337	Limnetic vs. Bentic	-1.16481	0.0295866	ENSONIG00000021171	ENSONIP00000026473	apof	apolipoprotein F [Source:ZFIN;Acc:ZDB-GENE-031204-36]
STRG.34110.1_gene=STRG.34110	Cluster-593.7609	2685	Limnetic vs. Bentic	-1.32517	0.0112596	ENSONIG00000021228	ENSONIP00000026530
STRG.26058.1_gene=STRG.26058	Cluster-593.6094	3605	Limnetic vs. Bentic	-0.970438	0.0295866	ENSONIG00000021428	ENSONIP00000026730	cyp8b2	cytochrome P450, family 8, subfamily B, polypeptide 2 [Source:ZFIN;Acc:ZDB-GENE-080212-9]
