# Supplementary material for: Divergent Allometric Trajectories in Gene Expression and Coexpression Produce Species Differences in Sympatrically Speciating Midas Cichlid Fish
Source: Genome Biol Evol. 2019 May 24;11(6):1644–57. doi: 10.1093/gbe/evz108 (PMC6563553; doi:10.1093/gbe/evz108)
Supplement: Supplementary_Material_evz108 [file supplementary_material_evz108.zip › 07.Supplementary_Tables_S11-S12_REV2.xlsx]

## Sheet: Table S11. DESeq2 1dph
Supplementary Table S11. Significantly enriched Gene Ontology (GO) categories for the 53 differentially expressed (DE) genes between benthic and limnetic fishes at 1 dph (described in Supplementary Table S9). The genes belonging to each GO term are reported in the last column with their abbreviated name.
GO_term_ID	GO_category	GO_term_name	p-value	Genes
GO:0005839	Cellular Component	proteasome core complex	0.0267166	psmb12, psmb13a

## Sheet: Table S12. DESeq2 1mph
Supplementary Table S12. Significantly enriched Gene Ontology (GO) categories and KEGG pathways for the 305 differentially expressed (DE) genes between benthic and limnetic fishes at 1 mph (described in Supplementary Table S10). The genes belonging to each GO and KEGG term are reported in the last column with their abbreviated name.
GO_term_ID	GO_category	GO_term_name	p-value	Genes
GO:0055114	Biological Process	oxidation-reduction process	9.5e-07	me1, tm7sf2, zgc:154075, cyp2j2, dhcr24, dhcr7, hao1, hsd20b2, prdx4, cyp7a1, fasn, dct, dhrs9, cyp4v8, kmo, aoc1, ppp1r3b, pipox, si:dkey-10o6.2, scd, mao, dpydb, nsdhl, cyp2w1, ch25h, cyp27b1, cyp51, cyp8b2
GO:0034625	Biological Process	fatty acid elongation, monounsaturated fatty acid	0.0432	elovl6, elovl5, elovl7a
GO:0033865	Biological Process	nucleoside bisphosphate metabolic process	0.000243	aclya, elovl6, mvda, elovl5, mvk, elovl7a, acss2l
GO:0033875	Biological Process	ribonucleoside bisphosphate metabolic process	0.000243	aclya, elovl6, mvda, elovl5, mvk, elovl7a, acss2l
GO:0006732	Biological Process	coenzyme metabolic process	0.0393	aclya, elovl6, mvda, elovl5, kmo, mvk, pipox, elovl7a, acss2l
GO:0034032	Biological Process	purine nucleoside bisphosphate metabolic process	0.000243	aclya, elovl6, mvda, elovl5, mvk, elovl7a, acss2l
GO:0033866	Biological Process	nucleoside bisphosphate biosynthetic process	0.00545	aclya, elovl6, elovl5, elovl7a, acss2l
GO:0034030	Biological Process	ribonucleoside bisphosphate biosynthetic process	0.00545	aclya, elovl6, elovl5, elovl7a, acss2l
GO:0035383	Biological Process	thioester metabolic process	5.93e-05	aclya, elovl6, mvda, elovl5, mvk, elovl7a, acss2l
GO:0006637	Biological Process	acyl-CoA metabolic process	5.93e-05	aclya, elovl6, mvda, elovl5, mvk, elovl7a, acss2l
GO:0006084	Biological Process	acetyl-CoA metabolic process	0.00924	aclya, mvda, mvk, acss2l
GO:0035384	Biological Process	thioester biosynthetic process	0.00156	aclya, elovl6, elovl5, elovl7a, acss2l
GO:0034033	Biological Process	purine nucleoside bisphosphate biosynthetic process	0.00545	aclya, elovl6, elovl5, elovl7a, acss2l
GO:0071616	Biological Process	acyl-CoA biosynthetic process	0.00156	aclya, elovl6, elovl5, elovl7a, acss2l
GO:1901615	Biological Process	organic hydroxy compound metabolic process	1.43e-07	pnkd, mvda, insig1, cyp7a1, dhrs9, hmgcs1, ebp, mvk, fdft1, lipea, cyp27b1
GO:1901617	Biological Process	organic hydroxy compound biosynthetic process	0.00287	mvda, cyp7a1, hmgcs1, mvk, fdft1, cyp27b1
GO:0044281	Biological Process	small molecule metabolic process	0.000594	aclya, elovl6, pnkd, mars, mvda, insig1, cyp7a1, galk1, pck2, dhrs9, elovl5, kmo, ido1, ppp1r3b, mvk, fdft1, lipea, pipox, elovl7a, scd, dpydb, amdhd1, acss2l, cyp27b1
GO:0006066	Biological Process	alcohol metabolic process	4.9e-05	mvda, insig1, cyp7a1, dhrs9, mvk, fdft1, lipea, cyp27b1
GO:1902652	Biological Process	secondary alcohol metabolic process	5.7e-08	mvda, insig1, cyp7a1, mvk, fdft1, lipea, cyp27b1
GO:1902653	Biological Process	secondary alcohol biosynthetic process	0.00507	mvda, mvk, fdft1
GO:0044283	Biological Process	small molecule biosynthetic process	0.0043	elovl6, mvda, cyp7a1, pck2, elovl5, kmo, mvk, fdft1, elovl7a, scd, dpydb, cyp27b1
GO:0006082	Biological Process	organic acid metabolic process	0.0281	aclya, elovl6, pnkd, mars, cyp7a1, elovl5, kmo, ido1, pipox, elovl7a, scd, dpydb, amdhd1, acss2l
GO:0043436	Biological Process	oxoacid metabolic process	0.0272	aclya, elovl6, pnkd, mars, cyp7a1, elovl5, kmo, ido1, pipox, elovl7a, scd, dpydb, amdhd1, acss2l
GO:0019752	Biological Process	carboxylic acid metabolic process	0.0239	aclya, elovl6, pnkd, mars, cyp7a1, elovl5, kmo, ido1, pipox, elovl7a, scd, dpydb, amdhd1, acss2l
GO:0006629	Biological Process	lipid metabolic process	4.33e-08	chpt1, aclya, elovl6, idi1, inpp5kb, mvda, insig1, cyp7a1, dhrs9, elovl5, lcat, hmgcs1, pnpla3, ebp, mvk, fdft1, lipea, lipg, elovl7a, scd, nsdhl, ch25h, cyp27b1
GO:0008202	Biological Process	steroid metabolic process	5.76e-09	mvda, insig1, cyp7a1, hmgcs1, ebp, mvk, fdft1, lipea, nsdhl, cyp27b1
GO:0016125	Biological Process	sterol metabolic process	1.14e-09	mvda, insig1, cyp7a1, hmgcs1, ebp, mvk, fdft1, lipea
GO:0008203	Biological Process	cholesterol metabolic process	6.66e-05	mvda, insig1, cyp7a1, mvk, lipea
GO:0044255	Biological Process	cellular lipid metabolic process	0.00539	chpt1, elovl6, idi1, inpp5kb, mvda, dhrs9, elovl5, hmgcs1, pnpla3, mvk, fdft1, elovl7a, scd
GO:0006720	Biological Process	isoprenoid metabolic process	0.0121	idi1, mvda, dhrs9, hmgcs1, mvk
GO:0008610	Biological Process	lipid biosynthetic process	3.34e-07	chpt1, elovl6, idi1, mvda, cyp7a1, elovl5, hmgcs1, mvk, fdft1, elovl7a, scd, nsdhl, ch25h, cyp27b1
GO:0006694	Biological Process	steroid biosynthetic process	2.63e-06	mvda, cyp7a1, hmgcs1, mvk, fdft1, nsdhl, cyp27b1
GO:0016126	Biological Process	sterol biosynthetic process	6.93e-05	mvda, hmgcs1, mvk, fdft1
GO:0008299	Biological Process	isoprenoid biosynthetic process	0.0475	idi1, mvda, hmgcs1, mvk
GO:0005783	Cellular Component	endoplasmic reticulum	0.000164	elovl6, p4hb, hsd20b2, canx, cyp7a1, elovl5, tmem97, ssr4, pdia4, elovl7a, pdia3, ssr2, cyp8b2
GO:0044425	Cellular Component	membrane part	0.0182	chpt1, st6gal1, syne1b, nceh1a, retsat, slc2a2, slc25a21, elovl6, egf, tenm3, tm7sf2, rer1, dhcr24, sv2ba, slc34a2b, dhcr7, p2ry12, gpr37a, sigmar1, lman2, canx, pnkd, lct, kcnh8, pcdh11, si, nrn1lb, adam10a, insig1, cyp7a1, ncam3, lman1, ttyh2, ldlra, aqp9, dct, slc13a2, ostc, slc6a9, tm4sf5, elovl5, dsc1, slc16a7, cyp4v8, kmo, tmem97, stt3a, dgat2, adgrv1, adora1b, abcb11, cldn10a, lman2lb, ssr…
GO:0031224	Cellular Component	intrinsic component of membrane	0.00762	chpt1, st6gal1, syne1b, nceh1a, retsat, slc2a2, slc25a21, elovl6, egf, tenm3, tm7sf2, rer1, dhcr24, sv2ba, slc34a2b, dhcr7, p2ry12, gpr37a, sigmar1, lman2, canx, pnkd, lct, kcnh8, pcdh11, si, nrn1lb, adam10a, insig1, ncam3, lman1, ttyh2, ldlra, aqp9, dct, slc13a2, ostc, slc6a9, tm4sf5, elovl5, dsc1, slc16a7, cyp4v8, kmo, tmem97, stt3a, dgat2, adgrv1, adora1b, abcb11, cldn10a, lman2lb, ssr4, atp7b…
GO:0016021	Cellular Component	integral component of membrane	0.00647	chpt1, st6gal1, syne1b, nceh1a, retsat, slc2a2, slc25a21, elovl6, egf, tenm3, tm7sf2, rer1, dhcr24, sv2ba, slc34a2b, dhcr7, p2ry12, gpr37a, sigmar1, lman2, canx, pnkd, lct, kcnh8, pcdh11, si, nrn1lb, adam10a, insig1, ncam3, lman1, ttyh2, ldlra, aqp9, dct, slc13a2, ostc, slc6a9, tm4sf5, elovl5, dsc1, slc16a7, cyp4v8, kmo, tmem97, stt3a, dgat2, adgrv1, adora1b, abcb11, cldn10a, lman2lb, ssr4, atp7b…
GO:0016860	Molecular Function	intramolecular oxidoreductase activity	0.00828	p4hb, idi1, ebp, pdia4, pdia3
GO:0016864	Molecular Function	intramolecular oxidoreductase activity, transposing S-S bonds	0.0432	p4hb, pdia4, pdia3
GO:0003756	Molecular Function	protein disulfide isomerase activity	0.0432	p4hb, pdia4, pdia3
GO:0016746	Molecular Function	transferase activity, transferring acyl groups	0.00225	aclya, elovl6, fasn, qpct, elovl5, lcat, dgat2, hmgcs1, acat2, alas1, elovl7a
GO:0016747	Molecular Function	transferase activity, transferring acyl groups other than amino-acyl groups	0.0296	elovl6, fasn, elovl5, lcat, dgat2, acat2, alas1, elovl7a
GO:0004312	Molecular Function	fatty acid synthase activity	0.00278	elovl6, fasn, elovl5, elovl7a
GO:0016491	Molecular Function	oxidoreductase activity	9.6e-07	me1, tm7sf2, zgc:154075, cyp2j2, dhcr24, dhcr7, hao1, hsd20b2, prdx4, cyp7a1, fasn, dct, dhrs9, cyp4v8, kmo, aoc1, pipox, si:dkey-10o6.2, scd, mao, dpydb, nsdhl, cyp2w1, ch25h, cyp27b1, cyp51, cyp8b2
GO:0016705	Molecular Function	oxidoreductase activity, acting on paired donors, with incorporation or reduction of molecular oxygen	0.0132	cyp2j2, cyp7a1, cyp4v8, kmo, scd, cyp2w1, cyp27b1, cyp51, cyp8b2
GO:0016709	Molecular Function	oxidoreductase activity, acting on paired donors, with incorporation or reduction of molecular oxygen, NAD(P)H as one donor, and incorporation of one atom of oxygen	0.0128	cyp7a1, kmo, cyp27b1, cyp51
GO:0046906	Molecular Function	tetrapyrrole binding	0.00784	hbz, cyp2j2, cyp7a1, cyp4v8, ido1, cyp2w1, cyp27b1, cyp51, cyp8b2
GO:0048037	Molecular Function	cofactor binding	4.52e-05	me1, aclya, hbz, cyp2j2, dhcr24, hao1, cyp7a1, fasn, etnppl, cyp4v8, kmo, aoc1, ido1, alas1, dpydb, cyp2w1, cyp27b1, cyp51, cyp8b2
GO:0020037	Molecular Function	heme binding	0.00639	hbz, cyp2j2, cyp7a1, cyp4v8, ido1, cyp2w1, cyp27b1, cyp51, cyp8b2
KEGG_term_ID	KEGG_category	KEGG_term_name	p-value	Genes
KEGG:00380	keg	Tryptophan metabolism	0.00405	acat2, kmo, mao, ido1, aoc1, acmsd
KEGG:00900	keg	Terpenoid backbone biosynthesis	0.000971	mvk, acat2, idi1, mvda, hmgcs1
KEGG:04141	keg	Protein processing in endoplasmic reticulum	0.0011	hsp90b1, ssr2, sec61a1l, pdia4, ssr4, canx, lman2, lman1, pdia3, calr3b, stt3a, p4hb
KEGG:01100	keg	Metabolic pathways	1.29e-07	mvk, elovl6, elovl5, dct, acat2, amdhd1, kmo, dpydb, dhcr24, cers2a, chpt1, rdh12, dgat2, hoga1, idi1, lpin1, alas1, mao, hao1, galk1, lipg, ido1, hexb, etnppl, cyp51, st6gal1, cyp27b1, ebp, me1, pipox, aoc1, acmsd, cyp7a1, acss2l, elovl7a, inpp5kb, dpys, fasn, aclya, nsdhl, mvda, fdft1, mibp, pnpla3, hmgcs1, dhcr7, stt3a, pck2
KEGG:00100	keg	Steroid biosynthesis	3.53e-07	dhcr24, cyp51, cyp27b1, ebp, nsdhl, fdft1, dhcr7
