# Supplementary material for: Divergent Allometric Trajectories in Gene Expression and Coexpression Produce Species Differences in Sympatrically Speciating Midas Cichlid Fish
Source: Genome Biol Evol. 2019 May 24;11(6):1644–57. doi: 10.1093/gbe/evz108 (PMC6563553; doi:10.1093/gbe/evz108)
Supplement: Supplementary_Material_evz108 [file supplementary_material_evz108.zip › 10.Supplementary_Tables_S15_REV2.xlsx]

## Sheet: Table S15a. Overlap Count Table
	Supplementary Table S15. Overlap of modules across life stages. The first table (Table S15a) reports the number of genes of each 1 dph module (rows) assigned to each 1 mph module (columns), the second (Table S15b) the p-values of the Fisher exact test. Highlighted are the only 1dph module robustly identified as associated to the benthic/limnetic state (“royal blue”) and, using borders, the four 1…
1dph 1mph	black	blue	brown	cyan	darkgreen	darkgrey	darkorange	darkred	darkturquoise	green	greenyellow	grey	grey60	lightcyan	lightgreen	lightyellow	magenta	midnightblue	orange	pink	purple	red	royalblue	saddlebrown	salmon	skyblue	steelblue	tan	turquoise	white	yellow
black	11	158	103	6	3	2	4	3	4	51	64	0	5	13	10	1	28	15	2	35	26	28	7	8	19	3	4	7	265	0	28
blue	23	192	464	29	9	6	7	1	5	181	99	20	7	16	32	12	85	26	6	44	72	71	13	6	19	4	4	18	567	4	77
brown	30	283	125	35	6	7	5	8	19	120	27	7	0	20	16	17	119	8	3	64	109	70	11	1	9	8	1	26	302	3	74
cyan	12	46	25	4	3	4	3	4	0	21	9	4	0	2	3	0	19	0	0	20	5	11	2	2	1	0	3	6	42	1	26
darkgreen	3	4	10	0	1	0	2	3	1	10	1	1	1	0	0	0	1	0	1	10	2	13	3	0	1	0	1	1	2	1	11
darkgrey	5	12	9	2	1	0	0	0	1	10	0	0	0	3	0	0	5	2	0	3	4	2	0	0	1	0	0	0	8	1	8
darkred	1	2	34	0	1	0	1	0	0	15	2	2	1	0	1	0	3	2	0	2	1	2	0	0	0	1	0	0	10	0	6
darkturquoise	6	11	8	1	0	1	0	2	0	6	1	1	0	1	0	1	6	1	0	4	3	5	0	0	0	0	0	1	6	0	13
green	13	286	102	10	0	2	1	1	2	70	41	7	0	13	12	7	30	18	0	51	43	37	8	5	8	4	3	7	432	0	17
greenyellow	48	60	21	8	3	8	0	16	2	26	2	2	2	3	0	5	18	1	5	57	12	55	2	0	3	0	0	9	16	0	63
grey	16	47	59	7	8	2	1	0	1	52	11	5	3	6	5	5	20	7	1	19	7	34	1	0	10	3	1	4	67	2	53
grey60	3	35	5	2	0	2	0	3	2	11	3	2	1	4	1	0	15	1	1	6	6	9	2	0	1	0	2	7	17	0	14
lightcyan	4	14	40	4	1	1	0	2	0	22	4	0	1	1	1	0	13	1	0	4	4	13	2	0	4	1	1	3	26	0	13
lightgreen	5	34	7	4	0	1	0	3	5	8	0	0	0	1	0	1	10	1	0	4	3	14	1	0	3	2	0	0	27	0	12
lightyellow	11	7	5	1	1	2	0	2	1	6	2	0	1	1	0	2	3	0	0	10	3	17	0	0	3	0	0	0	5	0	24
magenta	61	158	23	9	2	2	4	4	3	48	4	3	2	2	2	3	38	4	1	49	16	56	1	2	4	1	0	14	29	4	76
midnightblue	12	9	35	2	0	2	0	0	0	51	3	0	3	2	1	1	15	2	0	5	4	16	0	2	10	0	1	7	6	0	47
orange	4	9	1	7	0	0	0	0	1	5	0	0	0	2	0	1	6	1	0	3	1	2	1	0	1	0	0	1	8	1	7
pink	18	35	243	5	3	0	4	0	2	90	9	6	11	4	7	5	20	5	3	9	3	21	1	1	7	1	1	9	67	1	37
purple	19	119	36	10	4	2	1	0	5	41	7	0	1	5	4	8	31	2	0	19	25	24	5	1	3	1	1	22	68	0	30
red	33	212	170	5	8	0	6	3	7	100	55	10	16	7	6	4	25	25	2	74	15	51	11	3	27	1	1	7	182	7	77
royalblue	1	26	5	1	1	1	0	0	1	8	3	1	0	0	1	2	1	1	0	3	2	6	0	2	0	0	0	1	28	0	4
salmon	13	15	57	5	1	3	1	2	1	52	3	0	8	3	0	1	20	2	3	4	3	26	1	0	7	1	0	2	6	0	75
tan	53	27	24	3	0	4	1	6	0	26	1	1	0	4	0	1	13	3	3	28	2	50	1	1	5	0	1	5	7	2	99
turquoise	481	577	372	30	17	11	12	10	5	353	24	16	60	34	7	25	127	37	19	234	37	293	22	5	56	5	9	44	203	22	857
yellow	64	120	185	27	7	12	6	14	6	189	10	7	7	24	8	8	100	18	13	73	43	116	9	3	17	7	5	46	113	6	180

## Sheet: Table S15b. p-values
1dph 1mph	black	blue	brown	cyan	darkgreen	darkgrey	darkorange	darkred	darkturquoise	green	greenyellow	grey	grey60	lightcyan	lightgreen	lightyellow	magenta	midnightblue	orange	pink	purple	red	royalblue	saddlebrown	salmon	skyblue	steelblue	tan	turquoise	white	yellow
black	1	0.00717244	0.888385	0.974848	0.800556	0.911403	0.378148	0.844045	0.552272	0.999977	1.81329e-16	1	0.821706	0.118291	0.0895413	0.997464	0.988285	0.0601512	0.851918	0.937572	0.346826	0.999991	0.308727	0.00137951	0.0229184	0.397143	0.148074	0.97787	1.79251e-31	1	1
blue	1	1	1.40657e-38	0.334566	0.65719	0.909816	0.594257	0.999989	0.957237	0.830369	2.19629e-13	0.0101526	0.997323	0.902135	7.36445e-06	0.707684	0.866376	0.236045	0.798929	1	0.0105827	1	0.51193	0.409826	0.962621	0.788513	0.719501	0.995922	6.59186e-57	0.917468	1
brown	1	2.86657e-06	1	0.000367964	0.722239	0.500048	0.60754	0.509552	1.65623e-05	0.968328	0.919282	0.74698	1	0.121033	0.0529702	0.0164538	9.7378e-10	0.993403	0.926017	0.903494	6.44229e-23	0.995898	0.313735	0.979711	0.997914	0.0328896	0.973189	0.203114	3.13791e-09	0.876065	1
cyan	0.840757	0.175544	0.974346	0.461274	0.137545	0.0325119	0.0690286	0.0514298	1	0.840722	0.168039	0.0667577	1	0.763394	0.289986	1	0.0427842	1	1	0.0483699	0.853401	0.950755	0.499544	0.145828	0.971752	1	0.0244427	0.206939	0.409442	0.589944	0.853373
darkgreen	0.846562	0.998838	0.617194	1	0.322856	1	0.0332774	0.00870682	0.30272	0.22971	0.849393	0.370717	0.46978	1	1	1	0.978397	1	0.264256	0.00698606	0.646929	0.00146307	0.0141066	1	0.657542	1	0.172906	0.701686	0.999971	0.234972	0.331218
darkgrey	0.416093	0.434251	0.638933	0.25118	0.300444	1	1	1	0.281403	0.15808	1	1	1	0.0406819	1	1	0.258286	0.195605	1	0.723673	0.141013	0.950472	1	1	0.625479	1	1	1	0.886309	0.217665	0.636106
darkred	0.992708	0.99998	3.2058e-10	1	0.332243	1	0.257434	1	1	0.0112044	0.579453	0.0825621	0.481689	1	0.446359	1	0.750091	0.234352	1	0.926757	0.899891	0.970568	1	1	1	0.19493	1	1	0.827809	1	0.932194
darkturquoise	0.256055	0.58152	0.776213	0.626839	1	0.287723	1	0.0586055	1	0.72237	0.827534	0.349501	1	0.539639	1	0.392334	0.133721	0.564157	1	0.521734	0.331894	0.508381	1	1	1	1	1	0.674701	0.977301	1	0.0892091
green	1	6.27317e-18	1	0.949734	1	0.973394	0.987148	0.998381	0.971678	0.999998	0.00611896	0.516542	1	0.441247	0.126782	0.672513	0.999955	0.100128	1	0.88804	0.029758	1	0.460902	0.17522	0.989581	0.365225	0.530378	0.999	7.54816e-80	1	1
greenyellow	6.67098e-06	0.74871	1	0.19967	0.341125	0.000687576	1	6.55982e-10	0.573005	0.996038	0.999567	0.707564	0.852634	0.82159	1	0.15546	0.703401	0.991862	0.0231498	1.64724e-11	0.498728	3.40253e-07	0.753437	1	0.924537	1	1	0.189994	1	1	0.0290743
grey	0.982159	0.99678	0.420341	0.34893	0.00121689	0.592477	0.794134	1	0.862376	0.0525647	0.437374	0.106496	0.670775	0.297624	0.196958	0.165681	0.564396	0.210152	0.815089	0.777695	0.955687	0.117598	0.938561	1	0.0656847	0.104018	0.648007	0.894258	0.47837	0.428054	0.396711
grey60	0.992196	0.0040997	0.999989	0.580949	1	0.145117	1	0.0432124	0.14204	0.842517	0.673316	0.208973	0.690613	0.0677271	0.651963	1	0.00390623	0.808719	0.433016	0.762595	0.217872	0.592447	0.238608	1	0.862135	1	0.0475315	0.00688864	0.918209	1	0.832064
lightcyan	0.990448	0.997859	0.000189759	0.189914	0.567329	0.544019	1	0.228791	1	0.092881	0.570057	1	0.744205	0.833958	0.706704	1	0.0591043	0.853714	1	0.976246	0.693268	0.288181	0.294222	1	0.194123	0.362258	0.334975	0.47509	0.539229	1	0.969963
lightgreen	0.90815	0.00274556	0.999541	0.111448	1	0.470772	1	0.0372343	0.000401354	0.960346	1	1	1	0.76658	1	0.607118	0.11678	0.789351	1	0.925679	0.736507	0.056831	0.586514	1	0.281343	0.0509058	1	1	0.105762	1	0.899881
lightyellow	0.0327043	0.996541	0.998287	0.741636	0.391619	0.0784813	1	0.100968	0.368466	0.931247	0.691248	1	0.554575	0.655293	1	0.148054	0.860823	1	1	0.0334499	0.530384	0.000212784	1	1	0.153819	1	1	1	0.999721	1	0.00058862
magenta	8.68093e-06	2.39628e-13	1	0.383302	0.789599	0.758863	0.163515	0.384669	0.502538	0.907225	0.999603	0.671474	0.951237	0.986518	0.927692	0.76374	0.0322698	0.900612	0.901719	0.000549851	0.564342	0.00184334	0.978385	0.450787	0.958368	0.79454	1	0.0645903	1	0.136477	0.219706
midnightblue	0.648347	1	0.162761	0.798303	1	0.272412	1	1	1	3.61104e-09	0.898851	1	0.261107	0.679627	0.800275	0.78	0.106036	0.715167	1	0.989976	0.866541	0.347365	1	0.111751	0.000868115	1	0.41475	0.0528826	1	1	5.16391e-05
orange	0.444474	0.546862	0.999753	1.20659e-05	1	1	1	1	0.233533	0.674173	1	1	1	0.125051	1	0.326836	0.0570584	0.483051	1	0.579492	0.805815	0.894403	0.312101	1	0.546355	1	1	0.59026	0.692851	0.179275	0.543969
pink	0.999498	1	5.13594e-65	0.898398	0.558599	1	0.165485	1	0.754653	8.2666e-06	0.942103	0.130895	0.00771779	0.871828	0.132952	0.368904	0.957857	0.797769	0.401367	0.999999	0.999992	0.999278	0.978786	0.788433	0.685412	0.796124	0.763579	0.541896	0.998303	0.869287	0.999999
purple	0.963328	5.18316e-09	0.999949	0.0932189	0.194522	0.635177	0.819201	1	0.0600638	0.751454	0.925866	1	0.977097	0.540864	0.429223	0.0134594	0.0347224	0.968669	1	0.872568	0.00126182	0.886558	0.176112	0.703866	0.951463	0.712333	0.67694	2.52295e-06	0.697504	1	0.999967
red	0.999996	5.99715e-05	0.0103611	0.999035	0.160593	1	0.196026	0.934295	0.219482	0.694994	5.78596e-08	0.0988209	0.0123237	0.94195	0.797075	0.939622	0.999993	0.000465646	0.9281	0.0063713	0.999388	0.993588	0.0841174	0.53463	0.00139608	0.948096	0.931631	0.997708	0.0993038	0.0704428	1
royalblue	0.996309	0.00141249	0.996248	0.714041	0.368522	0.350075	1	1	0.346322	0.686342	0.378262	0.420809	1	1	0.489836	0.130717	0.98913	0.651705	1	0.861639	0.733318	0.552586	1	0.0240129	1	1	1	0.759788	0.000277594	1	0.996713
salmon	0.887497	1	0.00254658	0.360627	0.770516	0.156173	0.662056	0.471588	0.74367	1.64791e-05	0.972646	1	0.00261738	0.604451	1	0.868094	0.0709985	0.848851	0.107019	0.999869	0.989497	0.0636418	0.852635	1	0.105703	0.546292	1	0.941367	1	1	1.03035e-10
tan	1.42845e-10	0.999994	0.99996	0.847138	1	0.0772177	0.72192	0.0109489	1	0.936755	0.999782	0.872921	1	0.500346	1	0.908345	0.847586	0.754705	0.152492	0.0128129	0.999439	7.04195e-08	0.895543	0.597727	0.506021	1	0.57066	0.612893	1	0.330282	3.60145e-17
turquoise	7.25062e-81	0.520156	1	0.999796	0.696012	0.974822	0.74085	0.998175	0.999961	0.753252	1	0.947017	5.96797e-09	0.865277	1	0.576142	0.999999	0.847404	0.121022	0.000391935	1	6.32668e-05	0.719013	0.979009	0.214666	0.982384	0.564642	0.982933	1	0.00379125	3.37951e-108
yellow	0.973416	1	0.371472	0.0232881	0.504135	0.0206617	0.368502	0.0124724	0.588926	8.17699e-08	0.999999	0.687312	0.924015	0.00801849	0.76877	0.706571	5.13576e-06	0.264789	0.00179707	0.344602	0.195933	0.000704998	0.503741	0.691462	0.656255	0.0630479	0.221965	1.75374e-07	1	0.30782	0.0512613

## Sheet: Table S15c. OverlapAndSelected
Sequence_ID	Cluster_ID	Sequence_length	Colour 1mph	Colour 1dph	Correlation Phenotype 1mph	Correlation Module Membership 1mph	Correlation Phenotype 1dph	Correlation Module Membership 1dph	Tilapia_Ensembl_Gene_ID	Tilapia_Ensembl_Protein_ID	Gene name	Gene description
STRG.25556.1_gene=STRG.25556	Cluster-593.7354	9866	turquoise	royalblue					ENSONIG00000000315	ENSONIP00000000398	DLG1	discs large MAGUK scaffold protein 1 [Source:HGNC Symbol;Acc:HGNC:2900]
STRG.22922.1_gene=STRG.22922	Cluster-593.14400	3721	turquoise	royalblue					ENSONIG00000001522	ENSONIP00000001903	ccdc96	myosin-4 [Source:NCBI gene;Acc:102079040]
STRG.31202.1_gene=STRG.31202	Cluster-593.2630	9529	turquoise	royalblue					ENSONIG00000001775	ENSONIP00000002221		uncharacterized LOC102082445 [Source:NCBI gene;Acc:102082445]
STRG.20732.3_gene=STRG.20732	Cluster-593.8696	12053	turquoise	royalblue	0.822438	0.834775			ENSONIG00000002073	ENSONIP00000002586	ELFN2	extracellular leucine rich repeat and fibronectin type III domain containing 2 [Source:HGNC Symbol;Acc:HGNC:29396]
STRG.13227.4_gene=STRG.13227	Cluster-593.533	3161	turquoise	royalblue					ENSONIG00000003011	ENSONIP00000003770	sult5a1	sulfotransferase family cytosolic 2B member 1 [Source:NCBI gene;Acc:100706212]
STRG.34577.1_gene=STRG.34577	Cluster-593.13814	6150	turquoise	royalblue					ENSONIG00000003746	ENSONIP00000004712	UBE3A	ubiquitin protein ligase E3A [Source:NCBI gene;Acc:100698085]
STRG.21519.3_gene=STRG.21519	Cluster-593.10393	6981	turquoise	royalblue			0.801966	0.844336	ENSONIG00000003982	ENSONIP00000005015	grm8a	metabotropic glutamate receptor 8 [Source:NCBI gene;Acc:100701565]
STRG.46930.1_gene=STRG.46930	Cluster-593.15567	556	turquoise	royalblue					ENSONIG00000004801	ENSONIP00000006044
STRG.37216.2_gene=STRG.37216	Cluster-593.10433	5089	turquoise	royalblue			0.705926	0.88263	ENSONIG00000005347	ENSONIP00000006723		nuclear RNA export factor 1 [Source:NCBI gene;Acc:100704151]
STRG.10382.2_gene=STRG.10382	Cluster-593.7841	2253	turquoise	royalblue					ENSONIG00000005379	ENSONIP00000006763	hinfp	histone H4 transcription factor [Source:NCBI gene;Acc:100696890]
STRG.38497.1_gene=STRG.38497	Cluster-593.11182	6836	turquoise	royalblue			0.807364	0.944859	ENSONIG00000007454	ENSONIP00000009396	notch1a	neurogenic locus notch homolog protein 1 [Source:NCBI gene;Acc:100703553]
STRG.4805.1_gene=STRG.4805	Cluster-899.0	2483	turquoise	royalblue					ENSONIG00000008142	ENSONIP00000010252
STRG.33990.2_gene=STRG.33990	Cluster-593.8589	10824	turquoise	royalblue	0.719943	0.905631	0.801978	0.951775	ENSONIG00000008849	ENSONIP00000011125	si:dkey-92j12.5	multiple PDZ domain protein [Source:NCBI gene;Acc:100707741]
STRG.26385.1_gene=STRG.26385	Cluster-593.8774	5029	turquoise	royalblue					ENSONIG00000010206	ENSONIP00000012832	tcf3a	transcription factor 3a [Source:ZFIN;Acc:ZDB-GENE-990415-51]
STRG.22345.2_gene=STRG.22345	Cluster-593.2632	4505	turquoise	royalblue			0.722932	0.795405	ENSONIG00000010465	ENSONIP00000013156	washc4	WASH complex subunit 4 [Source:NCBI gene;Acc:100704796]
STRG.18508.1_gene=STRG.18508	Cluster-593.7512	9975	turquoise	royalblue			0.866541	0.888982	ENSONIG00000010684	ENSONIP00000013435	notch1b	notch 1b [Source:ZFIN;Acc:ZDB-GENE-990415-183]
STRG.22528.1_gene=STRG.22528	Cluster-593.2392	2047	turquoise	royalblue					ENSONIG00000011040	ENSONIP00000013889	tcp11l1	t-complex 11 like 1 [Source:NCBI gene;Acc:100711176]
STRG.37979.3_gene=STRG.37979	Cluster-593.11277	6639	turquoise	royalblue			0.808573	0.879224	ENSONIG00000011523	ENSONIP00000014507	fbxo38	F-box protein 38 [Source:ZFIN;Acc:ZDB-GENE-030131-2797]
STRG.38246.1_gene=STRG.38246	Cluster-593.6738	5812	turquoise	royalblue					ENSONIG00000011551	ENSONIP00000014548	crb2a	crumbs family member 2a [Source:ZFIN;Acc:ZDB-GENE-060612-1]
STRG.15882.3_gene=STRG.15882	Cluster-593.2556	6117	turquoise	royalblue	0.817826	0.765977			ENSONIG00000012022	ENSONIP00000015132		uncharacterized LOC102081782 [Source:NCBI gene;Acc:102081782]
STRG.6183.1_gene=STRG.6183	Cluster-593.3137	6132	turquoise	royalblue	0.837868	0.791553	0.702243	0.80346	ENSONIG00000013017	ENSONIP00000016372
STRG.50181.1_gene=STRG.50181	Cluster-593.10444	768	turquoise	royalblue					ENSONIG00000013435	ENSONIP00000016892		zinc finger protein 14 [Source:NCBI gene;Acc:102080698]
STRG.16624.1_gene=STRG.16624	Cluster-593.1535	2340	turquoise	royalblue					ENSONIG00000013521	ENSONIP00000017003	moxd1l	DBH-like monooxygenase protein 2 homolog [Source:NCBI gene;Acc:100707370]
STRG.19710.1_gene=STRG.19710	Cluster-593.5185	12040	turquoise	royalblue	0.757952	0.831118	0.833367	0.766461	ENSONIG00000013980	ENSONIP00000017571	PKN3 (1 of many)	protein kinase N3 [Source:HGNC Symbol;Acc:HGNC:17999]
STRG.22047.3_gene=STRG.22047	Cluster-593.5058	8674	turquoise	royalblue	0.702952	0.819632			ENSONIG00000015221	ENSONIP00000019158	znf592	zinc finger protein 592 [Source:NCBI gene;Acc:100699001]
STRG.12805.1_gene=STRG.12805	Cluster-593.8449	4049	turquoise	royalblue					ENSONIG00000015633	ENSONIP00000019676		retinol dehydrogenase 14 [Source:NCBI gene;Acc:100696741]
STRG.13549.2_gene=STRG.13549	Cluster-593.8389	7923	turquoise	royalblue			0.759285	0.789982	ENSONIG00000017106	ENSONIP00000021571
STRG.37595.5_gene=STRG.37595	Cluster-593.8505	4394	turquoise	royalblue	0.738009	0.734196	0.74839	0.708302	ENSONIG00000017786	ENSONIP00000022421	fam193b	family with sequence similarity 193, member B [Source:ZFIN;Acc:ZDB-GENE-111102-1]
