# Supplementary material for: Divergent Allometric Trajectories in Gene Expression and Coexpression Produce Species Differences in Sympatrically Speciating Midas Cichlid Fish
Source: Genome Biol Evol. 2019 May 24;11(6):1644–57. doi: 10.1093/gbe/evz108 (PMC6563553; doi:10.1093/gbe/evz108)
Supplement: Supplementary_Material_evz108 [file supplementary_material_evz108.zip › 11.Supplementary_Tables S16-S17-S18_REV2.xlsx]

## Sheet: Table S16. "red"
Supplementary Table S16. Description, correlation with phenotype, correlation with module membership and annotation of the 287 genes highly correlated with the benthic/limnetic state included in the consensus “red” module.
Sequence_ID	Cluster_ID	Sequence_length	Correlation_Phenotype	Correlation_Module_Membership	Tilapia_Ensembl_Gene_ID	Tilapia_Ensembl_Protein_ID	Gene name	Gene description
STRG.12118.1_gene=STRG.12118	Cluster-593.4872	22173	0.725036	0.909788	ENSONIG00000000072	ENSONIP00000000086	dopey1	dopey family member 1 [Source:ZFIN;Acc:ZDB-GENE-050309-65]
STRG.15488.3_gene=STRG.15488	Cluster-593.12102	4573	0.85114	0.903389	ENSONIG00000000075	ENSONIP00000000091	cry1aa	cryptochrome-1 [Source:NCBI gene;Acc:100694525]
STRG.33365.10_gene=STRG.33365	Cluster-593.4955	16161	0.748642	0.949186	ENSONIG00000000351	ENSONIP00000000441	cacna1ab	calcium channel, voltage-dependent, P/Q type, alpha 1A subunit, b [Source:ZFIN;Acc:ZDB-GENE-090514-3]
STRG.32966.3_gene=STRG.32966	Cluster-593.9246	9576	0.723722	0.832863	ENSONIG00000000373	ENSONIP00000000469	grip2b	glutamate receptor interacting protein 2b [Source:ZFIN;Acc:ZDB-GENE-070705-172]
STRG.30511.2_gene=STRG.30511	Cluster-593.8802	8722	0.73587	0.814385	ENSONIG00000000385	ENSONIP00000000486	exd2	exonuclease 3'-5' domain containing 2 [Source:NCBI gene;Acc:100697775]
STRG.17918.1_gene=STRG.17918	Cluster-593.1458	5300	0.718703	0.809942	ENSONIG00000000409	ENSONIP00000000520		E3 ubiquitin-protein ligase NEURL1 [Source:NCBI gene;Acc:100696677]
STRG.27776.1_gene=STRG.27776	Cluster-593.6792	9219	0.751418	0.768619	ENSONIG00000000499	ENSONIP00000000637	myt1b	myelin transcription factor 1b [Source:ZFIN;Acc:ZDB-GENE-090313-67]
STRG.27763.1_gene=STRG.27763	Cluster-593.11428	3179	0.761909	0.884864	ENSONIG00000000520	ENSONIP00000000664
STRG.17985.13_gene=STRG.17985	Cluster-593.9997	22922	0.820618	0.974172	ENSONIG00000000583	ENSONIP00000000739	ank3b	ankyrin 3b [Source:ZFIN;Acc:ZDB-GENE-060621-2]
STRG.36121.4_gene=STRG.36121	Cluster-593.13689	11064	0.762792	0.891709	ENSONIG00000000809	ENSONIP00000001031	mecp2	methyl CpG binding protein 2 [Source:ZFIN;Acc:ZDB-GENE-030131-7190]
STRG.18045.2_gene=STRG.18045	Cluster-593.1683	7036	0.862308	0.778816	ENSONIG00000000863	ENSONIP00000001095	AKT3	AKT serine/threonine kinase 3 [Source:HGNC Symbol;Acc:HGNC:393]
STRG.30589.1_gene=STRG.30589	Cluster-593.15392	10606	0.785358	0.913198	ENSONIG00000001001	ENSONIP00000001268	rps6ka5	ribosomal protein S6 kinase alpha-5 [Source:NCBI gene;Acc:100696873]
STRG.30659.2_gene=STRG.30659	Cluster-593.8264	3773	0.762638	0.901387	ENSONIG00000001099	ENSONIP00000001391	slc1a8b	solute carrier family 1 (glutamate transporter), member 8b [Source:ZFIN;Acc:ZDB-GENE-070912-552]
STRG.36887.12_gene=STRG.36887	Cluster-593.11764	8981	0.823798	0.976505	ENSONIG00000001193	ENSONIP00000001507	gria2b	glutamate receptor, ionotropic, AMPA 2b [Source:ZFIN;Acc:ZDB-GENE-020125-4]
STRG.18146.3_gene=STRG.18146	Cluster-593.1706	4174	0.823204	0.797333	ENSONIG00000001213	ENSONIP00000001533
STRG.20262.3_gene=STRG.20262	Cluster-593.15079	14396	0.763091	0.940389	ENSONIG00000001279	ENSONIP00000001615	si:ch211-278a6.1	si:ch211-278a6.1 [Source:ZFIN;Acc:ZDB-GENE-060503-699]
STRG.6710.1_gene=STRG.6710	Cluster-593.635	1182	0.830032	0.811181	ENSONIG00000001334	ENSONIP00000001685		zinc finger BED domain-containing protein 1 [Source:NCBI gene;Acc:100708878]
STRG.12277.2_gene=STRG.12277	Cluster-593.1898	15390	0.775514	0.858856	ENSONIG00000001486	ENSONIP00000001864	si:dkey-22o22.2	si:dkey-22o22.2 [Source:ZFIN;Acc:ZDB-GENE-100922-84]
STRG.11174.1_gene=STRG.11174	Cluster-593.2228	7170	0.71154	0.780807	ENSONIG00000001576	ENSONIP00000001971	CRTC2	CREB regulated transcription coactivator 2 [Source:NCBI gene;Acc:100694646]
STRG.11173.3_gene=STRG.11173	Cluster-593.4478	9107	0.744304	0.919152	ENSONIG00000001582	ENSONIP00000001980	dennd4b	DENN domain containing 4B [Source:NCBI gene;Acc:100694906]
STRG.35694.1_gene=STRG.35694	Cluster-593.13169	8793	0.772424	0.87175	ENSONIG00000001688	ENSONIP00000002114	gopc	golgi associated PDZ and coiled-coil motif containing [Source:NCBI gene;Acc:100692751]
STRG.10819.3_gene=STRG.10819	Cluster-593.807	9524	0.728989	0.936083	ENSONIG00000001762	ENSONIP00000002208	si:dkey-175m17.7	si:dkey-175m17.7 [Source:ZFIN;Acc:ZDB-GENE-091204-18]
STRG.28425.6_gene=STRG.28425	Cluster-593.6900	18022	0.729295	0.956417	ENSONIG00000001928	ENSONIP00000002416
STRG.20729.4_gene=STRG.20729	Cluster-593.9359	20893	0.773871	0.983193	ENSONIG00000002104	ENSONIP00000002621	CACNA1I	calcium voltage-gated channel subunit alpha1 I [Source:HGNC Symbol;Acc:HGNC:1396]
STRG.20685.4_gene=STRG.20685	Cluster-593.7805	12281	0.82767	0.837401	ENSONIG00000002203	ENSONIP00000002746
STRG.12506.1_gene=STRG.12506	Cluster-593.8354	18595	0.737233	0.717156	ENSONIG00000002279	ENSONIP00000002845	MEX3A	mex-3 RNA binding family member A [Source:HGNC Symbol;Acc:HGNC:33482]
STRG.27366.3_gene=STRG.27366	Cluster-593.4607	12647	0.710368	0.93532	ENSONIG00000002300	ENSONIP00000002872	cntn3a.2	contactin-3 [Source:NCBI gene;Acc:100703160]
STRG.20646.2_gene=STRG.20646	Cluster-593.4170	4514	0.853113	0.794114	ENSONIG00000002302	ENSONIP00000002874	fam20ca	family with sequence similarity 20, member Ca [Source:ZFIN;Acc:ZDB-GENE-130530-750]
STRG.36999.1_gene=STRG.36999	Cluster-593.9756	6342	0.883782	0.793107	ENSONIG00000002350	ENSONIP00000002939
STRG.37040.4_gene=STRG.37040	Cluster-593.5672	2492	0.714246	0.79741	ENSONIG00000002409	ENSONIP00000003014	sfxn5b	sideroflexin 5b [Source:ZFIN;Acc:ZDB-GENE-050706-107]
STRG.28614.1_gene=STRG.28614	Cluster-508.0	4414	0.80572	0.821718	ENSONIG00000002411	ENSONIP00000003016	hcn2b	hyperpolarization activated cyclic nucleotide-gated potassium channel 2b [Source:ZFIN;Acc:ZDB-GENE-030131-8228]
STRG.36269.1_gene=STRG.36269	Cluster-593.6696	14066	0.774792	0.896413	ENSONIG00000002776	ENSONIP00000003482		CUB and sushi domain-containing protein 3 [Source:NCBI gene;Acc:100691715]
STRG.38781.1_gene=STRG.38781	Cluster-593.15311	5814	0.861584	0.935348	ENSONIG00000002836	ENSONIP00000003556
STRG.13798.1_gene=STRG.13798	Cluster-593.12997	3762	0.881429	0.792414	ENSONIG00000002992	ENSONIP00000003748	sv2ba	synaptic vesicle glycoprotein 2Ba [Source:ZFIN;Acc:ZDB-GENE-070209-134]
STRG.11680.1_gene=STRG.11680	Cluster-593.9304	7690	0.879519	0.942881	ENSONIG00000003094	ENSONIP00000003875		ataxin-1 [Source:NCBI gene;Acc:100690947]
STRG.28775.1_gene=STRG.28775	Cluster-593.4537	6077	0.873363	0.767062	ENSONIG00000003158	ENSONIP00000003959
STRG.13900.4_gene=STRG.13900	Cluster-593.13011	17097	0.794	0.975625	ENSONIG00000003205	ENSONIP00000004019	mtss1lb	metastasis suppressor 1-like b [Source:ZFIN;Acc:ZDB-GENE-140718-4]
STRG.33620.3_gene=STRG.33620	Cluster-593.11052	6028	0.744637	0.888995	ENSONIG00000003315	ENSONIP00000004170	socs1b	suppressor of cytokine signaling 1 [Source:NCBI gene;Acc:100702935]
STRG.2067.4_gene=STRG.2067	Cluster-593.2448	8595	0.837324	0.929405	ENSONIG00000003817	ENSONIP00000004805	bcr	breakpoint cluster region [Source:ZFIN;Acc:ZDB-GENE-040724-43]
STRG.2063.6_gene=STRG.2063	Cluster-593.504	12912	0.744096	0.937416	ENSONIG00000003835	ENSONIP00000004829	nsmfa	NMDA receptor synaptonuclear signaling and neuronal migration factor a [Source:ZFIN;Acc:ZDB-GENE-091204-32]
STRG.33468.2_gene=STRG.33468	Cluster-593.8664	5048	0.768399	0.871054	ENSONIG00000003869	ENSONIP00000004874		cAMP-specific 3',5'-cyclic phosphodiesterase 4C [Source:NCBI gene;Acc:100697375]
STRG.32576.8_gene=STRG.32576	Cluster-593.16170	10485	0.782228	0.90191	ENSONIG00000003926	ENSONIP00000004949	kaznb	kazrin, periplakin interacting protein b [Source:ZFIN;Acc:ZDB-GENE-061215-31]
STRG.21545.2_gene=STRG.21545	Cluster-593.255	8181	0.930251	0.844557	ENSONIG00000003941	ENSONIP00000004968		plasma membrane calcium-transporting ATPase 1 [Source:NCBI gene;Acc:100699133]
STRG.36660.1_gene=STRG.36660	Cluster-593.8406	4520	0.805491	0.833741	ENSONIG00000003969	ENSONIP00000005001
STRG.38911.2_gene=STRG.38911	Cluster-630.0	4277	0.750671	0.942207	ENSONIG00000004043	ENSONIP00000005095	si:dkey-247m21.3	si:dkey-247m21.3 [Source:ZFIN;Acc:ZDB-GENE-091204-249]
STRG.27129.3_gene=STRG.27129	Cluster-593.539	6693	0.759673	0.85759	ENSONIG00000004077	ENSONIP00000005138	camkva	caM kinase-like vesicle-associated protein [Source:NCBI gene;Acc:100706556]
STRG.38931.3_gene=STRG.38931	Cluster-593.6633	14154	0.880551	0.938889	ENSONIG00000004099	ENSONIP00000005166
STRG.33211.1_gene=STRG.33211	Cluster-593.10683	9369	0.867251	0.893497	ENSONIG00000004272	ENSONIP00000005380	glra1	glycine receptor alpha 1 [Source:NCBI gene;Acc:100697877]
STRG.14307.11_gene=STRG.14307	Cluster-593.8120	26530	0.750924	0.963796	ENSONIG00000004290	ENSONIP00000005407	stxbp5l	syntaxin binding protein 5-like [Source:ZFIN;Acc:ZDB-GENE-041210-220]
STRG.33058.1_gene=STRG.33058	Cluster-593.8571	3914	0.913345	0.842195	ENSONIG00000004302	ENSONIP00000005422	ip6k1	inositol hexakisphosphate kinase 1 [Source:ZFIN;Acc:ZDB-GENE-110317-2]
STRG.36782.2_gene=STRG.36782	Cluster-593.10372	15520	0.77841	0.971163	ENSONIG00000004425	ENSONIP00000005571	tbc1d2	TBC1 domain family member 2 [Source:NCBI gene;Acc:100703269]
STRG.2610.3_gene=STRG.2610	Cluster-593.7071	11406	0.737796	0.929551	ENSONIG00000004641	ENSONIP00000005845
STRG.14185.1_gene=STRG.14185	Cluster-593.2693	10824	0.880403	0.92251	ENSONIG00000004656	ENSONIP00000005862	slc4a3	solute carrier family 4 (anion exchanger), member 3 [Source:ZFIN;Acc:ZDB-GENE-141006-1]
STRG.29503.2_gene=STRG.29503	Cluster-593.3090	8421	0.800477	0.825618	ENSONIG00000004700	ENSONIP00000005920
STRG.35851.4_gene=STRG.35851	Cluster-593.10118	11385	0.758823	0.832523	ENSONIG00000004709	ENSONIP00000005931	dlgap3	discs, large (Drosophila) homolog-associated protein 3 [Source:ZFIN;Acc:ZDB-GENE-060503-413]
STRG.10556.2_gene=STRG.10556	Cluster-593.15370	9163	0.796459	0.904178	ENSONIG00000004746	ENSONIP00000005975	mtnr1bb	melatonin receptor type 1B-B [Source:NCBI gene;Acc:100701643]
STRG.29483.2_gene=STRG.29483	Cluster-593.13231	8484	0.79476	0.903008	ENSONIG00000004862	ENSONIP00000006117	abca4a	ATP-binding cassette, sub-family A (ABC1), member 4a [Source:ZFIN;Acc:ZDB-GENE-050517-3]
STRG.19516.4_gene=STRG.19516	Cluster-593.10394	11973	0.736848	0.903005	ENSONIG00000004915	ENSONIP00000006180	cacna1ba	calcium channel, voltage-dependent, N type, alpha 1B subunit, a [Source:ZFIN;Acc:ZDB-GENE-060531-44]
STRG.9192.2_gene=STRG.9192	Cluster-593.7752	12566	0.80298	0.811094	ENSONIG00000005131	ENSONIP00000006449	GRM5 (1 of many)	glutamate metabotropic receptor 5 [Source:HGNC Symbol;Acc:HGNC:4597]
STRG.15711.1_gene=STRG.15711	Cluster-593.2528	2995	0.734756	0.870633	ENSONIG00000005175	ENSONIP00000006503
STRG.20555.1_gene=STRG.20555	Cluster-593.3281	8441	0.818219	0.745758	ENSONIG00000005197	ENSONIP00000006529	glis2b	GLIS family zinc finger 2 [Source:NCBI gene;Acc:100704707]
STRG.20480.3_gene=STRG.20480	Cluster-593.10680	7936	0.88637	0.932036	ENSONIG00000005323	ENSONIP00000006694	fscn2a	fascin-2 [Source:NCBI gene;Acc:100695939]
STRG.10386.6_gene=STRG.10386	Cluster-593.4423	9476	0.81102	0.893091	ENSONIG00000005348	ENSONIP00000006724	zmp:0000001168	zmp:0000001168 [Source:ZFIN;Acc:ZDB-GENE-140106-128]
STRG.20492.1_gene=STRG.20492	Cluster-593.234	3534	0.873228	0.710926	ENSONIG00000005360	ENSONIP00000006737	kcnj2b	potassium inwardly-rectifying channel, subfamily J, member 2b [Source:ZFIN;Acc:ZDB-GENE-091204-290]
STRG.16417.1_gene=STRG.16417	Cluster-593.124	4818	0.781494	0.792893	ENSONIG00000005889	ENSONIP00000007414	syt14b	synaptotagmin XIVb [Source:ZFIN;Acc:ZDB-GENE-041014-36]
STRG.16419.3_gene=STRG.16419	Cluster-593.2023	7723	0.80837	0.920213	ENSONIG00000005907	ENSONIP00000007434	slc24a4b	solute carrier family 24 member 4 [Source:NCBI gene;Acc:100694866]
STRG.22141.1_gene=STRG.22141	Cluster-593.8660	18587	0.818717	0.812025	ENSONIG00000005914	ENSONIP00000007443	zfhx3	zinc finger homeobox 3 [Source:ZFIN;Acc:ZDB-GENE-030131-7577]
STRG.29754.5_gene=STRG.29754	Cluster-593.16179	9233	0.759148	0.927823	ENSONIG00000006040	ENSONIP00000007606	CACNB2	calcium voltage-gated channel auxiliary subunit beta 2 [Source:NCBI gene;Acc:100694840]
STRG.9319.1_gene=STRG.9319	Cluster-593.13380	7659	0.819178	0.874671	ENSONIG00000006183	ENSONIP00000007790	arhgef12a	Rho guanine nucleotide exchange factor 12 [Source:NCBI gene;Acc:100699405]
STRG.5458.3_gene=STRG.5458	Cluster-593.15741	12219	0.772888	0.968807	ENSONIG00000006492	ENSONIP00000008187
STRG.21100.1_gene=STRG.21100	Cluster-593.12925	9158	0.787696	0.918349	ENSONIG00000006548	ENSONIP00000008261		neurabin-2 [Source:NCBI gene;Acc:100700825]
STRG.29598.2_gene=STRG.29598	Cluster-593.16040	5520	0.877588	0.89966	ENSONIG00000006559	ENSONIP00000008275	cdh10a	cadherin-10 [Source:NCBI gene;Acc:100705471]
STRG.27553.2_gene=STRG.27553	Cluster-593.15577	14777	0.851125	0.889618	ENSONIG00000006573	ENSONIP00000008293	spen	spen family transcriptional repressor [Source:ZFIN;Acc:ZDB-GENE-050309-70]
STRG.27533.3_gene=STRG.27533	Cluster-593.12349	5255	0.799513	0.754299	ENSONIG00000006639	ENSONIP00000008389	dnajc16	dnaJ homolog subfamily C member 16 [Source:NCBI gene;Acc:100707124]
STRG.27532.4_gene=STRG.27532	Cluster-593.14363	14125	0.869691	0.866155	ENSONIG00000006645	ENSONIP00000008395
STRG.17575.1_gene=STRG.17575	Cluster-593.9591	14695	0.837839	0.926382	ENSONIG00000006708	ENSONIP00000008473	ptchd4	patched domain containing 4 [Source:NCBI gene;Acc:100696418]
STRG.33216.2_gene=STRG.33216	Cluster-593.12262	3088	0.729213	0.917191	ENSONIG00000006726	ENSONIP00000008497
STRG.35617.4_gene=STRG.35617	Cluster-593.1678	10744	0.797488	0.977756	ENSONIG00000006743	ENSONIP00000008516	hivep3b	human immunodeficiency virus type I enhancer binding protein 3b [Source:ZFIN;Acc:ZDB-GENE-100922-42]
STRG.5429.2_gene=STRG.5429	Cluster-593.8188	11949	0.733106	0.918445	ENSONIG00000007037	ENSONIP00000008881	grin2da	glutamate receptor, ionotropic, N-methyl D-aspartate 2D, a [Source:ZFIN;Acc:ZDB-GENE-041008-124]
STRG.36710.5_gene=STRG.36710	Cluster-593.2641	2133	0.880761	0.763854	ENSONIG00000007052	ENSONIP00000008903	rcvrn3	recoverin [Source:NCBI gene;Acc:100697897]
STRG.11976.1_gene=STRG.11976	Cluster-593.1193	13469	0.766203	0.860331	ENSONIG00000007185	ENSONIP00000009059	si:ch211-236p22.1
STRG.32452.5_gene=STRG.32452	Cluster-593.1041	17809	0.822524	0.979281	ENSONIG00000007200	ENSONIP00000009080	cacna1da	calcium channel, voltage-dependent, L type, alpha 1D subunit, a [Source:ZFIN;Acc:ZDB-GENE-030616-135]
STRG.28794.2_gene=STRG.28794	Cluster-593.3324	6524	0.715847	0.91421	ENSONIG00000007318	ENSONIP00000009230
STRG.38510.3_gene=STRG.38510	Cluster-593.1673	7409	0.779427	0.903239	ENSONIG00000007521	ENSONIP00000009485	loxhd1a	lipoxygenase homology domains 1 [Source:NCBI gene;Acc:100695583]
STRG.35667.1_gene=STRG.35667	Cluster-593.10452	8806	0.732439	0.881804	ENSONIG00000007618	ENSONIP00000009601	arid1ab	AT rich interactive domain 1Ab (SWI-like) [Source:ZFIN;Acc:ZDB-GENE-030131-5725]
STRG.35681.1_gene=STRG.35681	Cluster-593.5057	11740	0.747432	0.92483	ENSONIG00000007650	ENSONIP00000009640	FAM135B	family with sequence similarity 135 member B [Source:HGNC Symbol;Acc:HGNC:28029]
STRG.8370.2_gene=STRG.8370	Cluster-593.8207	20214	0.738307	0.845879	ENSONIG00000007665	ENSONIP00000009662	NOVA1	RNA-binding protein Nova-1 [Source:NCBI gene;Acc:100701682]
STRG.8350.1_gene=STRG.8350	Cluster-593.9288	17275	0.760277	0.959686	ENSONIG00000007681	ENSONIP00000009682	si:ch73-262h23.4	si:ch73-262h23.4 [Source:ZFIN;Acc:ZDB-GENE-081031-8]
STRG.38828.1_gene=STRG.38828	Cluster-593.13574	4073	0.84804	0.744572	ENSONIG00000007757	ENSONIP00000009773	SHC3	SHC adaptor protein 3 [Source:HGNC Symbol;Acc:HGNC:18181]
STRG.19910.1_gene=STRG.19910	Cluster-593.10307	9291	0.863075	0.935092	ENSONIG00000007792	ENSONIP00000009815
STRG.28890.3_gene=STRG.28890	Cluster-593.5778	11960	0.839464	0.861641	ENSONIG00000007847	ENSONIP00000009891	mast2	microtubule associated serine/threonine kinase 2 [Source:NCBI gene;Acc:100690204]
STRG.24818.2_gene=STRG.24818	Cluster-593.12539	9073	0.724513	0.736385	ENSONIG00000008001	ENSONIP00000010076	rgs9b	regulator of G protein signaling 9b [Source:ZFIN;Acc:ZDB-GENE-040426-1708]
STRG.24818.5_gene=STRG.24818	Cluster-593.15757	11599	0.717449	0.912205	ENSONIG00000008008	ENSONIP00000010084	bicral	BRD4 interacting chromatin remodeling complex associated protein like [Source:ZFIN;Acc:ZDB-GENE-100716-3]
STRG.30165.1_gene=STRG.30165	Cluster-593.10702	13237	0.756026	0.824254	ENSONIG00000008073	ENSONIP00000010169	arhgef10	Rho guanine nucleotide exchange factor (GEF) 10 [Source:ZFIN;Acc:ZDB-GENE-030131-6210]
STRG.30225.3_gene=STRG.30225	Cluster-593.8905	9336	0.726339	0.840197	ENSONIG00000008132	ENSONIP00000010241	PRKD3 (1 of many)	serine/threonine-protein kinase D3 [Source:NCBI gene;Acc:100709065]
STRG.30297.2_gene=STRG.30297	Cluster-593.767	10900	0.911577	0.971012	ENSONIG00000008262	ENSONIP00000010398	syt14a	synaptotagmin XIVa [Source:ZFIN;Acc:ZDB-GENE-090313-200]
STRG.21933.3_gene=STRG.21933	Cluster-593.7348	8030	0.782744	0.896541	ENSONIG00000008334	ENSONIP00000010480	rfx7b	DNA-binding protein RFX7 [Source:NCBI gene;Acc:100694937]
STRG.21931.2_gene=STRG.21931	Cluster-593.421	2411	0.8373	0.802889	ENSONIG00000008346	ENSONIP00000010493	AQP9 (1 of many)	aquaporin-9 [Source:NCBI gene;Acc:100693959]
STRG.21917.1_gene=STRG.21917	Cluster-593.12399	2867	0.774189	0.722565	ENSONIG00000008400	ENSONIP00000010561	ctdspl2a	CTD small phosphatase-like protein 2-A [Source:NCBI gene;Acc:100695025]
STRG.10189.1_gene=STRG.10189	Cluster-593.15218	7467	0.805547	0.788663	ENSONIG00000008421	ENSONIP00000010586	GABRB2 (1 of many)	gamma-aminobutyric acid receptor subunit beta-2 [Source:NCBI gene;Acc:100703715]
STRG.10166.2_gene=STRG.10166	Cluster-593.4110	3944	0.823698	0.877501	ENSONIG00000008473	ENSONIP00000010650	ARHGAP26	Rho GTPase activating protein 26 [Source:NCBI gene;Acc:100690922]
STRG.10119.5_gene=STRG.10119	Cluster-593.4438	17698	0.704197	0.938815	ENSONIG00000008548	ENSONIP00000010747	si:ch211-200p22.4	si:ch211-200p22.4 [Source:ZFIN;Acc:ZDB-GENE-081104-61]
STRG.12455.1_gene=STRG.12455	Cluster-593.2198	7186	0.783818	0.715866	ENSONIG00000008687	ENSONIP00000010919	plcl2	phospholipase C like 2 [Source:ZFIN;Acc:ZDB-GENE-120426-4]
STRG.33972.5_gene=STRG.33972	Cluster-593.10493	9935	0.719086	0.868235	ENSONIG00000008860	ENSONIP00000011138	adgrl3.1	adhesion G protein-coupled receptor L3.1 [Source:ZFIN;Acc:ZDB-GENE-030131-7856]
STRG.33962.1_gene=STRG.33962	Cluster-593.15912	13378	0.772179	0.966943	ENSONIG00000008917	ENSONIP00000011205	camk2d2	calcium/calmodulin-dependent protein kinase (CaM kinase) II delta 2 [Source:ZFIN;Acc:ZDB-GENE-040718-277]
STRG.14493.2_gene=STRG.14493	Cluster-593.9732	4291	0.814553	0.900248	ENSONIG00000008920	ENSONIP00000011208	slc4a10b	sodium-driven chloride bicarbonate exchanger [Source:NCBI gene;Acc:100704078]
STRG.28159.5_gene=STRG.28159	Cluster-593.1315	13796	0.760832	0.935889	ENSONIG00000008936	ENSONIP00000011231	lrrc7	leucine rich repeat containing 7 [Source:ZFIN;Acc:ZDB-GENE-130530-876]
STRG.34475.3_gene=STRG.34475	Cluster-593.7264	8594	0.861406	0.913566	ENSONIG00000008941	ENSONIP00000011238
STRG.26754.3_gene=STRG.26754	Cluster-593.10148	8617	0.863585	0.926936	ENSONIG00000009027	ENSONIP00000011352	march6	E3 ubiquitin-protein ligase MARCH6 [Source:NCBI gene;Acc:100690953]
STRG.31483.2_gene=STRG.31483	Cluster-593.373	7644	0.827195	0.902086	ENSONIG00000009052	ENSONIP00000011384	gabrr2a	gamma-aminobutyric acid receptor subunit rho-2 [Source:NCBI gene;Acc:100692942]
STRG.26719.3_gene=STRG.26719	Cluster-593.14756	5830	0.814756	0.899258	ENSONIG00000009088	ENSONIP00000011428	carmil3	capping protein, Arp2/3 and myosin-I linker protein 3 [Source:NCBI gene;Acc:102076135]
STRG.21567.7_gene=STRG.21567	Cluster-593.9368	8156	0.712473	0.880089	ENSONIG00000009285	ENSONIP00000011675	RAPGEFL1	Rap guanine nucleotide exchange factor like 1 [Source:HGNC Symbol;Acc:HGNC:17428]
STRG.27605.2_gene=STRG.27605	Cluster-593.5859	8135	0.790258	0.944478	ENSONIG00000009329	ENSONIP00000011726	ralgapb	Ral GTPase activating protein, beta subunit (non-catalytic) [Source:ZFIN;Acc:ZDB-GENE-130530-945]
STRG.20039.4_gene=STRG.20039	Cluster-593.6404	5581	0.709725	0.884933	ENSONIG00000009738	ENSONIP00000012230	si:dkey-151m15.5	RUN domain containing 1 [Source:NCBI gene;Acc:100711369]
STRG.20051.4_gene=STRG.20051	Cluster-593.895	8699	0.825415	0.847395	ENSONIG00000009754	ENSONIP00000012251
STRG.26215.2_gene=STRG.26215	Cluster-593.9384	9944	0.76456	0.817765	ENSONIG00000009832	ENSONIP00000012354	clcn2a	chloride channel, voltage-sensitive 2a [Source:ZFIN;Acc:ZDB-GENE-070705-19]
STRG.15839.2_gene=STRG.15839	Cluster-593.16047	9134	0.752457	0.75826	ENSONIG00000009841	ENSONIP00000012366
STRG.20137.2_gene=STRG.20137	Cluster-593.4204	5951	0.754568	0.806204	ENSONIG00000009847	ENSONIP00000012373	tbc1d10b	TBC1 domain family, member 10b [Source:ZFIN;Acc:ZDB-GENE-030131-7754]
STRG.17613.1_gene=STRG.17613	Cluster-593.2692	10787	0.83999	0.82235	ENSONIG00000009879	ENSONIP00000012415
STRG.17492.3_gene=STRG.17492	Cluster-253.0	2476	0.701928	0.84115	ENSONIG00000010060	ENSONIP00000012651		visual pigment-like receptor peropsin [Source:NCBI gene;Acc:100691069]
STRG.17442.8_gene=STRG.17442	Cluster-593.2980	7449	0.716155	0.910344	ENSONIG00000010167	ENSONIP00000012787
STRG.26432.3_gene=STRG.26432	Cluster-593.12127	11532	0.821707	0.876314	ENSONIG00000010253	ENSONIP00000012893	sema6ba	semaphorin-6B [Source:NCBI gene;Acc:100710107]
STRG.26430.1_gene=STRG.26430	Cluster-593.8775	11934	0.790267	0.903314	ENSONIG00000010265	ENSONIP00000012909	ptprsa	protein tyrosine phosphatase, receptor type, s, a [Source:ZFIN;Acc:ZDB-GENE-020107-3]
STRG.35581.1_gene=STRG.35581	Cluster-593.14280	10076	0.819771	0.919605	ENSONIG00000010369	ENSONIP00000013033	gatad2b	GATA zinc finger domain containing 2B [Source:ZFIN;Acc:ZDB-GENE-060503-655]
STRG.17387.4_gene=STRG.17387	Cluster-593.14665	5829	0.720121	0.71459	ENSONIG00000010370	ENSONIP00000013034	zgc:110045	zgc:110045 [Source:ZFIN;Acc:ZDB-GENE-050706-149]
STRG.22382.2_gene=STRG.22382	Cluster-593.8008	14205	0.796515	0.871912	ENSONIG00000010376	ENSONIP00000013041	mical3a	microtubule associated monooxygenase, calponin and LIM domain containing 3a [Source:ZFIN;Acc:ZDB-GENE-050126-2]
STRG.31503.2_gene=STRG.31503	Cluster-593.8483	2084	0.759823	0.853174	ENSONIG00000010422	ENSONIP00000013100	gsc	goosecoid [Source:ZFIN;Acc:ZDB-GENE-980528-2060]
STRG.22355.2_gene=STRG.22355	Cluster-593.9469	3938	0.745116	0.796149	ENSONIG00000010451	ENSONIP00000013135	cry1ab	cryptochrome-1 [Source:NCBI gene;Acc:100703716]
STRG.26485.3_gene=STRG.26485	Cluster-593.1225	9794	0.705663	0.829599	ENSONIG00000010506	ENSONIP00000013205	kcnn1a	potassium intermediate/small conductance calcium-activated channel, subfamily N, member 1a [Source:ZFIN;Acc:ZDB-GENE-070912-703]
STRG.18472.3_gene=STRG.18472	Cluster-593.11856	14441	0.805761	0.967106	ENSONIG00000010586	ENSONIP00000013309	ksr2	kinase suppressor of ras 2 [Source:NCBI gene;Acc:100701853]
STRG.21317.3_gene=STRG.21317	Cluster-593.8	7660	0.773551	0.739262	ENSONIG00000010630	ENSONIP00000013364
STRG.26554.3_gene=STRG.26554	Cluster-593.15911	16432	0.727984	0.828408	ENSONIG00000010669	ENSONIP00000013412
STRG.35973.1_gene=STRG.35973	Cluster-593.7455	6560	0.857471	0.96737	ENSONIG00000010814	ENSONIP00000013596	calcr	calcitonin receptor [Source:NCBI gene;Acc:100691847]
STRG.28077.3_gene=STRG.28077	Cluster-593.337	3271	0.775682	0.794114	ENSONIG00000010969	ENSONIP00000013801	rgs8	regulator of G protein signaling 8 [Source:ZFIN;Acc:ZDB-GENE-040718-264]
STRG.22540.1_gene=STRG.22540	Cluster-593.6460	8337	0.858536	0.860928	ENSONIG00000011035	ENSONIP00000013883	kiaa1549la	KIAA1549-like a [Source:ZFIN;Acc:ZDB-GENE-061207-55]
STRG.22498.1_gene=STRG.22498	Cluster-593.6069	5910	0.718097	0.842262	ENSONIG00000011091	ENSONIP00000013962	jph3	junctophilin 3 [Source:ZFIN;Acc:ZDB-GENE-060503-415]
STRG.22501.3_gene=STRG.22501	Cluster-593.3096	7291	0.703085	0.817606	ENSONIG00000011107	ENSONIP00000013981	ranbp10	RAN binding protein 10 [Source:NCBI gene;Acc:100697122]
STRG.9508.1_gene=STRG.9508	Cluster-593.2849	8115	0.780657	0.884385	ENSONIG00000011116	ENSONIP00000013994	arhgap32a	Rho GTPase activating protein 32a [Source:ZFIN;Acc:ZDB-GENE-060503-918]
STRG.38204.3_gene=STRG.38204	Cluster-593.13550	9088	0.875292	0.898632	ENSONIG00000011225	ENSONIP00000014124	syk	spleen associated tyrosine kinase [Source:NCBI gene;Acc:100693670]
STRG.38169.2_gene=STRG.38169	Cluster-593.9088	10576	0.793679	0.880732	ENSONIG00000011279	ENSONIP00000014197	wdr34	WD repeat domain 34 [Source:NCBI gene;Acc:100702866]
STRG.38130.1_gene=STRG.38130	Cluster-593.9563	7311	0.825547	0.864647	ENSONIG00000011410	ENSONIP00000014359	grk3	G protein-coupled receptor kinase 3 [Source:ZFIN;Acc:ZDB-GENE-030616-382]
STRG.38125.3_gene=STRG.38125	Cluster-593.9757	9637	0.749899	0.876672	ENSONIG00000011430	ENSONIP00000014384
STRG.10016.1_gene=STRG.10016	Cluster-593.6763	4837	0.886199	0.960311	ENSONIG00000011475	ENSONIP00000014442
STRG.15614.4_gene=STRG.15614	Cluster-593.8197	23417	0.84603	0.975763	ENSONIG00000011526	ENSONIP00000014511	pcloa	piccolo presynaptic cytomatrix protein a [Source:ZFIN;Acc:ZDB-GENE-030131-8115]
STRG.38252.2_gene=STRG.38252	Cluster-593.6135	11638	0.79521	0.927141	ENSONIG00000011540	ENSONIP00000014534	ralgps1	Ral GEF with PH domain and SH3 binding motif 1 [Source:ZFIN;Acc:ZDB-GENE-070720-16]
STRG.15629.1_gene=STRG.15629	Cluster-593.1554	7452	0.813714	0.846615	ENSONIG00000011571	ENSONIP00000014573	iqsec3a	IQ motif and Sec7 domain 3a [Source:ZFIN;Acc:ZDB-GENE-041210-343]
STRG.15968.1_gene=STRG.15968	Cluster-593.667	6050	0.822006	0.834386	ENSONIG00000011817	ENSONIP00000014877	camk1da	calcium/calmodulin-dependent protein kinase 1Da [Source:ZFIN;Acc:ZDB-GENE-080402-7]
STRG.34603.4_gene=STRG.34603	Cluster-593.15621	13360	0.78033	0.961455	ENSONIG00000011823	ENSONIP00000014885	scn1lab	sodium channel protein type 2 subunit alpha [Source:NCBI gene;Acc:100698390]
STRG.19016.3_gene=STRG.19016	Cluster-52.0	1324	0.868188	0.824577	ENSONIG00000011825	ENSONIP00000014887	FAM81B	family with sequence similarity 81 member B [Source:HGNC Symbol;Acc:HGNC:26335]
STRG.27259.3_gene=STRG.27259	Cluster-593.15174	14830	0.792173	0.956621	ENSONIG00000011915	ENSONIP00000015000	SCN8A	sodium voltage-gated channel alpha subunit 8 [Source:HGNC Symbol;Acc:HGNC:10596]
STRG.31047.1_gene=STRG.31047	Cluster-593.16255	7453	0.889613	0.938025	ENSONIG00000012064	ENSONIP00000015184	SIPA1L1 (1 of many)	signal-induced proliferation-associated 1-like protein 1 [Source:NCBI gene;Acc:100700378]
STRG.31058.1_gene=STRG.31058	Cluster-593.15465	16776	0.804486	0.972058	ENSONIG00000012087	ENSONIP00000015214	RYR3 (1 of many)	ryanodine receptor 3 [Source:HGNC Symbol;Acc:HGNC:10485]
STRG.34757.2_gene=STRG.34757	Cluster-593.12107	10200	0.737314	0.721822	ENSONIG00000012105	ENSONIP00000015238	FRMPD4 (1 of many)	FERM and PDZ domain containing 4 [Source:HGNC Symbol;Acc:HGNC:29007]
STRG.31104.2_gene=STRG.31104	Cluster-593.11207	7394	0.848363	0.709836	ENSONIG00000012204	ENSONIP00000015372	TOGARAM1	TOG array regulator of axonemal microtubules 1 [Source:HGNC Symbol;Acc:HGNC:19959]
STRG.35071.1_gene=STRG.35071	Cluster-593.16138	5978	0.829116	0.899734	ENSONIG00000012209	ENSONIP00000015377	nab1a	NGFI-A binding protein 1 [Source:NCBI gene;Acc:100706822]
STRG.31288.1_gene=STRG.31288	Cluster-593.6148	10453	0.77383	0.890456	ENSONIG00000012325	ENSONIP00000015525	ky	kyphoscoliosis peptidase [Source:ZFIN;Acc:ZDB-GENE-090313-64]
STRG.39227.2_gene=STRG.39227	Cluster-593.12834	12535	0.771433	0.840759	ENSONIG00000012579	ENSONIP00000015835	zer1	zyg-11 related, cell cycle regulator [Source:ZFIN;Acc:ZDB-GENE-040426-2307]
STRG.28360.3_gene=STRG.28360	Cluster-593.12381	8238	0.837387	0.964597	ENSONIG00000012633	ENSONIP00000015900		microtubule associated serine/threonine kinase 3 [Source:NCBI gene;Acc:100705075]
STRG.21699.5_gene=STRG.21699	Cluster-593.10814	10298	0.737141	0.881466	ENSONIG00000012795	ENSONIP00000016106	MYO9A (1 of many)	myosin IXA [Source:HGNC Symbol;Acc:HGNC:7608]
STRG.5151.3_gene=STRG.5151	Cluster-593.2056	10967	0.834066	0.95605	ENSONIG00000012821	ENSONIP00000016136	AP3B2	adaptor related protein complex 3 subunit beta 2 [Source:NCBI gene;Acc:100699124]
STRG.5757.1_gene=STRG.5757	Cluster-593.643	3680	0.808185	0.803493	ENSONIG00000012931	ENSONIP00000016267	vax2	ventral anterior homeobox 2 [Source:ZFIN;Acc:ZDB-GENE-030904-8]
STRG.5756.1_gene=STRG.5756	Cluster-593.11511	16529	0.71883	0.846379	ENSONIG00000013164	ENSONIP00000016559		heterogeneous nuclear ribonucleoprotein L like [Source:NCBI gene;Acc:100695170]
STRG.16564.2_gene=STRG.16564	Cluster-593.4218	8881	0.770123	0.821193	ENSONIG00000013315	ENSONIP00000016745	tulp4a	tubby like protein 4a [Source:ZFIN;Acc:ZDB-GENE-060503-215]
STRG.16571.1_gene=STRG.16571	Cluster-593.10873	24059	0.834705	0.921911	ENSONIG00000013332	ENSONIP00000016765	syne1a	spectrin repeat containing, nuclear envelope 1a [Source:ZFIN;Acc:ZDB-GENE-030131-4172]
STRG.34985.1_gene=STRG.34985	Cluster-593.13605	1927	0.818747	0.79757	ENSONIG00000013357	ENSONIP00000016791
STRG.16613.2_gene=STRG.16613	Cluster-593.4424	8220	0.786795	0.937189	ENSONIG00000013497	ENSONIP00000016971	si:dkey-206f10.1	adenylate cyclase type 8 [Source:NCBI gene;Acc:100706035]
STRG.16632.6_gene=STRG.16632	Cluster-593.13894	7394	0.729083	0.839681	ENSONIG00000013567	ENSONIP00000017060	ppp1r13bb	protein phosphatase 1, regulatory subunit 13Bb [Source:ZFIN;Acc:ZDB-GENE-030131-4327]
STRG.5078.1_gene=STRG.5078	Cluster-593.2329	7792	0.820693	0.818899	ENSONIG00000013621	ENSONIP00000017131	cx52.7	gap junction alpha-10 protein [Source:NCBI gene;Acc:100710823]
STRG.19508.1_gene=STRG.19508	Cluster-593.792	2410	0.907017	0.850462	ENSONIG00000013860	ENSONIP00000017427	stxbp1b	syntaxin binding protein 1b [Source:ZFIN;Acc:ZDB-GENE-060531-166]
STRG.38716.2_gene=STRG.38716	Cluster-593.15582	5766	0.846011	0.747595	ENSONIG00000014044	ENSONIP00000017654	arvcfa	armadillo repeat protein deleted in velo-cardio-facial syndrome homolog [Source:NCBI gene;Acc:100699056]
STRG.19641.2_gene=STRG.19641	Cluster-593.5871	7660	0.85726	0.912256	ENSONIG00000014064	ENSONIP00000017678	rusc2	RUN and SH3 domain containing 2 [Source:ZFIN;Acc:ZDB-GENE-060526-131]
STRG.19683.1_gene=STRG.19683	Cluster-593.2520	9737	0.899493	0.854288	ENSONIG00000014129	ENSONIP00000017765	slc4a4a	solute carrier family 4 (sodium bicarbonate cotransporter), member 4a [Source:ZFIN;Acc:ZDB-GENE-060526-274]
STRG.28292.2_gene=STRG.28292	Cluster-593.12550	15025	0.738604	0.740791	ENSONIG00000014136	ENSONIP00000017772	crb1	crumbs family member 1, photoreceptor morphogenesis associated [Source:ZFIN;Acc:ZDB-GENE-050208-382]
STRG.16041.1_gene=STRG.16041	Cluster-593.15608	10900	0.713412	0.848078	ENSONIG00000014153	ENSONIP00000017793	tmem121b	transmembrane protein 121B [Source:ZFIN;Acc:ZDB-GENE-070705-241]
STRG.30026.4_gene=STRG.30026	Cluster-593.5441	8821	0.745574	0.85613	ENSONIG00000014342	ENSONIP00000018033	neto1l	neuropilin (NRP) and tolloid (TLL)-like 1, like [Source:ZFIN;Acc:ZDB-GENE-091207-1]
STRG.11497.1_gene=STRG.11497	Cluster-593.5193	7906	0.742216	0.934249	ENSONIG00000014422	ENSONIP00000018133	rereb	arginine-glutamic acid dipeptide (RE) repeats b [Source:ZFIN;Acc:ZDB-GENE-070212-3]
STRG.32463.2_gene=STRG.32463	Cluster-593.2510	18009	0.847556	0.848481	ENSONIG00000014474	ENSONIP00000018201	bsnb	bassoon (presynaptic cytomatrix protein) b [Source:ZFIN;Acc:ZDB-GENE-120628-1]
STRG.32462.4_gene=STRG.32462	Cluster-593.3291	8750	0.791578	0.876955	ENSONIG00000014480	ENSONIP00000018211	erc2	ELKS/RAB6-interacting/CAST family member 2 [Source:ZFIN;Acc:ZDB-GENE-130530-700]
STRG.30098.1_gene=STRG.30098	Cluster-593.5356	4843	0.9038	0.80161	ENSONIG00000014497	ENSONIP00000018236	amer2	APC membrane recruitment protein 2 [Source:ZFIN;Acc:ZDB-GENE-070719-5]
STRG.32793.2_gene=STRG.32793	Cluster-593.8642	2574	0.90245	0.827102	ENSONIG00000014697	ENSONIP00000018500	tulp1b	tubby like protein 1b [Source:ZFIN;Acc:ZDB-GENE-110411-113]
STRG.16484.3_gene=STRG.16484	Cluster-593.14634	10329	0.755666	0.981646	ENSONIG00000014701	ENSONIP00000018506	GRIK2 (1 of many)	glutamate receptor ionotropic, kainate 2 [Source:NCBI gene;Acc:100702227]
STRG.21510.1_gene=STRG.21510	Cluster-593.8825	9356	0.706522	0.865129	ENSONIG00000014827	ENSONIP00000018667
STRG.22191.3_gene=STRG.22191	Cluster-593.11564	9258	0.789211	0.737949	ENSONIG00000014833	ENSONIP00000018674		genetic suppressor element 1 [Source:NCBI gene;Acc:100697762]
STRG.22160.2_gene=STRG.22160	Cluster-593.8240	6761	0.76192	0.854231	ENSONIG00000014917	ENSONIP00000018779	impdh1a	IMP (inosine 5'-monophosphate) dehydrogenase 1a [Source:ZFIN;Acc:ZDB-GENE-040704-15]
STRG.22155.1_gene=STRG.22155	Cluster-593.287	2135	0.82655	0.867731	ENSONIG00000014928	ENSONIP00000018793	lepa	leptin [Source:NCBI gene;Acc:100704227]
STRG.18762.2_gene=STRG.18762	Cluster-593.8386	5447	0.754525	0.712556	ENSONIG00000014946	ENSONIP00000018814	opn4xb	melanopsin-A [Source:NCBI gene;Acc:100690289]
STRG.18760.2_gene=STRG.18760	Cluster-593.8384	5763	0.85266	0.816473	ENSONIG00000014949	ENSONIP00000018818		EGF like, fibronectin type III and laminin G domains [Source:NCBI gene;Acc:100690831]
STRG.22156.1_gene=STRG.22156	Cluster-593.8871	28787	0.781768	0.919313	ENSONIG00000014960	ENSONIP00000018834	PCLO (1 of many)	piccolo presynaptic cytomatrix protein [Source:HGNC Symbol;Acc:HGNC:13406]
STRG.12753.2_gene=STRG.12753	Cluster-593.13415	6036	0.75189	0.754378	ENSONIG00000015056	ENSONIP00000018952	kmt5b	lysine methyltransferase 5B [Source:ZFIN;Acc:ZDB-GENE-041114-22]
STRG.22122.3_gene=STRG.22122	Cluster-593.2430	10088	0.804465	0.949121	ENSONIG00000015064	ENSONIP00000018961	iqsec3b	IQ motif and Sec7 domain 3b [Source:ZFIN;Acc:ZDB-GENE-050420-210]
STRG.18717.3_gene=STRG.18717	Cluster-593.1653	10048	0.879574	0.934364	ENSONIG00000015070	ENSONIP00000018969	mapk4	mitogen-activated protein kinase 4 [Source:ZFIN;Acc:ZDB-GENE-040426-2835]
STRG.22111.1_gene=STRG.22111	Cluster-593.392	3304	0.74167	0.869114	ENSONIG00000015108	ENSONIP00000019012	si:ch73-86n2.1	anoctamin 2 [Source:HGNC Symbol;Acc:HGNC:1183]
STRG.29188.4_gene=STRG.29188	Cluster-593.12988	4746	0.772405	0.879195	ENSONIG00000015119	ENSONIP00000019026		transmembrane protein 200C [Source:NCBI gene;Acc:102080261]
STRG.29210.1_gene=STRG.29210	Cluster-593.2201	13360	0.705309	0.894962	ENSONIG00000015132	ENSONIP00000019043	si:ch211-188f17.1	HECT, C2 and WW domain containing E3 ubiquitin protein ligase 1 [Source:NCBI gene;Acc:100707125]
STRG.25752.3_gene=STRG.25752	Cluster-593.13918	12206	0.781786	0.903894	ENSONIG00000015138	ENSONIP00000019053	kirrel1b	kin of IRRE-like protein 1 [Source:NCBI gene;Acc:100705859]
STRG.34845.1_gene=STRG.34845	Cluster-593.9010	9088	0.71423	0.764664	ENSONIG00000015281	ENSONIP00000019228	zgc:85722	protein FAM184A [Source:NCBI gene;Acc:100706589]
STRG.16654.2_gene=STRG.16654	Cluster-593.2197	5394	0.721756	0.837859	ENSONIG00000015322	ENSONIP00000019279	znf513a	zinc finger protein 513a [Source:ZFIN;Acc:ZDB-GENE-030131-9895]
STRG.345.2_gene=STRG.345	Cluster-593.7713	11390	0.846914	0.946847	ENSONIG00000015344	ENSONIP00000019307
STRG.16688.2_gene=STRG.16688	Cluster-593.6133	8581	0.731872	0.930282	ENSONIG00000015357	ENSONIP00000019320	sh3bgrl2	SH3 domain binding glutamate-rich protein like 2 [Source:ZFIN;Acc:ZDB-GENE-040704-38]
STRG.38313.4_gene=STRG.38313	Cluster-593.12992	16318	0.793853	0.961142	ENSONIG00000015369	ENSONIP00000019334		membrane-associated phosphatidylinositol transfer protein 2 [Source:NCBI gene;Acc:100692021]
STRG.18308.1_gene=STRG.18308	Cluster-593.9474	10544	0.790607	0.931821	ENSONIG00000015494	ENSONIP00000019496	htr7a	5-hydroxytryptamine (serotonin) receptor 7a [Source:ZFIN;Acc:ZDB-GENE-130530-666]
STRG.2170.1_gene=STRG.2170	Cluster-593.7726	13554	0.902244	0.909167	ENSONIG00000015515	ENSONIP00000019523
STRG.26637.1_gene=STRG.26637	Cluster-593.9204	8832	0.806244	0.817184	ENSONIG00000015630	ENSONIP00000019671
STRG.15006.4_gene=STRG.15006	Cluster-593.304	8320	0.792916	0.937618	ENSONIG00000015657	ENSONIP00000019704	mpp4a	MAGUK p55 subfamily member 4 [Source:NCBI gene;Acc:100693564]
STRG.20818.1_gene=STRG.20818	Cluster-593.5520	13725	0.701803	0.915754	ENSONIG00000015741	ENSONIP00000019807	cacna1ha	calcium channel, voltage-dependent, T type, alpha 1H subunit a [Source:ZFIN;Acc:ZDB-GENE-130103-1]
STRG.37791.1_gene=STRG.37791	Cluster-593.8745	13394	0.87048	0.87459	ENSONIG00000015816	ENSONIP00000019910	aff2	AF4/FMR2 family, member 2 [Source:ZFIN;Acc:ZDB-GENE-110411-190]
STRG.11287.4_gene=STRG.11287	Cluster-593.2606	12448	0.773433	0.879306	ENSONIG00000015826	ENSONIP00000019921	mark4a	MAP/microtubule affinity-regulating kinase 4 [Source:NCBI gene;Acc:100708718]
STRG.37803.2_gene=STRG.37803	Cluster-593.10049	6881	0.841837	0.942035	ENSONIG00000015862	ENSONIP00000019975	il1rapl2	interleukin 1 receptor accessory protein-like 2 [Source:ZFIN;Acc:ZDB-GENE-040219-5]
STRG.19035.4_gene=STRG.19035	Cluster-593.16119	9545	0.732343	0.837036	ENSONIG00000015947	ENSONIP00000020085	rhobtb2a	rho-related BTB domain-containing protein 2 [Source:NCBI gene;Acc:100707935]
STRG.14624.3_gene=STRG.14624	Cluster-593.1647	8168	0.761062	0.917168	ENSONIG00000016050	ENSONIP00000020220	tlr7	FERM and PDZ domain containing 4 [Source:NCBI gene;Acc:100710969]
STRG.24943.3_gene=STRG.24943	Cluster-593.15960	7620	0.915947	0.756487	ENSONIG00000016056	ENSONIP00000020226	CDHR1 (1 of many)	cadherin related family member 1 [Source:HGNC Symbol;Acc:HGNC:14550]
STRG.24970.3_gene=STRG.24970	Cluster-593.2445	8383	0.826191	0.911266	ENSONIG00000016146	ENSONIP00000020337	DLG5 (1 of many)	discs large MAGUK scaffold protein 5 [Source:HGNC Symbol;Acc:HGNC:2904]
STRG.15025.1_gene=STRG.15025	Cluster-593.12963	8684	0.717193	0.727112	ENSONIG00000016184	ENSONIP00000020381	htr2aa	5-hydroxytryptamine receptor 2A [Source:NCBI gene;Acc:100699488]
STRG.15203.3_gene=STRG.15203	Cluster-593.4996	8392	0.878718	0.725169	ENSONIG00000016438	ENSONIP00000020701
STRG.11104.2_gene=STRG.11104	Cluster-593.8306	9659	0.807887	0.834589	ENSONIG00000016520	ENSONIP00000020802	adcy3a	adenylate cyclase type 3 [Source:NCBI gene;Acc:100710007]
STRG.3004.3_gene=STRG.3004	Cluster-593.15153	11997	0.732437	0.951502	ENSONIG00000016534	ENSONIP00000020823	GRIK2 (1 of many)	glutamate ionotropic receptor kainate type subunit 2 [Source:NCBI gene;Acc:100691032]
STRG.8901.1_gene=STRG.8901	Cluster-593.15484	4827	0.809579	0.870053	ENSONIG00000016634	ENSONIP00000020955		inositol-tetrakisphosphate 1-kinase [Source:NCBI gene;Acc:100691819]
STRG.8910.2_gene=STRG.8910	Cluster-593.1019	6596	0.837942	0.842691	ENSONIG00000016652	ENSONIP00000020976	dpf1	double PHD fingers 1 [Source:NCBI gene;Acc:100694517]
STRG.7340.5_gene=STRG.7340	Cluster-593.1900	6655	0.823172	0.799277	ENSONIG00000016683	ENSONIP00000021018	pou6f1	POU class 6 homeobox 1 [Source:NCBI gene;Acc:100712520]
STRG.14126.2_gene=STRG.14126	Cluster-593.5085	7360	0.79606	0.899789	ENSONIG00000016784	ENSONIP00000021148	hecw2a	E3 ubiquitin-protein ligase HECW2 [Source:NCBI gene;Acc:100692390]
STRG.7454.3_gene=STRG.7454	Cluster-593.2282	4933	0.897248	0.807553	ENSONIG00000016892	ENSONIP00000021298	dvl1b	dishevelled segment polarity protein 1 [Source:NCBI gene;Acc:100695981]
STRG.9610.2_gene=STRG.9610	Cluster-593.298	4381	0.704533	0.741702	ENSONIG00000016894	ENSONIP00000021301	chrna10a	neuronal acetylcholine receptor subunit alpha-9 [Source:NCBI gene;Acc:100689876]
STRG.18529.2_gene=STRG.18529	Cluster-593.3690	7628	0.883376	0.79187	ENSONIG00000016918	ENSONIP00000021332		serine/threonine-protein phosphatase with EF-hands 2 [Source:NCBI gene;Acc:100706955]
STRG.18555.1_gene=STRG.18555	Cluster-593.354	8485	0.799826	0.755331	ENSONIG00000016954	ENSONIP00000021381		transmembrane protein 132C [Source:NCBI gene;Acc:102078934]
STRG.27871.3_gene=STRG.27871	Cluster-593.3402	8915	0.832682	0.873974	ENSONIG00000016964	ENSONIP00000021392	LACTBL1	putative beta-lactamase-like 1 [Source:NCBI gene;Acc:100707689]
STRG.14972.1_gene=STRG.14972	Cluster-593.7335	4746	0.865265	0.704282	ENSONIG00000017074	ENSONIP00000021528	wdfy2	WD repeat and FYVE domain containing 2 [Source:NCBI gene;Acc:100700314]
STRG.7539.7_gene=STRG.7539	Cluster-593.3215	7211	0.719787	0.917068	ENSONIG00000017128	ENSONIP00000021599	SS18L1	SS18L1, nBAF chromatin remodeling complex subunit [Source:NCBI gene;Acc:100708315]
STRG.13569.1_gene=STRG.13569	Cluster-593.12652	15019	0.739429	0.886341	ENSONIG00000017156	ENSONIP00000021634	ush2a	Usher syndrome 2A (autosomal recessive, mild) [Source:ZFIN;Acc:ZDB-GENE-060503-794]
STRG.20608.2_gene=STRG.20608	Cluster-593.16014	9306	0.770269	0.939817	ENSONIG00000017165	ENSONIP00000021646	tex2	testis expressed 2 [Source:ZFIN;Acc:ZDB-GENE-070615-7]
STRG.7642.3_gene=STRG.7642	Cluster-593.1910	11339	0.878839	0.952905	ENSONIG00000017366	ENSONIP00000021900	DOCK3	dedicator of cytokinesis 3 [Source:HGNC Symbol;Acc:HGNC:2989]
STRG.7672.2_gene=STRG.7672	Cluster-593.5485	11998	0.735034	0.735096	ENSONIG00000017400	ENSONIP00000021943	zbtb46	zinc finger and BTB domain containing 46 [Source:ZFIN;Acc:ZDB-GENE-090313-352]
STRG.7680.1_gene=STRG.7680	Cluster-593.76	8217	0.817596	0.878473	ENSONIG00000017421	ENSONIP00000021971	opn7b	opsin 7, group member b [Source:ZFIN;Acc:ZDB-GENE-130530-850]
STRG.703.4_gene=STRG.703	Cluster-593.2396	17304	0.775992	0.903306	ENSONIG00000017452	ENSONIP00000022009	kalrna	kalirin RhoGEF kinase a [Source:ZFIN;Acc:ZDB-GENE-100921-4]
STRG.33750.4_gene=STRG.33750	Cluster-593.4427	6927	0.742784	0.883623	ENSONIG00000017474	ENSONIP00000022035	sh3gl2a	SH3 domain containing GRB2 like 2a, endophilin A1 [Source:ZFIN;Acc:ZDB-GENE-040121-3]
STRG.24031.1_gene=STRG.24031	Cluster-593.9472	9462	0.774824	0.947703	ENSONIG00000017539	ENSONIP00000022115	cxxc4	CXXC finger protein 4 [Source:NCBI gene;Acc:100695854]
STRG.37669.5_gene=STRG.37669	Cluster-593.11766	21328	0.768514	0.931194	ENSONIG00000017606	ENSONIP00000022201	gria1a	glutamate ionotropic receptor AMPA type subunit 1 [Source:NCBI gene;Acc:100705590]
STRG.33851.2_gene=STRG.33851	Cluster-593.8148	9439	0.771707	0.864063	ENSONIG00000017609	ENSONIP00000022204	usp53b	inactive ubiquitin carboxyl-terminal hydrolase 53 [Source:NCBI gene;Acc:100699853]
STRG.37650.6_gene=STRG.37650	Cluster-593.1845	8177	0.730436	0.941144	ENSONIG00000017632	ENSONIP00000022236	ablim3	actin binding LIM protein family, member 3 [Source:ZFIN;Acc:ZDB-GENE-070112-1122]
STRG.3088.1_gene=STRG.3088	Cluster-593.5524	2793	0.829928	0.774495	ENSONIG00000017703	ENSONIP00000022323
STRG.37132.4_gene=STRG.37132	Cluster-593.12990	6814	0.849337	0.834588	ENSONIG00000017769	ENSONIP00000022401	pdlim7	PDZ and LIM domain 7 [Source:ZFIN;Acc:ZDB-GENE-040426-2092]
STRG.37581.4_gene=STRG.37581	Cluster-593.11765	11778	0.712207	0.961899	ENSONIG00000017818	ENSONIP00000022462	gria3b	glutamate receptor 3 [Source:NCBI gene;Acc:100695922]
STRG.15474.2_gene=STRG.15474	Cluster-593.1073	5559	0.741646	0.887228	ENSONIG00000017821	ENSONIP00000022466	nrip2	nuclear receptor interacting protein 2 [Source:ZFIN;Acc:ZDB-GENE-030131-9425]
STRG.37554.1_gene=STRG.37554	Cluster-593.10047	9919	0.796633	0.978527	ENSONIG00000017869	ENSONIP00000022522	frmpd3	FERM and PDZ domain containing 3 [Source:ZFIN;Acc:ZDB-GENE-100316-9]
STRG.29347.4_gene=STRG.29347	Cluster-593.9599	11932	0.724606	0.95019	ENSONIG00000017919	ENSONIP00000022585	zgc:158659	phosphatidylinositol 4,5-bisphosphate 3-kinase catalytic subunit alpha isoform [Source:NCBI gene;Acc:100707861]
STRG.2279.1_gene=STRG.2279	Cluster-593.5167	2756	0.715592	0.723264	ENSONIG00000017940	ENSONIP00000022610
STRG.34061.1_gene=STRG.34061	Cluster-593.15896	4706	0.807059	0.721762	ENSONIG00000018032	ENSONIP00000022723
STRG.34068.5_gene=STRG.34068	Cluster-593.11739	11671	0.823417	0.902024	ENSONIG00000018040	ENSONIP00000022734
STRG.24573.1_gene=STRG.24573	Cluster-593.8725	19589	0.849286	0.940516	ENSONIG00000018043	ENSONIP00000022737	aatkb	apoptosis-associated tyrosine kinase b [Source:ZFIN;Acc:ZDB-GENE-100812-6]
STRG.24576.4_gene=STRG.24576	Cluster-593.6643	8915	0.752273	0.90933	ENSONIG00000018045	ENSONIP00000022739
STRG.24557.3_gene=STRG.24557	Cluster-593.1191	9183	0.775898	0.861316	ENSONIG00000018187	ENSONIP00000022910	ARHGAP44 (1 of many)	Rho GTPase activating protein 44 [Source:HGNC Symbol;Acc:HGNC:29096]
STRG.24530.2_gene=STRG.24530	Cluster-593.11054	13331	0.810919	0.902247	ENSONIG00000018224	ENSONIP00000022951	tbkbp1	TBK1 binding protein 1 [Source:NCBI gene;Acc:100701376]
STRG.22949.2_gene=STRG.22949	Cluster-593.2545	8531	0.740409	0.780151	ENSONIG00000018329	ENSONIP00000023081	rasgrp2	RAS guanyl releasing protein 2 [Source:NCBI gene;Acc:100692458]
STRG.17767.2_gene=STRG.17767	Cluster-593.14664	8153	0.864108	0.841358	ENSONIG00000018340	ENSONIP00000023095	CNNM1 (1 of many)	cyclin and CBS domain divalent metal cation transport mediator 1 [Source:NCBI gene;Acc:100705083]
STRG.25847.5_gene=STRG.25847	Cluster-593.11759	16536	0.750633	0.935197	ENSONIG00000018470	ENSONIP00000023252	MTCL1	microtubule crosslinking factor 1 [Source:HGNC Symbol;Acc:HGNC:29121]
STRG.25874.1_gene=STRG.25874	Cluster-593.14534	14011	0.874009	0.742141	ENSONIG00000018513	ENSONIP00000023308	abca4b	ATP-binding cassette, sub-family A (ABC1), member 4b [Source:ZFIN;Acc:ZDB-GENE-050517-4]
STRG.17854.9_gene=STRG.17854	Cluster-593.15179	22842	0.738245	0.913302	ENSONIG00000018524	ENSONIP00000023321	kcnma1a	potassium calcium-activated channel subfamily M alpha 1 [Source:NCBI gene;Acc:100692364]
STRG.5213.1_gene=STRG.5213	Cluster-593.3644	5402	0.834463	0.843605	ENSONIG00000018545	ENSONIP00000023346	slc24a3	sodium/potassium/calcium exchanger 3 [Source:NCBI gene;Acc:100696947]
STRG.31565.1_gene=STRG.31565	Cluster-593.8458	15672	0.771571	0.881448	ENSONIG00000018565	ENSONIP00000023370	mmp24	matrix metallopeptidase 24 [Source:ZFIN;Acc:ZDB-GENE-040724-262]
STRG.25887.2_gene=STRG.25887	Cluster-593.8485	3492	0.860756	0.738225	ENSONIG00000018569	ENSONIP00000023374	nrtn	neurturin [Source:ZFIN;Acc:ZDB-GENE-100427-6]
STRG.26583.4_gene=STRG.26583	Cluster-593.13800	9630	0.797556	0.891591	ENSONIG00000018622	ENSONIP00000023440		low-density lipoprotein receptor-related protein 8 [Source:NCBI gene;Acc:100712136]
STRG.31729.3_gene=STRG.31729	Cluster-593.6646	10764	0.786464	0.87283	ENSONIG00000018691	ENSONIP00000023529	hivep2a	human immunodeficiency virus type I enhancer binding protein 2a [Source:ZFIN;Acc:ZDB-GENE-041014-354]
STRG.16110.1_gene=STRG.16110	Cluster-593.982	7272	0.819172	0.869627	ENSONIG00000018779	ENSONIP00000023643	nmbr	neuromedin B receptor [Source:NCBI gene;Acc:100712107]
STRG.3167.3_gene=STRG.3167	Cluster-593.2874	6748	0.803148	0.895933	ENSONIG00000018854	ENSONIP00000023741	cep170ab	centrosomal protein of 170 kDa [Source:NCBI gene;Acc:100712307]
STRG.32263.3_gene=STRG.32263	Cluster-593.5158	12964	0.744327	0.864258	ENSONIG00000019149	ENSONIP00000024105	ITPR1 (1 of many)	inositol 1,4,5-trisphosphate receptor type 1 [Source:HGNC Symbol;Acc:HGNC:6180]
STRG.32249.1_gene=STRG.32249	Cluster-593.2893	14529	0.787689	0.706425	ENSONIG00000019160	ENSONIP00000024119
STRG.32246.1_gene=STRG.32246	Cluster-593.356	3176	0.873366	0.786189	ENSONIG00000019163	ENSONIP00000024123	faim2b	protein lifeguard 2 [Source:NCBI gene;Acc:100707431]
STRG.27946.2_gene=STRG.27946	Cluster-593.14694	11442	0.827946	0.901756	ENSONIG00000019253	ENSONIP00000024231	si:ch73-389b16.2	si:ch73-389b16.2 [Source:ZFIN;Acc:ZDB-GENE-050411-113]
STRG.28967.1_gene=STRG.28967	Cluster-593.9827	5784	0.755111	0.777297	ENSONIG00000019286	ENSONIP00000024271	ttc39c	tetratricopeptide repeat protein 39C [Source:NCBI gene;Acc:100690369]
STRG.32135.2_gene=STRG.32135	Cluster-593.295	8388	0.845822	0.896037	ENSONIG00000019343	ENSONIP00000024346	cpne5b	copine Vb [Source:ZFIN;Acc:ZDB-GENE-040426-1398]
STRG.30327.2_gene=STRG.30327	Cluster-593.9606	8788	0.772153	0.747157	ENSONIG00000019490	ENSONIP00000024535		serine palmitoyltransferase 2 [Source:NCBI gene;Acc:100703068]
STRG.25444.4_gene=STRG.25444	Cluster-593.1165	12413	0.784669	0.963532	ENSONIG00000019655	ENSONIP00000024742	cacna1g	calcium channel, voltage-dependent, T type, alpha 1G subunit [Source:ZFIN;Acc:ZDB-GENE-090514-2]
STRG.36324.4_gene=STRG.36324	Cluster-593.8996	6293	0.762395	0.867754	ENSONIG00000019703	ENSONIP00000024798	celf3a	CUGBP Elav-like family member 3 [Source:NCBI gene;Acc:100694969]
STRG.36313.3_gene=STRG.36313	Cluster-593.5628	8136	0.793764	0.864017	ENSONIG00000019719	ENSONIP00000024821
STRG.22844.1_gene=STRG.22844	Cluster-593.1685	2989	0.728903	0.750551	ENSONIG00000019868	ENSONIP00000025011	PAQR9	progestin and adipoQ receptor family member 9 [Source:HGNC Symbol;Acc:HGNC:30131]
STRG.21258.3_gene=STRG.21258	Cluster-593.10038	6952	0.76597	0.889874	ENSONIG00000019924	ENSONIP00000025096	rpgrip1	protein fantom [Source:NCBI gene;Acc:100708748]
STRG.26847.1_gene=STRG.26847	Cluster-593.13308	8097	0.780091	0.888615	ENSONIG00000019963	ENSONIP00000025144
STRG.24843.2_gene=STRG.24843	Cluster-593.10092	5444	0.710357	0.745132	ENSONIG00000019977	ENSONIP00000025158	si:dkey-49c17.3	ring finger protein 157 [Source:HGNC Symbol;Acc:HGNC:29402]
STRG.25166.1_gene=STRG.25166	Cluster-593.2178	9165	0.793965	0.933364	ENSONIG00000020019	ENSONIP00000025210	MPRIP	myosin phosphatase Rho interacting protein [Source:HGNC Symbol;Acc:HGNC:30321]
STRG.25163.6_gene=STRG.25163	Cluster-593.9421	9356	0.740857	0.911757	ENSONIG00000020020	ENSONIP00000025211
STRG.30939.1_gene=STRG.30939	Cluster-593.2266	3436	0.744808	0.844201	ENSONIG00000020135	ENSONIP00000025366	hspa4l	heat shock protein family A (Hsp70) member 4 like [Source:NCBI gene;Acc:100697898]
STRG.30946.3_gene=STRG.30946	Cluster-593.12012	9512	0.767375	0.937229	ENSONIG00000020140	ENSONIP00000025373	UNC79	unc-79 homolog, NALCN channel complex subunit [Source:HGNC Symbol;Acc:HGNC:19966]
STRG.31945.2_gene=STRG.31945	Cluster-593.8540	4218	0.910337	0.798421	ENSONIG00000020331	ENSONIP00000025621	ip6k2a	inositol hexakisphosphate kinase 2 [Source:NCBI gene;Acc:100704507]
STRG.19728.1_gene=STRG.19728	Cluster-593.1183	8315	0.898042	0.909855	ENSONIG00000020395	ENSONIP00000025700	GPR21	probable G-protein coupled receptor 21 [Source:NCBI gene;Acc:100691800]
STRG.27878.1_gene=STRG.27878	Cluster-593.1612	9840	0.768871	0.849578	ENSONIG00000020531	ENSONIP00000025836	gpr173	probable G-protein coupled receptor 173 [Source:NCBI gene;Acc:100694027]
STRG.26848.4_gene=STRG.26848	Cluster-593.11834	12307	0.818146	0.927568	ENSONIG00000020646	ENSONIP00000025951
STRG.15942.1_gene=STRG.15942	Cluster-593.3393	2150	0.707859	0.754672	ENSONIG00000021025	ENSONIP00000026328
STRG.21207.3_gene=STRG.21207	Cluster-593.15345	9781	0.737886	0.91305	ENSONIG00000021451	ENSONIP00000026753	sstr3	somatostatin receptor type 5 [Source:NCBI gene;Acc:100710302]

## Sheet: Table S17. "dark turquoise" 
	Supplementary Table S17. Description, correlation with phenotype, correlation with module membership and annotation of the 58 genes highly correlated with the benthic/limnetic state included in the consensus “dark turquoise” module.
Sequence_ID	Cluster_ID	Sequence_length	Correlation_Phenotype	Correlation_Module_Membership	Tilapia_Ensembl_Gene_ID	Tilapia_Ensembl_Protein_ID	Gene name	Gene description
STRG.17944.2_gene=STRG.17944	Cluster-593.4717	5160	0.806552	0.772327	ENSONIG00000000506	ENSONIP00000000646	dhx32b	putative pre-mRNA-splicing factor ATP-dependent RNA helicase DHX32 [Source:NCBI gene;Acc:100703771]
STRG.17965.1_gene=STRG.17965	Cluster-593.96	3180	0.72915	0.770603	ENSONIG00000000528	ENSONIP00000000674	gpr26	G-protein coupled receptor 26 [Source:NCBI gene;Acc:100706706]
STRG.29379.2_gene=STRG.29379	Cluster-593.15855	12216	0.813607	0.914047	ENSONIG00000000710	ENSONIP00000000896	kcnh6a	potassium voltage-gated channel subfamily H member 6 [Source:NCBI gene;Acc:100702614]
STRG.20208.1_gene=STRG.20208	Cluster-593.12975	3971	0.750648	0.718154	ENSONIG00000000960	ENSONIP00000001215	tlk2	tousled like kinase 2 [Source:NCBI gene;Acc:100711184]
STRG.10515.3_gene=STRG.10515	Cluster-593.2279	4884	0.884238	0.842329	ENSONIG00000001001	ENSONIP00000001269	rps6ka5	ribosomal protein S6 kinase alpha-5 [Source:NCBI gene;Acc:100696873]
STRG.36881.2_gene=STRG.36881	Cluster-593.8230	8699	0.733826	0.762907	ENSONIG00000001237	ENSONIP00000001561	rxfp1	relaxin family peptide receptor 1 [Source:ZFIN;Acc:ZDB-GENE-110125-1]
STRG.8560.1_gene=STRG.8560	Cluster-593.3155	11116	0.843475	0.736846	ENSONIG00000001252	ENSONIP00000001579	zgc:113149	zgc:113149 [Source:ZFIN;Acc:ZDB-GENE-050320-56]
STRG.31180.1_gene=STRG.31180	Cluster-593.10679	12020	0.840418	0.920277	ENSONIG00000001814	ENSONIP00000002270	prkd1	protein kinase D1 [Source:NCBI gene;Acc:100702916]
STRG.29372.1_gene=STRG.29372	Cluster-593.10099	5845	0.70155	0.702715	ENSONIG00000003769	ENSONIP00000004741	arhgap12b	Rho GTPase activating protein 12b [Source:ZFIN;Acc:ZDB-GENE-040426-1727]
STRG.32549.2_gene=STRG.32549	Cluster-593.12935	1870	0.775923	0.783698	ENSONIG00000004022	ENSONIP00000005072		guanine nucleotide-binding protein G(I)/G(S)/G(T) subunit beta-1 [Source:NCBI gene;Acc:100703896]
STRG.10328.2_gene=STRG.10328	Cluster-593.1824	4419	0.722371	0.881142	ENSONIG00000004252	ENSONIP00000005353	cnksr2b	connector enhancer of kinase suppressor of Ras 2b [Source:ZFIN;Acc:ZDB-GENE-030131-8048]
STRG.50778.1_gene=STRG.50778	Cluster-593.5622	768	0.720432	0.771824	ENSONIG00000005928	ENSONIP00000007462
STRG.29768.2_gene=STRG.29768	Cluster-593.5208	3898	0.778161	0.891782	ENSONIG00000006004	ENSONIP00000007564	wdr60	WD repeat domain 60 [Source:ZFIN;Acc:ZDB-GENE-140821-1]
STRG.33398.1_gene=STRG.33398	Cluster-593.12288	10902	0.790754	0.860721	ENSONIG00000006345	ENSONIP00000007998	hdac5	histone deacetylase 5 [Source:NCBI gene;Acc:100693872]
STRG.28051.1_gene=STRG.28051	Cluster-593.6482	9109	0.836127	0.964441	ENSONIG00000006392	ENSONIP00000008059	SLC22A23	solute carrier family 22 member 23 [Source:NCBI gene;Acc:100703928]
STRG.14898.3_gene=STRG.14898	Cluster-593.13816	11613	0.735305	0.904647	ENSONIG00000006795	ENSONIP00000008576	nalcn	sodium leak channel, non-selective [Source:NCBI gene;Acc:100703908]
STRG.36709.2_gene=STRG.36709	Cluster-593.4068	3720	0.70874	0.879754	ENSONIG00000007054	ENSONIP00000008905	si:ch211-232m10.6	si:ch211-232m10.6 [Source:ZFIN;Acc:ZDB-GENE-060503-879]
STRG.12089.2_gene=STRG.12089	Cluster-593.6116	9288	0.849913	0.906356	ENSONIG00000007315	ENSONIP00000009227	PLEC	plectin [Source:HGNC Symbol;Acc:HGNC:9069]
STRG.12253.1_gene=STRG.12253	Cluster-593.123	7172	0.890504	0.797759	ENSONIG00000007485	ENSONIP00000009439	si:dkey-24p1.1	si:dkey-24p1.1 [Source:ZFIN;Acc:ZDB-GENE-060503-631]
STRG.15281.2_gene=STRG.15281	Cluster-593.5956	8182	0.798886	0.839785	ENSONIG00000007493	ENSONIP00000009450	PHF21B	PHD finger protein 21B [Source:NCBI gene;Acc:100696192]
STRG.15213.2_gene=STRG.15213	Cluster-593.15368	4368	0.755042	0.816411	ENSONIG00000007585	ENSONIP00000009564
STRG.11856.2_gene=STRG.11856	Cluster-593.5636	8912	0.775438	0.885396	ENSONIG00000008273	ENSONIP00000010410
STRG.37325.3_gene=STRG.37325	Cluster-593.16164	3523	0.776242	0.817844	ENSONIG00000008297	ENSONIP00000010439
STRG.12495.1_gene=STRG.12495	Cluster-593.1926	3198	0.734464	0.780833	ENSONIG00000008594	ENSONIP00000010804	nr2f5	nuclear receptor subfamily 2 group F member 5 [Source:NCBI gene;Acc:100702441]
STRG.20832.1_gene=STRG.20832	Cluster-593.3139	10127	0.876849	0.732196	ENSONIG00000008964	ENSONIP00000011271
STRG.2056.1_gene=STRG.2056	Cluster-593.6968	8636	0.747927	0.834928	ENSONIG00000009267	ENSONIP00000011656
STRG.15848.1_gene=STRG.15848	Cluster-593.9330	7225	0.829595	0.915633	ENSONIG00000009926	ENSONIP00000012478		FYVE, RhoGEF and PH domain-containing protein 4 [Source:NCBI gene;Acc:100709969]
STRG.33288.4_gene=STRG.33288	Cluster-593.13152	6706	0.700567	0.790971	ENSONIG00000010500	ENSONIP00000013199
STRG.18462.4_gene=STRG.18462	Cluster-593.13792	10950	0.739297	0.898576	ENSONIG00000010552	ENSONIP00000013265	srrm4	serine/arginine repetitive matrix 4 [Source:NCBI gene;Acc:100694892]
STRG.26562.5_gene=STRG.26562	Cluster-593.13833	5097	0.849606	0.849657	ENSONIG00000010689	ENSONIP00000013440	tbl1xr1b	F-box-like/WD repeat-containing protein TBL1XR1 [Source:NCBI gene;Acc:100706341]
STRG.26761.3_gene=STRG.26761	Cluster-593.13449	6808	0.84305	0.854571	ENSONIG00000011001	ENSONIP00000013844
STRG.19247.5_gene=STRG.19247	Cluster-593.6757	8560	0.862977	0.87795	ENSONIG00000011034	ENSONIP00000013881	cabin1	calcineurin binding protein 1 [Source:ZFIN;Acc:ZDB-GENE-030131-1735]
STRG.19292.3_gene=STRG.19292	Cluster-593.13399	6332	0.88214	0.916021	ENSONIG00000011131	ENSONIP00000014015	tnksb	tankyrase, TRF1-interacting ankyrin-related ADP-ribose polymerase b [Source:ZFIN;Acc:ZDB-GENE-030131-4865]
STRG.9501.3_gene=STRG.9501	Cluster-593.4624	7364	0.7228	0.928464	ENSONIG00000011140	ENSONIP00000014027
STRG.38267.3_gene=STRG.38267	Cluster-593.10543	6186	0.760277	0.82047	ENSONIG00000011739	ENSONIP00000014781	camk2b1	calcium/calmodulin-dependent protein kinase type II subunit beta [Source:NCBI gene;Acc:100695100]
STRG.34813.3_gene=STRG.34813	Cluster-593.5024	6608	0.828811	0.835682	ENSONIG00000012268	ENSONIP00000015449	ZC3H12C	zinc finger CCCH-type containing 12C [Source:HGNC Symbol;Acc:HGNC:29362]
STRG.38671.3_gene=STRG.38671	Cluster-593.9793	6061	0.816632	0.911467	ENSONIG00000013872	ENSONIP00000017440	rnf34b	ring finger protein 34b [Source:ZFIN;Acc:ZDB-GENE-071004-31]
STRG.29996.1_gene=STRG.29996	Cluster-593.11471	1881	0.8049	0.773987	ENSONIG00000014250	ENSONIP00000017914	prdm14	PR domain containing 14 [Source:ZFIN;Acc:ZDB-GENE-030131-2709]
STRG.18614.2_gene=STRG.18614	Cluster-593.7032	6983	0.860194	0.732025	ENSONIG00000014424	ENSONIP00000018135	rassf2a	Ras association domain family member 2 [Source:NCBI gene;Acc:100693273]
STRG.6099.2_gene=STRG.6099	Cluster-593.12442	3520	0.798235	0.840986	ENSONIG00000015227	ENSONIP00000019164
STRG.10969.2_gene=STRG.10969	Cluster-593.14102	3988	0.741288	0.867197	ENSONIG00000015874	ENSONIP00000019993	samsn1b	SAM domain, SH3 domain and nuclear localisation signals 1b [Source:ZFIN;Acc:ZDB-GENE-041010-135]
STRG.19418.1_gene=STRG.19418	Cluster-593.7738	10678	0.826158	0.886939	ENSONIG00000015990	ENSONIP00000020139	rab35b	RAB35, member RAS oncogene family [Source:NCBI gene;Acc:100690384]
STRG.16035.1_gene=STRG.16035	Cluster-593.4736	8966	0.787331	0.85581	ENSONIG00000017170	ENSONIP00000021654	raf1b	Raf-1 proto-oncogene, serine/threonine kinase b [Source:ZFIN;Acc:ZDB-GENE-090826-2]
STRG.29341.3_gene=STRG.29341	Cluster-593.9975	7964	0.703106	0.801311	ENSONIG00000017364	ENSONIP00000021897
STRG.3070.9_gene=STRG.3070	Cluster-593.4168	6663	0.715356	0.807746	ENSONIG00000017673	ENSONIP00000022284	zfyve27	zinc finger FYVE-type containing 27 [Source:NCBI gene;Acc:100694637]
STRG.3102.1_gene=STRG.3102	Cluster-593.7127	8378	0.767137	0.859817	ENSONIG00000017732	ENSONIP00000022356	mri1	methylthioribose-1-phosphate isomerase 1 [Source:NCBI gene;Acc:100708933]
STRG.37556.2_gene=STRG.37556	Cluster-593.11065	3702	0.702958	0.85894	ENSONIG00000017863	ENSONIP00000022516	zgc:66447	zgc:66447 [Source:ZFIN;Acc:ZDB-GENE-030131-4748]
STRG.9484.5_gene=STRG.9484	Cluster-593.3654	8811	0.752344	0.858101	ENSONIG00000017939	ENSONIP00000022609	plch2a	phospholipase C, eta 2a [Source:ZFIN;Acc:ZDB-GENE-030131-6367]
STRG.34127.2_gene=STRG.34127	Cluster-593.1969	4941	0.737908	0.805858	ENSONIG00000018113	ENSONIP00000022819	rhbdl3	rhomboid like 3 [Source:NCBI gene;Acc:100693793]
STRG.42768.1_gene=STRG.42768	Cluster-593.5619	475	0.851672	0.896552	ENSONIG00000018129	ENSONIP00000022838
STRG.23438.5_gene=STRG.23438	Cluster-593.15887	14807	0.796239	0.776755	ENSONIG00000018346	ENSONIP00000023102	si:rp71-1g18.13	si:rp71-1g18.13 [Source:ZFIN;Acc:ZDB-GENE-040724-111]
STRG.23386.10_gene=STRG.23386	Cluster-593.12099	9175	0.87763	0.892473	ENSONIG00000018726	ENSONIP00000023575		vang-like protein 2 [Source:NCBI gene;Acc:100695616]
STRG.3225.1_gene=STRG.3225	Cluster-593.88	6435	0.884599	0.964735	ENSONIG00000018916	ENSONIP00000023821	best2	bestrophin 2 [Source:ZFIN;Acc:ZDB-GENE-090312-127]
STRG.24831.6_gene=STRG.24831	Cluster-593.8600	3056	0.803626	0.799887	ENSONIG00000019089	ENSONIP00000024031	rab40b	RAB40B, member RAS oncogene family [Source:ZFIN;Acc:ZDB-GENE-040718-257]
STRG.25154.2_gene=STRG.25154	Cluster-593.11743	10272	0.8199	0.803979	ENSONIG00000020029	ENSONIP00000025225
STRG.30999.4_gene=STRG.30999	Cluster-593.15557	13380	0.79195	0.8963	ENSONIG00000020175	ENSONIP00000025418	si:dkey-1f12.3
STRG.31919.2_gene=STRG.31919	Cluster-593.7922	5083	0.747196	0.882532	ENSONIG00000020311	ENSONIP00000025591	sulf2a	sulfatase 2a [Source:ZFIN;Acc:ZDB-GENE-040426-759]
STRG.5409.3_gene=STRG.5409	Cluster-593.8357	6305	0.732146	0.865199	ENSONIG00000021233	ENSONIP00000026535	kcnj2a	potassium voltage-gated channel subfamily J member 2 [Source:NCBI gene;Acc:100692542]

## Sheet: Table S18. "light green"
Supplementary Table S18. Description, correlation with phenotype, correlation with module membership and annotation of the 73 genes highly correlated with the benthic/limnetic state included in the consensus “light green” module.
Sequence_ID	Cluster_ID	Sequence_length	Correlation_Phenotype	Correlation_Module_Membership	Tilapia_Ensembl_Gene_ID	Tilapia_Ensembl_Protein_ID	Gene name	Gene description
STRG.33116.5_gene=STRG.33116	Cluster-593.9220	12887	0.762213	0.836154	ENSONIG00000000252	ENSONIP00000000322	zgc:109913	zgc:109913 [Source:ZFIN;Acc:ZDB-GENE-050522-72]
STRG.20237.1_gene=STRG.20237	Cluster-593.2731	5404	0.720405	0.740458	ENSONIG00000001129	ENSONIP00000001430	si:ch211-210g13.5	si:ch211-210g13.5 [Source:ZFIN;Acc:ZDB-GENE-030131-5675]
STRG.12311.2_gene=STRG.12311	Cluster-593.12656	12055	0.866704	0.742501	ENSONIG00000001537	ENSONIP00000001924	rrnad1	ribosomal RNA adenine dimethylase domain containing 1 [Source:ZFIN;Acc:ZDB-GENE-050522-515]
STRG.34963.2_gene=STRG.34963	Cluster-593.5451	3818	0.72091	0.830461	ENSONIG00000001851	ENSONIP00000002310		N-chimaerin [Source:NCBI gene;Acc:100705628]
STRG.10770.4_gene=STRG.10770	Cluster-593.14539	8282	0.851241	0.858643	ENSONIG00000001916	ENSONIP00000002398	ppm1db	protein phosphatase 1D [Source:NCBI gene;Acc:100702285]
STRG.11735.2_gene=STRG.11735	Cluster-593.13515	2288	0.737515	0.780706	ENSONIG00000002896	ENSONIP00000003626	sp8b	transcription factor Sp8 [Source:NCBI gene;Acc:100706053]
STRG.28780.1_gene=STRG.28780	Cluster-593.5951	4755	0.842094	0.795036	ENSONIG00000003167	ENSONIP00000003970
STRG.13144.1_gene=STRG.13144	Cluster-593.1428	3701	0.817834	0.877067	ENSONIG00000003238	ENSONIP00000004066	PCDH20	protocadherin 20 [Source:NCBI gene;Acc:102076935]
STRG.32505.3_gene=STRG.32505	Cluster-593.12387	3623	0.798366	0.792469	ENSONIG00000004204	ENSONIP00000005291
STRG.3598.1_gene=STRG.3598	Cluster-593.144	2068	0.77071	0.868828	ENSONIG00000004543	ENSONIP00000005717		voltage-gated potassium channel subunit beta-3 [Source:NCBI gene;Acc:100696040]
STRG.35897.1_gene=STRG.35897	Cluster-593.15620	3856	0.706387	0.761671	ENSONIG00000004603	ENSONIP00000005795	hibadha	3-hydroxyisobutyrate dehydrogenase, mitochondrial [Source:NCBI gene;Acc:100696541]
STRG.10563.1_gene=STRG.10563	Cluster-593.5079	2244	0.794039	0.848777	ENSONIG00000004725	ENSONIP00000005950	TYR (1 of many)	tyrosinase [Source:NCBI gene;Acc:100700374]
STRG.10494.1_gene=STRG.10494	Cluster-593.8746	2892	0.799561	0.829581	ENSONIG00000004916	ENSONIP00000006181	si:dkeyp-69c1.7	Thy-1 cell surface antigen [Source:NCBI gene;Acc:100705856]
STRG.9212.3_gene=STRG.9212	Cluster-593.1388	7150	0.796211	0.885145	ENSONIG00000005081	ENSONIP00000006390	msantd4	Myb/SANT-like DNA-binding domain containing 4 with coiled-coils [Source:ZFIN;Acc:ZDB-GENE-121023-2]
STRG.13429.1_gene=STRG.13429	Cluster-593.7767	7576	0.811927	0.768225	ENSONIG00000005750	ENSONIP00000007247	PRTG	protogenin [Source:NCBI gene;Acc:100708783]
STRG.13250.1_gene=STRG.13250	Cluster-593.6987	11353	0.754891	0.750592	ENSONIG00000006253	ENSONIP00000007878	igdcc3	immunoglobulin superfamily, DCC subclass, member 3 [Source:ZFIN;Acc:ZDB-GENE-080303-24]
STRG.12433.1_gene=STRG.12433	Cluster-593.2703	6735	0.771243	0.711251	ENSONIG00000006493	ENSONIP00000008188
STRG.12842.2_gene=STRG.12842	Cluster-593.263	9693	0.885723	0.89089	ENSONIG00000007124	ENSONIP00000008986
STRG.15201.2_gene=STRG.15201	Cluster-593.12675	6037	0.860629	0.915596	ENSONIG00000007597	ENSONIP00000009576	drd4-rs	D(4) dopamine receptor [Source:NCBI gene;Acc:100704531]
STRG.19506.1_gene=STRG.19506	Cluster-593.2802	3592	0.841087	0.728822	ENSONIG00000008310	ENSONIP00000010454
STRG.21720.1_gene=STRG.21720	Cluster-593.1740	2368	0.794618	0.716387	ENSONIG00000008679	ENSONIP00000010909	dnajb9a	dnaJ homolog subfamily B member 9 [Source:NCBI gene;Acc:100706374]
STRG.25957.3_gene=STRG.25957	Cluster-593.267	8592	0.762815	0.902151	ENSONIG00000009185	ENSONIP00000011546	cacnb2b	calcium channel, voltage-dependent, beta 2b [Source:ZFIN;Acc:ZDB-GENE-050208-129]
STRG.28243.1_gene=STRG.28243	Cluster-593.10413	1824	0.863764	0.854926	ENSONIG00000010023	ENSONIP00000012605	pdcb	phosducin [Source:NCBI gene;Acc:100698846]
STRG.33696.1_gene=STRG.33696	Cluster-593.15539	8477	0.800594	0.801277	ENSONIG00000010065	ENSONIP00000012657	tma16	translation machinery associated 16 homolog [Source:NCBI gene;Acc:100691108]
STRG.26325.1_gene=STRG.26325	Cluster-593.15898	1663	0.857654	0.826515	ENSONIG00000010078	ENSONIP00000012673	prss56	serine protease 56 [Source:ZFIN;Acc:ZDB-GENE-070912-579]
STRG.26488.1_gene=STRG.26488	Cluster-593.8779	10563	0.760017	0.744359	ENSONIG00000010510	ENSONIP00000013210	zgc:154006	occludin [Source:NCBI gene;Acc:100695523]
STRG.18502.6_gene=STRG.18502	Cluster-593.2841	16158	0.719927	0.773205	ENSONIG00000010675	ENSONIP00000013422	si:dkey-21e5.1	si:dkey-21e5.1 [Source:ZFIN;Acc:ZDB-GENE-141210-6]
STRG.22549.1_gene=STRG.22549	Cluster-593.7050	6126	0.880203	0.794192	ENSONIG00000011013	ENSONIP00000013858	tead1a	transcriptional enhancer factor TEF-1 [Source:NCBI gene;Acc:100693668]
STRG.22528.1_gene=STRG.22528	Cluster-593.2392	2047	0.735521	0.759246	ENSONIG00000011040	ENSONIP00000013889	tcp11l1	t-complex 11 like 1 [Source:NCBI gene;Acc:100711176]
STRG.9504.1_gene=STRG.9504	Cluster-593.10188	4865	0.786623	0.856633	ENSONIG00000011133	ENSONIP00000014018	acad8	acyl-CoA dehydrogenase family member 8 [Source:NCBI gene;Acc:100696213]
STRG.19277.1_gene=STRG.19277	Cluster-593.11867	2926	0.809014	0.840629	ENSONIG00000011182	ENSONIP00000014076	msi1	RNA-binding protein Musashi homolog 1 [Source:NCBI gene;Acc:100704609]
STRG.31324.1_gene=STRG.31324	Cluster-593.8741	6445	0.901213	0.785954	ENSONIG00000011782	ENSONIP00000014834	foxa1	forkhead box protein A1-A [Source:NCBI gene;Acc:100696403]
STRG.23535.1_gene=STRG.23535	Cluster-593.2224	5797	0.749402	0.835709	ENSONIG00000011867	ENSONIP00000014939	gc2	guanylyl cyclase 2 [Source:ZFIN;Acc:ZDB-GENE-011128-8]
STRG.5435.3_gene=STRG.5435	Cluster-593.6877	4722	0.83396	0.830412	ENSONIG00000012800	ENSONIP00000016113	ccdc106a	coiled-coil domain-containing protein 106 [Source:NCBI gene;Acc:100692818]
STRG.21816.1_gene=STRG.21816	Cluster-593.14319	3041	0.893563	0.777417	ENSONIG00000012844	ENSONIP00000016164	slc25a44a	solute carrier family 25 member 44 [Source:NCBI gene;Acc:100710671]
STRG.9524.1_gene=STRG.9524	Cluster-593.5337	5520	0.789465	0.704348	ENSONIG00000013121	ENSONIP00000016506	si:ch1073-111c8.3	sterile alpha motif domain containing 4B [Source:NCBI gene;Acc:100693324]
STRG.9563.1_gene=STRG.9563	Cluster-593.618	4654	0.729909	0.72077	ENSONIG00000013177	ENSONIP00000016572
STRG.18827.1_gene=STRG.18827	Cluster-593.6766	3113	0.804096	0.794078	ENSONIG00000013326	ENSONIP00000016758	mat2ab	methionine adenosyltransferase 2A [Source:NCBI gene;Acc:100703457]
STRG.36470.1_gene=STRG.36470	Cluster-593.15468	3159	0.860549	0.877805	ENSONIG00000013703	ENSONIP00000017242	si:ch211-195b13.1	serine/threonine-protein kinase Sgk1 [Source:NCBI gene;Acc:100690652]
STRG.43251.1_gene=STRG.43251	Cluster-593.7820	241	0.772754	0.776834	ENSONIG00000013923	ENSONIP00000017503
STRG.38702.2_gene=STRG.38702	Cluster-593.13083	9741	0.802632	0.811029	ENSONIG00000013976	ENSONIP00000017567
STRG.18617.2_gene=STRG.18617	Cluster-593.670	2333	0.701045	0.729005	ENSONIG00000014432	ENSONIP00000018146	KCNIP3	potassium voltage-gated channel interacting protein 3 [Source:HGNC Symbol;Acc:HGNC:15523]
STRG.30072.3_gene=STRG.30072	Cluster-593.12325	995	0.708072	0.764013	ENSONIG00000014454	ENSONIP00000018173	ptgdsb.1	lipocalin [Source:NCBI gene;Acc:100712094]
STRG.22249.1_gene=STRG.22249	Cluster-593.4774	3178	0.749699	0.916475	ENSONIG00000014721	ENSONIP00000018532	BANP	BTG3 associated nuclear protein [Source:NCBI gene;Acc:100690801]
STRG.3715.1_gene=STRG.3715	Cluster-593.9265	7595	0.719018	0.866861	ENSONIG00000014739	ENSONIP00000018558
STRG.22210.1_gene=STRG.22210	Cluster-593.8487	2809	0.863787	0.7737	ENSONIG00000014802	ENSONIP00000018637	armc10	armadillo repeat containing 10 [Source:ZFIN;Acc:ZDB-GENE-131121-630]
STRG.18777.2_gene=STRG.18777	Cluster-593.2177	3788	0.746869	0.747336	ENSONIG00000014919	ENSONIP00000018783	si:ch73-266o15.4	WD repeat domain 31 [Source:NCBI gene;Acc:100712106]
STRG.18737.4_gene=STRG.18737	Cluster-593.9344	6617	0.806538	0.788329	ENSONIG00000015027	ENSONIP00000018916
STRG.35763.1_gene=STRG.35763	Cluster-593.14016	9826	0.814488	0.706459	ENSONIG00000015435	ENSONIP00000019423	trim71	tripartite motif containing 71 [Source:NCBI gene;Acc:100708487]
STRG.24747.3_gene=STRG.24747	Cluster-593.9626	3926	0.881355	0.788732	ENSONIG00000015478	ENSONIP00000019477	ppp1r3ca	protein phosphatase 1 regulatory subunit 3C [Source:NCBI gene;Acc:100706687]
STRG.24877.1_gene=STRG.24877	Cluster-593.83	856	0.722845	0.788044	ENSONIG00000015892	ENSONIP00000020016	NQO1	NAD(P)H quinone dehydrogenase 1 [Source:HGNC Symbol;Acc:HGNC:2874]
STRG.19357.2_gene=STRG.19357	Cluster-593.8965	6600	0.843303	0.736573	ENSONIG00000015908	ENSONIP00000020038	smad2	mothers against decapentaplegic homolog 2 [Source:NCBI gene;Acc:100710325]
STRG.24918.3_gene=STRG.24918	Cluster-593.13097	3776	0.788601	0.89862	ENSONIG00000016012	ENSONIP00000020171	CTBP2 (1 of many)	C-terminal binding protein 2 [Source:HGNC Symbol;Acc:HGNC:2495]
STRG.30147.3_gene=STRG.30147	Cluster-593.15080	3923	0.874312	0.877368	ENSONIG00000016483	ENSONIP00000020759
STRG.9164.2_gene=STRG.9164	Cluster-593.5252	7634	0.70256	0.81151	ENSONIG00000016713	ENSONIP00000021052	PDE2A	phosphodiesterase 2A [Source:HGNC Symbol;Acc:HGNC:8777]
STRG.7430.1_gene=STRG.7430	Cluster-593.6355	7546	0.844672	0.82551	ENSONIG00000016822	ENSONIP00000021195	cacna1fa	calcium channel, voltage-dependent, L type, alpha 1F subunit a [Source:ZFIN;Acc:ZDB-GENE-091204-7]
STRG.37704.1_gene=STRG.37704	Cluster-593.16348	8224	0.757435	0.8789	ENSONIG00000017654	ENSONIP00000022261	rps6kal	ribosomal protein S6 kinase a, like [Source:ZFIN;Acc:ZDB-GENE-030131-9616]
STRG.34063.1_gene=STRG.34063	Cluster-593.11455	6143	0.70926	0.757064	ENSONIG00000018033	ENSONIP00000022724	rnaseh2a	ribonuclease H2, subunit A [Source:ZFIN;Acc:ZDB-GENE-040426-976]
STRG.34115.1_gene=STRG.34115	Cluster-593.9034	4400	0.79463	0.830049	ENSONIG00000018085	ENSONIP00000022786	rab11fip4b	RAB11 family interacting protein 4 [Source:NCBI gene;Acc:100692444]
STRG.34165.3_gene=STRG.34165	Cluster-593.15469	4962	0.785173	0.768507	ENSONIG00000018164	ENSONIP00000022884	pik3r6a	uncharacterized protein C16orf45 [Source:NCBI gene;Acc:100703987]
STRG.24519.1_gene=STRG.24519	Cluster-593.3295	3790	0.701635	0.759573	ENSONIG00000018244	ENSONIP00000022976	wnt3	proto-oncogene Wnt-3 [Source:NCBI gene;Acc:100707095]
STRG.32416.2_gene=STRG.32416	Cluster-593.14831	2998	0.902573	0.895691	ENSONIG00000018901	ENSONIP00000023800	slc25a34	solute carrier family 25 member 34 [Source:NCBI gene;Acc:100710476]
STRG.32139.1_gene=STRG.32139	Cluster-593.15648	4420	0.770575	0.848048	ENSONIG00000019339	ENSONIP00000024341		zinc finger and SCAN domain-containing protein 22 [Source:NCBI gene;Acc:102076585]
STRG.24839.6_gene=STRG.24839	Cluster-593.15879	2743	0.714741	0.774954	ENSONIG00000019970	ENSONIP00000025151
STRG.25159.2_gene=STRG.25159	Cluster-593.14404	7182	0.741707	0.710746	ENSONIG00000020027	ENSONIP00000025222
STRG.31876.2_gene=STRG.31876	Cluster-593.3424	3454	0.708127	0.778684	ENSONIG00000020275	ENSONIP00000025549	setmar	histone-lysine N-methyltransferase SETMAR [Source:NCBI gene;Acc:100698471]
STRG.27226.1_gene=STRG.27226	Cluster-593.5129	1967	0.822765	0.826934	ENSONIG00000020540	ENSONIP00000025845	neurod4	neuronal differentiation 4 [Source:NCBI gene;Acc:100709075]
STRG.25557.1_gene=STRG.25557	Cluster-593.8327	2487	0.785992	0.792622	ENSONIG00000020719	ENSONIP00000026024
STRG.29049.1_gene=STRG.29049	Cluster-593.12764	6831	0.829014	0.810951	ENSONIG00000020775	ENSONIP00000026080	s1pr1	sphingosine-1-phosphate receptor 1 [Source:ZFIN;Acc:ZDB-GENE-001228-2]
STRG.10147.1_gene=STRG.10147	Cluster-593.3315	9639	0.786619	0.810174	ENSONIG00000021094	ENSONIP00000026396	drd1b	D(1)-like dopamine receptor [Source:NCBI gene;Acc:100693077]
STRG.15863.1_gene=STRG.15863	Cluster-593.259	4105	0.770644	0.786449	ENSONIG00000021144	ENSONIP00000026446
STRG.28942.2_gene=STRG.28942	Cluster-593.9206	3905	0.838787	0.943343	ENSONIG00000021192	ENSONIP00000026494	gpr17	G protein-coupled receptor 17 [Source:ZFIN;Acc:ZDB-GENE-100922-133]
STRG.6787.1_gene=STRG.6787	Cluster-593.1608	5699	0.909808	0.893207	ENSONIG00000021440	ENSONIP00000026742
