# Supplementary material for: Divergent Allometric Trajectories in Gene Expression and Coexpression Produce Species Differences in Sympatrically Speciating Midas Cichlid Fish
Source: Genome Biol Evol. 2019 May 24;11(6):1644–57. doi: 10.1093/gbe/evz108 (PMC6563553; doi:10.1093/gbe/evz108)
Supplement: Supplementary_Material_evz108 [file supplementary_material_evz108.zip › 12.Supplementary_Tables S19_REV2.xlsx]

## Sheet: Table S19. WGCNA consensus red
Supplementary Table S19. Significantly enriched Gene Ontology (GO) categories and KEGG pathways for the 287 genes highly correlated with the benthic/limnetic state included in the consensus “red” module (described in Supplementary Table S16). The genes belonging to each GO and KEGG term are reported in the last column with their abbreviated name.
GO_term_ID	GO_category	GO_term_name	p-value	Genes
GO:0035235	Biological Process	ionotropic glutamate receptor signaling pathway	0.0299	gria2b, grin2da, grik2, gria1a, gria3b
GO:0050877	Biological Process	nervous system process	0.00443	mecp2, gria2b, cacna1i, glra1, grin2da, cacna1da, scn1lab, vax2, opn4xb, grik2, chrna10a, opn7b, gria1a, gria3b
GO:0008150	Biological Process	biological_process	0.0355	cry1aa, cacna1ab, exd2, myt1b, ank3b, mecp2, akt3, rps6ka5, slc1a8b, gria2b, si:ch211-278a6.1, si:dkey-22o22.2, crtc2, gopc, si:dkey-175m17.7, cacna1i, sfxn5b, hcn2b, sv2ba, mtss1lb, socs1b, bcr, nsmfa, si:dkey-247m21.3, camkva, glra1, stxbp5l, ip6k1, slc4a3, dlgap3, mtnr1bb, abca4a, cacna1ba, grm5, glis2b, fscn2a, zmp:0000001168, kcnj2b, ryr3, slc24a4b, zfhx3, cacnb2, arhgef12a, cdh10a, dnajc16,…
GO:0023052	Biological Process	signaling	1.15e-08	cacna1ab, ank3b, rps6ka5, gria2b, si:dkey-175m17.7, cacna1i, sv2ba, socs1b, bcr, nsmfa, si:dkey-247m21.3, glra1, dlgap3, mtnr1bb, grm5, zmp:0000001168, arhgef12a, grin2da, shc3, rgs9b, arhgef10, prkd3, gabrb2, arhgap26, plcl2, adgrl3.1, gabrr2a, rapgefl1, ralgapb, gatad2b, ksr2, calcr, rgs8, arhgap32a, syk, grk3, ralgps1, iqsec3a, scn1lab, sipa1l1, myo9a, vax2, si:dkey-206f10.1, neto1l, opn4xb, i…
GO:0009987	Biological Process	cellular process	0.0068	cry1aa, cacna1ab, exd2, myt1b, ank3b, mecp2, akt3, rps6ka5, gria2b, si:ch211-278a6.1, crtc2, gopc, si:dkey-175m17.7, cacna1i, hcn2b, sv2ba, mtss1lb, socs1b, bcr, nsmfa, si:dkey-247m21.3, camkva, glra1, ip6k1, mtnr1bb, grm5, glis2b, fscn2a, zmp:0000001168, kcnj2b, ryr3, zfhx3, arhgef12a, dnajc16, si:ch211-200p22.4, grin2da, cacna1da, loxhd1a, arid1ab, nova1, si:ch73-262h23.4, shc3, mast2, rgs9b, a…
GO:0007154	Biological Process	cell communication	2.97e-08	cacna1ab, ank3b, rps6ka5, gria2b, si:dkey-175m17.7, cacna1i, sv2ba, socs1b, bcr, nsmfa, si:dkey-247m21.3, glra1, mtnr1bb, grm5, zmp:0000001168, arhgef12a, grin2da, shc3, rgs9b, arhgef10, prkd3, gabrb2, arhgap26, plcl2, adgrl3.1, gabrr2a, rapgefl1, ralgapb, gatad2b, ksr2, calcr, rgs8, arhgap32a, syk, grk3, ralgps1, iqsec3a, scn1lab, sipa1l1, myo9a, vax2, si:dkey-206f10.1, cx52.7, neto1l, opn4xb, i…
GO:0007267	Biological Process	cell-cell signaling	0.000562	cacna1ab, gria2b, sv2ba, nsmfa, si:dkey-247m21.3, glra1, grin2da, plcl2, scn1lab, neto1l, htr7a, grik2, dvl1b, chrna10a, gria1a, gria3b
GO:0099536	Biological Process	synaptic signaling	2.88e-07	cacna1ab, gria2b, sv2ba, nsmfa, si:dkey-247m21.3, glra1, grin2da, plcl2, scn1lab, neto1l, htr7a, grik2, chrna10a, gria1a, gria3b
GO:0099537	Biological Process	trans-synaptic signaling	2.61e-06	cacna1ab, gria2b, sv2ba, nsmfa, si:dkey-247m21.3, glra1, grin2da, plcl2, neto1l, htr7a, grik2, chrna10a, gria1a, gria3b
GO:0098916	Biological Process	anterograde trans-synaptic signaling	2.61e-06	cacna1ab, gria2b, sv2ba, nsmfa, si:dkey-247m21.3, glra1, grin2da, plcl2, neto1l, htr7a, grik2, chrna10a, gria1a, gria3b
GO:0007268	Biological Process	chemical synaptic transmission	2.61e-06	cacna1ab, gria2b, sv2ba, nsmfa, si:dkey-247m21.3, glra1, grin2da, plcl2, neto1l, htr7a, grik2, chrna10a, gria1a, gria3b
GO:0099565	Biological Process	chemical synaptic transmission, postsynaptic	0.0224	gria2b, glra1, grin2da, grik2, chrna10a, gria1a, gria3b
GO:0065007	Biological Process	biological regulation	1.12e-06	cry1aa, cacna1ab, myt1b, ank3b, mecp2, rps6ka5, gria2b, si:ch211-278a6.1, crtc2, gopc, si:dkey-175m17.7, cacna1i, hcn2b, socs1b, bcr, nsmfa, si:dkey-247m21.3, glra1, slc4a3, mtnr1bb, cacna1ba, grm5, zmp:0000001168, kcnj2b, ryr3, zfhx3, arhgef12a, dnajc16, grin2da, cacna1da, si:ch73-262h23.4, shc3, mast2, rgs9b, arhgef10, prkd3, rfx7b, gabrb2, arhgap26, plcl2, adgrl3.1, gabrr2a, rapgefl1, ralgapb,…
GO:0051179	Biological Process	localization	0.00748	cacna1ab, slc1a8b, gria2b, si:ch211-278a6.1, gopc, cacna1i, sfxn5b, hcn2b, sv2ba, nsmfa, glra1, stxbp5l, slc4a3, abca4a, cacna1ba, kcnj2b, ryr3, slc24a4b, cacnb2, grin2da, cacna1da, aqp9, gabrb2, slc4a10b, slc24a3, gabrr2a, clcn2a, kcnn1a, syk, wdr34, scn1lab, scn8a, ap3b2, vax2, syne1a, stxbp1b, slc4a4a, cacna1ha, grik2, chrna10a, tex2, sh3gl2a, gria1a, gria3b, abca4b, kcnma1a, itpr1, cacna1g
GO:0051234	Biological Process	establishment of localization	0.0124	cacna1ab, slc1a8b, gria2b, gopc, cacna1i, sfxn5b, hcn2b, sv2ba, glra1, stxbp5l, slc4a3, abca4a, cacna1ba, kcnj2b, ryr3, slc24a4b, cacnb2, grin2da, cacna1da, aqp9, gabrb2, slc4a10b, slc24a3, gabrr2a, clcn2a, kcnn1a, wdr34, scn1lab, scn8a, ap3b2, stxbp1b, slc4a4a, cacna1ha, grik2, chrna10a, tex2, sh3gl2a, gria1a, gria3b, abca4b, kcnma1a, itpr1, cacna1g
GO:0006810	Biological Process	transport	0.01	cacna1ab, slc1a8b, gria2b, gopc, cacna1i, sfxn5b, hcn2b, sv2ba, glra1, stxbp5l, slc4a3, abca4a, cacna1ba, kcnj2b, ryr3, slc24a4b, cacnb2, grin2da, cacna1da, aqp9, gabrb2, slc4a10b, slc24a3, gabrr2a, clcn2a, kcnn1a, wdr34, scn1lab, scn8a, ap3b2, stxbp1b, slc4a4a, cacna1ha, grik2, chrna10a, tex2, sh3gl2a, gria1a, gria3b, abca4b, kcnma1a, itpr1, cacna1g
GO:0006811	Biological Process	ion transport	2.86e-06	cacna1ab, gria2b, cacna1i, sfxn5b, hcn2b, glra1, slc4a3, cacna1ba, kcnj2b, ryr3, slc24a4b, cacnb2, grin2da, cacna1da, gabrb2, slc4a10b, slc24a3, gabrr2a, clcn2a, kcnn1a, scn1lab, scn8a, slc4a4a, cacna1ha, grik2, chrna10a, gria1a, gria3b, kcnma1a, itpr1, cacna1g
GO:0006812	Biological Process	cation transport	0.0468	cacna1ab, cacna1i, hcn2b, cacna1ba, kcnj2b, ryr3, slc24a4b, cacnb2, cacna1da, slc24a3, kcnn1a, scn1lab, scn8a, cacna1ha, kcnma1a, itpr1, cacna1g
GO:0072511	Biological Process	divalent inorganic cation transport	0.00476	cacna1ab, cacna1i, cacna1ba, ryr3, cacnb2, cacna1da, cacna1ha, itpr1, cacna1g
GO:0030001	Biological Process	metal ion transport	0.00125	cacna1ab, cacna1i, hcn2b, cacna1ba, kcnj2b, ryr3, slc24a4b, cacnb2, cacna1da, slc24a3, kcnn1a, scn1lab, scn8a, cacna1ha, kcnma1a, itpr1, cacna1g
GO:0070838	Biological Process	divalent metal ion transport	0.00476	cacna1ab, cacna1i, cacna1ba, ryr3, cacnb2, cacna1da, cacna1ha, itpr1, cacna1g
GO:0006816	Biological Process	calcium ion transport	0.00218	cacna1ab, cacna1i, cacna1ba, ryr3, cacnb2, cacna1da, cacna1ha, itpr1, cacna1g
GO:0055085	Biological Process	transmembrane transport	1.39e-05	cacna1ab, slc1a8b, gria2b, cacna1i, sfxn5b, hcn2b, sv2ba, glra1, slc4a3, abca4a, cacna1ba, kcnj2b, ryr3, slc24a4b, cacnb2, grin2da, cacna1da, aqp9, gabrb2, slc4a10b, slc24a3, gabrr2a, clcn2a, kcnn1a, scn1lab, scn8a, slc4a4a, cacna1ha, grik2, chrna10a, gria3b, abca4b, kcnma1a, itpr1, cacna1g
GO:0034220	Biological Process	ion transmembrane transport	2.19e-08	cacna1ab, gria2b, cacna1i, sfxn5b, hcn2b, glra1, slc4a3, cacna1ba, kcnj2b, ryr3, slc24a4b, cacnb2, grin2da, cacna1da, gabrb2, slc4a10b, slc24a3, gabrr2a, clcn2a, kcnn1a, scn1lab, scn8a, slc4a4a, cacna1ha, grik2, chrna10a, gria3b, kcnma1a, itpr1, cacna1g
GO:0098660	Biological Process	inorganic ion transmembrane transport	0.000259	cacna1ab, cacna1i, hcn2b, glra1, cacna1ba, kcnj2b, ryr3, slc24a4b, cacnb2, cacna1da, slc24a3, clcn2a, kcnn1a, scn1lab, scn8a, cacna1ha, kcnma1a, itpr1, cacna1g
GO:0098655	Biological Process	cation transmembrane transport	0.0032	cacna1ab, cacna1i, hcn2b, cacna1ba, kcnj2b, ryr3, slc24a4b, cacnb2, cacna1da, slc24a3, kcnn1a, scn1lab, scn8a, cacna1ha, kcnma1a, itpr1, cacna1g
GO:0098662	Biological Process	inorganic cation transmembrane transport	0.000832	cacna1ab, cacna1i, hcn2b, cacna1ba, kcnj2b, ryr3, slc24a4b, cacnb2, cacna1da, slc24a3, kcnn1a, scn1lab, scn8a, cacna1ha, kcnma1a, itpr1, cacna1g
GO:0070588	Biological Process	calcium ion transmembrane transport	0.000625	cacna1ab, cacna1i, cacna1ba, ryr3, cacnb2, cacna1da, cacna1ha, itpr1, cacna1g
GO:0050896	Biological Process	response to stimulus	0.000584	cry1aa, cacna1ab, ank3b, rps6ka5, gria2b, si:dkey-175m17.7, socs1b, bcr, si:dkey-247m21.3, glra1, mtnr1bb, grm5, zmp:0000001168, arhgef12a, grin2da, rcvrn3, cacna1da, loxhd1a, shc3, rgs9b, arhgef10, prkd3, gabrb2, arhgap26, plcl2, adgrl3.1, gabrr2a, rapgefl1, ralgapb, gatad2b, ksr2, calcr, rgs8, arhgap32a, syk, grk3, ralgps1, iqsec3a, sipa1l1, myo9a, vax2, si:dkey-206f10.1, opn4xb, iqsec3b, mapk4…
GO:0051716	Biological Process	cellular response to stimulus	0.000104	ank3b, rps6ka5, gria2b, si:dkey-175m17.7, socs1b, bcr, si:dkey-247m21.3, glra1, mtnr1bb, grm5, zmp:0000001168, arhgef12a, grin2da, loxhd1a, shc3, rgs9b, arhgef10, prkd3, gabrb2, arhgap26, plcl2, adgrl3.1, gabrr2a, rapgefl1, ralgapb, gatad2b, ksr2, calcr, rgs8, arhgap32a, syk, grk3, ralgps1, iqsec3a, sipa1l1, myo9a, vax2, si:dkey-206f10.1, opn4xb, iqsec3b, mapk4, htr7a, il1rapl2, rhobtb2a, htr2aa,…
GO:0050789	Biological Process	regulation of biological process	1.81e-07	cry1aa, cacna1ab, myt1b, ank3b, mecp2, rps6ka5, gria2b, si:ch211-278a6.1, crtc2, gopc, si:dkey-175m17.7, hcn2b, socs1b, bcr, nsmfa, si:dkey-247m21.3, glra1, mtnr1bb, cacna1ba, grm5, zmp:0000001168, kcnj2b, ryr3, zfhx3, arhgef12a, dnajc16, grin2da, cacna1da, si:ch73-262h23.4, shc3, mast2, rgs9b, arhgef10, prkd3, rfx7b, gabrb2, arhgap26, plcl2, adgrl3.1, gabrr2a, rapgefl1, ralgapb, gatad2b, gsc, cr…
GO:0032879	Biological Process	regulation of localization	0.000495	cacna1ab, si:ch211-278a6.1, gopc, hcn2b, nsmfa, cacna1ba, kcnj2b, ryr3, cacna1da, syk, scn1lab, scn8a, vax2, kcnma1a, cacna1g
GO:0050794	Biological Process	regulation of cellular process	1.84e-05	cry1aa, myt1b, ank3b, mecp2, rps6ka5, gria2b, si:ch211-278a6.1, crtc2, gopc, si:dkey-175m17.7, socs1b, bcr, nsmfa, si:dkey-247m21.3, glra1, mtnr1bb, grm5, zmp:0000001168, ryr3, zfhx3, arhgef12a, dnajc16, grin2da, si:ch73-262h23.4, shc3, mast2, rgs9b, arhgef10, prkd3, rfx7b, gabrb2, arhgap26, plcl2, adgrl3.1, gabrr2a, rapgefl1, ralgapb, gatad2b, gsc, cry1ab, ksr2, calcr, rgs8, arhgap32a, syk, grk3…
GO:0007165	Biological Process	signal transduction	3.78e-06	ank3b, rps6ka5, gria2b, si:dkey-175m17.7, socs1b, bcr, si:dkey-247m21.3, glra1, mtnr1bb, grm5, zmp:0000001168, arhgef12a, grin2da, shc3, rgs9b, arhgef10, prkd3, gabrb2, arhgap26, plcl2, adgrl3.1, gabrr2a, rapgefl1, ralgapb, gatad2b, ksr2, calcr, rgs8, arhgap32a, syk, grk3, ralgps1, iqsec3a, sipa1l1, myo9a, vax2, si:dkey-206f10.1, opn4xb, iqsec3b, mapk4, htr7a, il1rapl2, rhobtb2a, htr2aa, adcy3a, …
GO:0035556	Biological Process	intracellular signal transduction	1.65e-09	rps6ka5, si:dkey-175m17.7, socs1b, bcr, zmp:0000001168, arhgef12a, shc3, rgs9b, arhgef10, prkd3, arhgap26, plcl2, rapgefl1, ralgapb, ksr2, syk, ralgps1, iqsec3a, sipa1l1, myo9a, vax2, si:dkey-206f10.1, iqsec3b, mapk4, rhobtb2a, adcy3a, dvl1b, dock3, kalrna, zgc:158659, rasgrp2, itpr1, ip6k2a
GO:0007264	Biological Process	small GTPase mediated signal transduction	0.000187	bcr, zmp:0000001168, arhgef12a, arhgef10, arhgap26, rapgefl1, ralgapb, ralgps1, iqsec3a, sipa1l1, iqsec3b, rhobtb2a, dock3, kalrna, rasgrp2
GO:0034762	Biological Process	regulation of transmembrane transport	0.0447	cacna1ab, hcn2b, cacna1ba, kcnj2b, cacna1da, scn1lab, scn8a, kcnma1a, cacna1g
GO:0042391	Biological Process	regulation of membrane potential	4.81e-05	gria2b, cacna1i, glra1, slc4a3, grin2da, scn1lab, grik2, chrna10a, gria1a, gria3b
GO:0060078	Biological Process	regulation of postsynaptic membrane potential	0.0224	gria2b, glra1, grin2da, grik2, chrna10a, gria1a, gria3b
GO:0060079	Biological Process	excitatory postsynaptic potential	0.0205	gria2b, glra1, grin2da, grik2, chrna10a, gria1a, gria3b
GO:0034765	Biological Process	regulation of ion transmembrane transport	0.0447	cacna1ab, hcn2b, cacna1ba, kcnj2b, cacna1da, scn1lab, scn8a, kcnma1a, cacna1g
GO:1902531	Biological Process	regulation of intracellular signal transduction	0.00911	si:dkey-175m17.7, socs1b, bcr, zmp:0000001168, arhgef12a, arhgef10, arhgap26, ralgapb, iqsec3a, sipa1l1, vax2, iqsec3b, kalrna
GO:0051056	Biological Process	regulation of small GTPase mediated signal transduction	0.00804	bcr, zmp:0000001168, arhgef12a, arhgef10, arhgap26, ralgapb, iqsec3a, sipa1l1, iqsec3b, kalrna
GO:0071944	Cellular Component	cellperiphery	1.4e-05	cacna1ab, gria2b, si:dkey-22o22.2, cacna1i, si:dkey-247m21.3, glra1, cacna1ba, grm5, slc24a4b, cacnb2, cdh10a, grin2da, cacna1da, si:ch73-262h23.4, gabrb2, slc24a3, gabrr2a, scn1lab, scn8a, si:dkey-206f10.1, cx52.7, arvcfa, htr7a, cacna1ha, cdhr1, htr2aa, adcy3a, grik2, chrna10a, gria1a, gria3b, kcnma1a, mmp24, cacna1g
GO:0045202	Cellular Component	synapse	0.000151	gria2b, glra1, grin2da, cacna1da, pcloa, erc2, bsnb, pclo, grik2, chrna10a, gria1a, gria3b
GO:0044456	Cellular Component	synapse part	0.0041	gria2b, glra1, grin2da, erc2, bsnb, pclo, grik2, chrna10a, gria1a, gria3b
GO:0005886	Cellular Component	plasma membrane	2.21e-05	cacna1ab, gria2b, si:dkey-22o22.2, cacna1i, si:dkey-247m21.3, glra1, cacna1ba, grm5, slc24a4b, cacnb2, cdh10a, grin2da, cacna1da, gabrb2, slc24a3, gabrr2a, scn1lab, scn8a, si:dkey-206f10.1, cx52.7, arvcfa, htr7a, cacna1ha, cdhr1, htr2aa, adcy3a, grik2, chrna10a, gria1a, gria3b, kcnma1a, mmp24, cacna1g
GO:0044459	Cellular Component	plasma membrane part	8.13e-05	cacna1ab, gria2b, cacna1i, si:dkey-247m21.3, glra1, cacna1ba, slc24a4b, cacnb2, grin2da, cacna1da, scn1lab, scn8a, cx52.7, htr7a, cacna1ha, htr2aa, grik2, chrna10a, gria1a, gria3b, kcnma1a, mmp24, cacna1g
GO:0098590	Cellular Component	plasma membrane region	0.031	gria2b, glra1, grin2da, cacna1da, grik2, chrna10a, gria1a, gria3b
GO:0097060	Cellular Component	synaptic membrane	0.0205	gria2b, glra1, grin2da, grik2, chrna10a, gria1a, gria3b
GO:0045211	Cellular Component	postsynaptic membrane	0.0205	gria2b, glra1, grin2da, grik2, chrna10a, gria1a, gria3b
GO:1990351	Cellular Component	transporter complex	0.00338	cacna1ab, cacna1i, cacna1ba, cacnb2, cacna1da, scn1lab, scn8a, cacna1ha, kcnma1a, cacna1g
GO:1902495	Cellular Component	transmembrane transporter complex	0.00316	cacna1ab, cacna1i, cacna1ba, cacnb2, cacna1da, scn1lab, scn8a, cacna1ha, kcnma1a, cacna1g
GO:0034702	Cellular Component	ionchannel complex	0.00183	cacna1ab, cacna1i, cacna1ba, cacnb2, cacna1da, scn1lab, scn8a, cacna1ha, kcnma1a, cacna1g
GO:0034703	Cellular Component	cation channel complex	0.000221	cacna1ab, cacna1i, cacna1ba, cacnb2, cacna1da, scn1lab, scn8a, cacna1ha, kcnma1a, cacna1g
GO:0034704	Cellular Component	calcium channel complex	5.26e-05	cacna1ab, cacna1i, cacna1ba, cacnb2, cacna1da, cacna1ha, cacna1g
GO:0005891	Cellular Component	voltage-gated calcium channel complex	4.15e-05	cacna1ab, cacna1i, cacna1ba, cacnb2, cacna1da, cacna1ha, cacna1g
GO:0005215	Molecular Function	transporter activity	1.39e-06	cacna1ab, slc1a8b, gria2b, cacna1i, sfxn5b, hcn2b, sv2ba, glra1, slc4a3, abca4a, cacna1ba, kcnj2b, ryr3, slc24a4b, cacnb2, grin2da, cacna1da, aqp9, gabrb2, slc4a10b, slc24a3, gabrr2a, clcn2a, kcnn1a, scn1lab, scn8a, slc4a4a, cacna1ha, grik2, chrna10a, gria1a, gria3b, abca4b, kcnma1a, itpr1, cacna1g
GO:0022857	Molecular Function	transmembrane transporter activity	1.04e-07	cacna1ab, slc1a8b, gria2b, cacna1i, sfxn5b, hcn2b, sv2ba, glra1, slc4a3, abca4a, cacna1ba, kcnj2b, ryr3, slc24a4b, cacnb2, grin2da, cacna1da, aqp9, gabrb2, slc4a10b, slc24a3, gabrr2a, clcn2a, kcnn1a, scn1lab, scn8a, slc4a4a, cacna1ha, grik2, chrna10a, gria1a, gria3b, abca4b, kcnma1a, itpr1, cacna1g
GO:0015318	Molecular Function	inorganic molecular entity transmembrane transporter activity	9.92e-08	cacna1ab, gria2b, cacna1i, hcn2b, glra1, slc4a3, cacna1ba, kcnj2b, ryr3, slc24a4b, cacnb2, grin2da, cacna1da, gabrb2, slc4a10b, slc24a3, gabrr2a, clcn2a, kcnn1a, scn1lab, scn8a, slc4a4a, cacna1ha, grik2, chrna10a, gria1a, gria3b, kcnma1a, itpr1, cacna1g
GO:0022803	Molecular Function	passive transmembrane transporter activity	4.12e-09	cacna1ab, gria2b, cacna1i, hcn2b, glra1, cacna1ba, kcnj2b, ryr3, cacnb2, grin2da, cacna1da, aqp9, gabrb2, gabrr2a, clcn2a, kcnn1a, scn1lab, scn8a, cacna1ha, grik2, chrna10a, gria1a, gria3b, kcnma1a, itpr1, cacna1g
GO:0015267	Molecular Function	channel activity	4.12e-09	cacna1ab, gria2b, cacna1i, hcn2b, glra1, cacna1ba, kcnj2b, ryr3, cacnb2, grin2da, cacna1da, aqp9, gabrb2, gabrr2a, clcn2a, kcnn1a, scn1lab, scn8a, cacna1ha, grik2, chrna10a, gria1a, gria3b, kcnma1a, itpr1, cacna1g
GO:0022836	Molecular Function	gated channel activity	6.62e-11	cacna1ab, gria2b, cacna1i, hcn2b, glra1, cacna1ba, kcnj2b, ryr3, cacnb2, grin2da, cacna1da, gabrb2, gabrr2a, clcn2a, kcnn1a, scn1lab, scn8a, cacna1ha, grik2, chrna10a, gria1a, gria3b, kcnma1a, itpr1, cacna1g
GO:0022834	Molecular Function	ligand-gated channel activity	0.000247	gria2b, glra1, kcnj2b, ryr3, grin2da, gabrb2, gabrr2a, grik2, chrna10a, gria1a, gria3b, itpr1
GO:0022832	Molecular Function	voltage-gated channel activity	0.000178	cacna1ab, cacna1i, hcn2b, cacna1ba, kcnj2b, cacnb2, cacna1da, clcn2a, scn1lab, scn8a, cacna1ha, kcnma1a, cacna1g
GO:0022838	Molecular Function	substrate-specific channel activity	4.67e-09	cacna1ab, gria2b, cacna1i, hcn2b, glra1, cacna1ba, kcnj2b, ryr3, cacnb2, grin2da, cacna1da, gabrb2, gabrr2a, clcn2a, kcnn1a, scn1lab, scn8a, cacna1ha, grik2, chrna10a, gria1a, gria3b, kcnma1a, itpr1, cacna1g
GO:0015075	Molecular Function	iontransmembrane transporter activity	4.29e-08	cacna1ab, gria2b, cacna1i, sfxn5b, hcn2b, glra1, slc4a3, cacna1ba, kcnj2b, ryr3, slc24a4b, cacnb2, grin2da, cacna1da, gabrb2, slc4a10b, slc24a3, gabrr2a, clcn2a, kcnn1a, scn1lab, scn8a, slc4a4a, cacna1ha, grik2, chrna10a, gria1a, gria3b, kcnma1a, itpr1, cacna1g
GO:0022839	Molecular Function	ion gated channel activity	4.38e-11	cacna1ab, gria2b, cacna1i, hcn2b, glra1, cacna1ba, kcnj2b, ryr3, cacnb2, grin2da, cacna1da, gabrb2, gabrr2a, clcn2a, kcnn1a, scn1lab, scn8a, cacna1ha, grik2, chrna10a, gria1a, gria3b, kcnma1a, itpr1, cacna1g
GO:0005244	Molecular Function	voltage-gated ion channel activity	0.000148	cacna1ab, cacna1i, hcn2b, cacna1ba, kcnj2b, cacnb2, cacna1da, clcn2a, scn1lab, scn8a, cacna1ha, kcnma1a, cacna1g
GO:0008324	Molecular Function	cation transmembrane transporter activity	0.0124	cacna1ab, cacna1i, hcn2b, cacna1ba, kcnj2b, ryr3, slc24a4b, cacnb2, cacna1da, slc24a3, kcnn1a, scn1lab, scn8a, cacna1ha, chrna10a, kcnma1a, itpr1, cacna1g
GO:0022890	Molecular Function	inorganic cation transmembrane transporter activity	0.00668	cacna1ab, cacna1i, hcn2b, cacna1ba, kcnj2b, ryr3, slc24a4b, cacnb2, cacna1da, slc24a3, kcnn1a, scn1lab, scn8a, cacna1ha, chrna10a, kcnma1a, itpr1, cacna1g
GO:0046873	Molecular Function	metal ion transmembrane transporter activity	0.000588	cacna1ab, cacna1i, hcn2b, cacna1ba, kcnj2b, ryr3, slc24a4b, cacnb2, cacna1da, slc24a3, kcnn1a, scn1lab, scn8a, cacna1ha, kcnma1a, itpr1, cacna1g
GO:0015085	Molecular Function	calcium ion transmembrane transporter activity	2.84e-06	cacna1ab, cacna1i, cacna1ba, ryr3, slc24a4b, cacnb2, cacna1da, slc24a3, cacna1ha, itpr1, cacna1g
GO:0005216	Molecular Function	ion channel activity	4.18e-09	cacna1ab, gria2b, cacna1i, hcn2b, glra1, cacna1ba, kcnj2b, ryr3, cacnb2, grin2da, cacna1da, gabrb2, gabrr2a, clcn2a, kcnn1a, scn1lab, scn8a, cacna1ha, grik2, chrna10a, gria1a, gria3b, kcnma1a, itpr1, cacna1g
GO:0005261	Molecular Function	cation channel activity	6.23e-05	cacna1ab, cacna1i, hcn2b, cacna1ba, kcnj2b, ryr3, cacnb2, cacna1da, kcnn1a, scn1lab, scn8a, cacna1ha, chrna10a, kcnma1a, itpr1, cacna1g
GO:0022843	Molecular Function	voltage-gated cation channel activity	0.00496	cacna1ab, cacna1i, hcn2b, cacna1ba, kcnj2b, cacnb2, cacna1da, cacna1ha, kcnma1a, cacna1g
GO:0005262	Molecular Function	calcium channel activity	2.12e-05	cacna1ab, cacna1i, cacna1ba, ryr3, cacnb2, cacna1da, cacna1ha, itpr1, cacna1g
GO:0005245	Molecular Function	voltage-gated calcium channel activity	6.61e-05	cacna1ab, cacna1i, cacna1ba, cacnb2, cacna1da, cacna1ha, cacna1g
GO:0015276	Molecular Function	ligand-gated ion channel activity	0.000247	gria2b, glra1, kcnj2b, ryr3, grin2da, gabrb2, gabrr2a, grik2, chrna10a, gria1a, gria3b, itpr1
GO:0005230	Molecular Function	extracellular ligand-gated ion channel activity	0.0055	gria2b, glra1, grin2da, gabrb2, gabrr2a, grik2, chrna10a, gria1a, gria3b
GO:0005231	Molecular Function	excitatory extracellular ligand-gated ion channel activity	0.0205	gria2b, glra1, grin2da, grik2, chrna10a, gria1a, gria3b
GO:0005234	Molecular Function	extracellularly glutamate-gated ion channel activity	0.0299	gria2b, grin2da, grik2, gria1a, gria3b
GO:0008066	Molecular Function	glutamate receptor activity	0.0299	gria2b, grin2da, grik2, gria1a, gria3b
GO:0030594	Molecular Function	neurotransmitter receptor activity	0.000266	gria2b, si:dkey-247m21.3, glra1, grin2da, htr7a, htr2aa, grik2, chrna10a, gria1a, gria3b
GO:0022835	Molecular Function	transmitter-gated channel activity	0.00971	gria2b, glra1, grin2da, grik2, chrna10a, gria1a, gria3b
GO:0022824	Molecular Function	transmitter-gated ion channel activity	0.00971	gria2b, glra1, grin2da, grik2, chrna10a, gria1a, gria3b
GO:0004970	Molecular Function	ionotropic glutamate receptor activity	0.0299	gria2b, grin2da, grik2, gria1a, gria3b
GO:0005085	Molecular Function	guanyl-nucleotide exchange factor activity	0.0194	bcr, arhgef12a, arhgef10, rapgefl1, ralgps1, iqsec3a, iqsec3b, dock3, kalrna, rasgrp2
KEGG_term_ID	KEGG_category	KEGG_term_name	p-value	Genes
KEGG:04020	keg	Calcium signaling pathway	0.039	cacna1ab, camk2d2, cacna1ba, si:dkey-206f10.1, htr7a, htr2aa, cacna1ha, ryr3, adcy3a, grin2da, cacna1g, cacna1da
KEGG:04080	keg	Neuroactive ligand-receptor interaction	0.024	chrna10a, sstr3, calcr, gria2b, nmbr, htr7a, htr2aa, grin2da, mtnr1bb, lepa, gria1a, gria3b, grik2
